# Supplementary material for: Capacity of a Microbial Synbiotic To Rescue the In Vitro Metabolic Activity of the Gut Microbiome following Perturbation with Alcohol or Antibiotics
Source: Appl Environ Microbiol. 2023 Feb 22;89(3):e01880-22. doi: 10.1128/aem.01880-22 (PMC10056957; doi:10.1128/aem.01880-22)
Supplement: Supplemental file 1 — Table S1. Download aem.01880-22-s0001.xlsx, XLSX file, 0.2 MB [file aem.01880-22-s0001.xlsx]

## Sheet: control_abx_etoh_e1_species
						Supplementary Table 1: Output of associations for Figs 1-3 on center-log-ratio-transformed abundances.
	term	estimate	std.error	statistic	p.value	microbe	adjusted	comparison	method	transformation
151	Antibiotic	-4.7206	0.0525957	-89.7525	1.28877e-10	d__Bacteria.p__Bacteroidota.c__Bacteroidia.o__Bacteroidales.f__Bacteroidaceae.g__Bacteroides.s__Bacteroides.cellulosilyticus	2.55396e-07	Control vs. abx vs. vodka	glm	clr
163	Antibiotic	-4.30217	0.052021	-82.7007	2.10499e-10	d__Bacteria.p__Bacteroidota.c__Bacteroidia.o__Bacteroidales.f__Bacteroidaceae.g__Bacteroides.s__Bacteroides.rodentium	2.55396e-07	Control vs. abx vs. vodka	glm	clr
189	Antibiotic	-4.29351	0.0493888	-86.9329	1.56061e-10	d__Bacteria.p__Bacteroidota.c__Bacteroidia.o__Bacteroidales.f__Bacteroidaceae.g__Bacteroides.s__Bacteroides.uniformis	2.55396e-07	Control vs. abx vs. vodka	glm	clr
197	Antibiotic	-3.32569	0.0399404	-83.2664	2.02069e-10	d__Bacteria.p__Bacteroidota.c__Bacteroidia.o__Bacteroidales.f__Bacteroidaceae.g__Phocaeicola.s__Phocaeicola.massiliensis	2.55396e-07	Control vs. abx vs. vodka	glm	clr
237	Antibiotic	-4.76986	0.058011	-82.2234	2.17931e-10	d__Bacteria.p__Bacteroidota.c__Bacteroidia.o__Bacteroidales.f__Tannerellaceae.g__Parabacteroides.s__Parabacteroides.distasonis	2.55396e-07	Control vs. abx vs. vodka	glm	clr
159	Antibiotic	-4.63646	0.0604702	-76.6735	3.31337e-10	d__Bacteria.p__Bacteroidota.c__Bacteroidia.o__Bacteroidales.f__Bacteroidaceae.g__Bacteroides.s__Bacteroides.intestinalis_A	2.75413e-07	Control vs. abx vs. vodka	glm	clr
563	Antibiotic	-3.54686	0.0466512	-76.0293	3.48525e-10	d__Bacteria.p__Firmicutes_A.c__Clostridia.o__Oscillospirales.f__Oscillospiraceae.g__Flavonifractor.s__Flavonifractor.plautii	2.75413e-07	Control vs. abx vs. vodka	glm	clr
648	Vodka	3.89492	0.0518822	75.0724	3.76019e-10	d__Bacteria.p__Firmicutes_A.c__Clostridia.o__Oscillospirales.f__Ruminococcaceae.g__Ruminococcus_D.s__Ruminococcus_D.bicirculans	2.75413e-07	Control vs. abx vs. vodka	glm	clr
647	Antibiotic	3.51918	0.0518822	67.8303	6.90681e-10	d__Bacteria.p__Firmicutes_A.c__Clostridia.o__Oscillospirales.f__Ruminococcaceae.g__Ruminococcus_D.s__Ruminococcus_D.bicirculans	4.04708e-07	Control vs. abx vs. vodka	glm	clr
671	Antibiotic	3.98876	0.0580844	68.6718	6.41482e-10	d__Bacteria.p__Firmicutes_A.c__Clostridia.o__UBA1212.f__UBA1255.g__Egerieisoma.s__Egerieisoma.sp900543695	4.04708e-07	Control vs. abx vs. vodka	glm	clr
167	Antibiotic	-4.51066	0.0690559	-65.319	8.6589e-10	d__Bacteria.p__Bacteroidota.c__Bacteroidia.o__Bacteroidales.f__Bacteroidaceae.g__Bacteroides.s__Bacteroides.sp900552405	4.22811e-07	Control vs. abx vs. vodka	glm	clr
517	Antibiotic	3.67162	0.05562	66.0125	8.12789e-10	d__Bacteria.p__Firmicutes_A.c__Clostridia.o__Oscillospirales.f__CAG.272.g__UMGS1696.s__UMGS1696.sp900753285	4.22811e-07	Control vs. abx vs. vodka	glm	clr
440	Vodka	2.22582	0.0351843	63.2617	1.04894e-09	d__Bacteria.p__Firmicutes_A.c__Clostridia.o__Lachnospirales.f__Lachnospiraceae.g__Lachnoclostridium_B.s__Lachnoclostridium_B.sp900066555	4.72795e-07	Control vs. abx vs. vodka	glm	clr
169	Antibiotic	-4.92171	0.0848958	-57.9736	1.76966e-09	d__Bacteria.p__Bacteroidota.c__Bacteroidia.o__Bacteroidales.f__Bacteroidaceae.g__Bacteroides.s__Bacteroides.sp900556215	6.94027e-07	Control vs. abx vs. vodka	glm	clr
205	Antibiotic	-4.12	0.0712254	-57.8444	1.79346e-09	d__Bacteria.p__Bacteroidota.c__Bacteroidia.o__Bacteroidales.f__Bacteroidaceae.g__Phocaeicola.s__Phocaeicola.sp900546355	6.94027e-07	Control vs. abx vs. vodka	glm	clr
502	Vodka	4.86101	0.0852989	56.988	1.96111e-09	d__Bacteria.p__Firmicutes_A.c__Clostridia.o__Oscillospirales.f__Acutalibacteraceae.g__CAG.177.s__CAG.177.sp003514385	6.94027e-07	Control vs. abx vs. vodka	glm	clr
672	Vodka	3.29556	0.0580844	56.7375	2.01354e-09	d__Bacteria.p__Firmicutes_A.c__Clostridia.o__UBA1212.f__UBA1255.g__Egerieisoma.s__Egerieisoma.sp900543695	6.94027e-07	Control vs. abx vs. vodka	glm	clr
518	Vodka	3.0771	0.05562	55.3237	2.3421e-09	d__Bacteria.p__Firmicutes_A.c__Clostridia.o__Oscillospirales.f__CAG.272.g__UMGS1696.s__UMGS1696.sp900753285	7.22297e-07	Control vs. abx vs. vodka	glm	clr
779	Antibiotic	-2.90217	0.0523593	-55.428	2.3158e-09	d__Bacteria.p__Proteobacteria.c__Gammaproteobacteria.o__Enterobacterales.f__Enterobacteriaceae.g__Citrobacter.s__Citrobacter.freundii	7.22297e-07	Control vs. abx vs. vodka	glm	clr
430	Vodka	3.02662	0.0575638	52.5786	3.1767e-09	d__Bacteria.p__Firmicutes_A.c__Clostridia.o__Lachnospirales.f__Lachnospiraceae.g__Fusicatenibacter.s__Fusicatenibacter.sp900772675	7.75023e-07	Control vs. abx vs. vodka	glm	clr
498	Vodka	4.85813	0.0923303	52.6168	3.16291e-09	d__Bacteria.p__Firmicutes_A.c__Clostridia.o__Oscillospirales.f__Acutalibacteraceae.g__CAG.177.s__CAG.177.sp002438685	7.75023e-07	Control vs. abx vs. vodka	glm	clr
501	Antibiotic	4.45889	0.0852989	52.2738	3.28928e-09	d__Bacteria.p__Firmicutes_A.c__Clostridia.o__Oscillospirales.f__Acutalibacteraceae.g__CAG.177.s__CAG.177.sp003514385	7.75023e-07	Control vs. abx vs. vodka	glm	clr
504	Vodka	4.93813	0.0933074	52.9232	3.05484e-09	d__Bacteria.p__Firmicutes_A.c__Clostridia.o__Oscillospirales.f__Acutalibacteraceae.g__CAG.177.s__CAG.177.sp003538135	7.75023e-07	Control vs. abx vs. vodka	glm	clr
564	Vodka	-2.49707	0.0466512	-53.5263	2.8544e-09	d__Bacteria.p__Firmicutes_A.c__Clostridia.o__Oscillospirales.f__Oscillospiraceae.g__Flavonifractor.s__Flavonifractor.plautii	7.75023e-07	Control vs. abx vs. vodka	glm	clr
780	Vodka	-2.73461	0.0523593	-52.2278	3.30666e-09	d__Bacteria.p__Proteobacteria.c__Gammaproteobacteria.o__Enterobacterales.f__Enterobacteriaceae.g__Citrobacter.s__Citrobacter.freundii	7.75023e-07	Control vs. abx vs. vodka	glm	clr
238	Vodka	-2.98833	0.058011	-51.5131	3.59104e-09	d__Bacteria.p__Bacteroidota.c__Bacteroidia.o__Bacteroidales.f__Tannerellaceae.g__Parabacteroides.s__Parabacteroides.distasonis	7.96789e-07	Control vs. abx vs. vodka	glm	clr
741	Antibiotic	7.92364	0.154388	51.3229	3.67149e-09	d__Bacteria.p__Firmicutes.c__Bacilli.o__Lactobacillales.f__Streptococcaceae.g__Streptococcus.s__Streptococcus.parasanguinis_A	7.96789e-07	Control vs. abx vs. vodka	glm	clr
143	Antibiotic	-2.70143	0.0533056	-50.6781	3.96022e-09	d__Bacteria.p__Actinobacteriota.c__Coriobacteriia.o__Coriobacteriales.f__Eggerthellaceae.g__Slackia_A.s__Slackia_A.isoflavoniconvertens	8.00177e-07	Control vs. abx vs. vodka	glm	clr
484	Vodka	3.7034	0.0729761	50.7481	3.92765e-09	d__Bacteria.p__Firmicutes_A.c__Clostridia.o__Lachnospirales.f__Lachnospiraceae.g__UBA4285.s__UBA4285.sp900545225	8.00177e-07	Control vs. abx vs. vodka	glm	clr
193	Antibiotic	-1.83565	0.0367946	-49.889	4.35039e-09	d__Bacteria.p__Bacteroidota.c__Bacteroidia.o__Bacteroidales.f__Bacteroidaceae.g__Paraprevotella.s__Paraprevotella.sp900760455	8.29829e-07	Control vs. abx vs. vodka	glm	clr
719	Antibiotic	5.69973	0.114422	49.8132	4.39021e-09	d__Bacteria.p__Firmicutes.c__Bacilli.o__Lactobacillales.f__Lactobacillaceae.g__Lactobacillus.s__Lactobacillus.crispatus	8.29829e-07	Control vs. abx vs. vodka	glm	clr
207	Antibiotic	-3.32752	0.0675793	-49.2387	4.70591e-09	d__Bacteria.p__Bacteroidota.c__Bacteroidia.o__Bacteroidales.f__Bacteroidaceae.g__Phocaeicola.s__Phocaeicola.sp900760795	8.46524e-07	Control vs. abx vs. vodka	glm	clr
211	Antibiotic	-1.99596	0.0414082	-48.2019	5.34536e-09	d__Bacteria.p__Bacteroidota.c__Bacteroidia.o__Bacteroidales.f__Bacteroidaceae.g__Prevotella.s__Prevotella.sp900313215	8.46524e-07	Control vs. abx vs. vodka	glm	clr
497	Antibiotic	4.47436	0.0923303	48.4603	5.17698e-09	d__Bacteria.p__Firmicutes_A.c__Clostridia.o__Oscillospirales.f__Acutalibacteraceae.g__CAG.177.s__CAG.177.sp002438685	8.46524e-07	Control vs. abx vs. vodka	glm	clr
503	Antibiotic	4.51823	0.0933074	48.423	5.20089e-09	d__Bacteria.p__Firmicutes_A.c__Clostridia.o__Oscillospirales.f__Acutalibacteraceae.g__CAG.177.s__CAG.177.sp003538135	8.46524e-07	Control vs. abx vs. vodka	glm	clr
544	Vodka	2.58814	0.0536422	48.2481	5.31479e-09	d__Bacteria.p__Firmicutes_A.c__Clostridia.o__Oscillospirales.f__Oscillospiraceae.g__CAG.83.s__CAG.83.sp001916855	8.46524e-07	Control vs. abx vs. vodka	glm	clr
590	Vodka	2.37653	0.0492304	48.2737	5.29794e-09	d__Bacteria.p__Firmicutes_A.c__Clostridia.o__Oscillospirales.f__Oscillospiraceae.g__Scatomorpha.s__Scatomorpha.intestinigallinarum	8.46524e-07	Control vs. abx vs. vodka	glm	clr
429	Antibiotic	2.73336	0.0575638	47.484	5.84775e-09	d__Bacteria.p__Firmicutes_A.c__Clostridia.o__Lachnospirales.f__Lachnospiraceae.g__Fusicatenibacter.s__Fusicatenibacter.sp900772675	9.01715e-07	Control vs. abx vs. vodka	glm	clr
278	Vodka	2.76122	0.0586803	47.0553	6.17401e-09	d__Bacteria.p__Firmicutes_A.c__Clostridia.o__Christensenellales.f__CAG.74.g__Ventricola.s__Ventricola.sp900542445	9.27614e-07	Control vs. abx vs. vodka	glm	clr
483	Antibiotic	3.33762	0.0729761	45.7358	7.31978e-09	d__Bacteria.p__Firmicutes_A.c__Clostridia.o__Lachnospirales.f__Lachnospiraceae.g__UBA4285.s__UBA4285.sp900545225	1.07227e-06	Control vs. abx vs. vodka	glm	clr
28	Vodka	2.32585	0.051488	45.1727	7.8832e-09	d__Bacteria.p__Actinobacteriota.c__Coriobacteriia.o__Coriobacteriales.f__Atopobiaceae.g__Paratractidigestivibacter.s__Paratractidigestivibacter.faecalis	1.10032e-06	Control vs. abx vs. vodka	glm	clr
260	Vodka	2.63896	0.058424	45.1692	7.88686e-09	d__Bacteria.p__Firmicutes_A.c__Clostridia.o__Christensenellales.f__CAG.138.g__SFEL01.s__SFEL01.sp004557245	1.10032e-06	Control vs. abx vs. vodka	glm	clr
130	Vodka	1.68177	0.0383051	43.9045	9.34771e-09	d__Bacteria.p__Actinobacteriota.c__Coriobacteriia.o__Coriobacteriales.f__Eggerthellaceae.g__Adlercreutzia.s__Adlercreutzia.equolifaciens	1.11782e-06	Control vs. abx vs. vodka	glm	clr
153	Antibiotic	-3.45492	0.0779396	-44.3282	8.82562e-09	d__Bacteria.p__Bacteroidota.c__Bacteroidia.o__Bacteroidales.f__Bacteroidaceae.g__Bacteroides.s__Bacteroides.faecis	1.11782e-06	Control vs. abx vs. vodka	glm	clr
195	Antibiotic	-3.41227	0.0771058	-44.2544	8.91414e-09	d__Bacteria.p__Bacteroidota.c__Bacteroidia.o__Bacteroidales.f__Bacteroidaceae.g__Phocaeicola.s__Phocaeicola.dorei	1.11782e-06	Control vs. abx vs. vodka	glm	clr
259	Antibiotic	2.57401	0.058424	44.0574	9.15527e-09	d__Bacteria.p__Firmicutes_A.c__Clostridia.o__Christensenellales.f__CAG.138.g__SFEL01.s__SFEL01.sp004557245	1.11782e-06	Control vs. abx vs. vodka	glm	clr
275	Antibiotic	3.00069	0.0669972	44.7883	8.29683e-09	d__Bacteria.p__Firmicutes_A.c__Clostridia.o__Christensenellales.f__CAG.74.g__UBA11524.s__UBA11524.sp000437595	1.11782e-06	Control vs. abx vs. vodka	glm	clr
403	Antibiotic	-3.38071	0.076566	-44.1542	9.03589e-09	d__Bacteria.p__Firmicutes_A.c__Clostridia.o__Lachnospirales.f__Lachnospiraceae.g__Enterocloster.s__Enterocloster.asparagiformis	1.11782e-06	Control vs. abx vs. vodka	glm	clr
500	Vodka	4.91244	0.111787	43.9445	9.29689e-09	d__Bacteria.p__Firmicutes_A.c__Clostridia.o__Oscillospirales.f__Acutalibacteraceae.g__CAG.177.s__CAG.177.sp002451755	1.11782e-06	Control vs. abx vs. vodka	glm	clr
179	Antibiotic	-3.21078	0.0735142	-43.6756	9.64473e-09	d__Bacteria.p__Bacteroidota.c__Bacteroidia.o__Bacteroidales.f__Bacteroidaceae.g__Bacteroides.s__Bacteroides.sp900766005	1.13028e-06	Control vs. abx vs. vodka	glm	clr
765	Antibiotic	8.26431	0.191022	43.2636	1.02074e-08	d__Bacteria.p__Firmicutes.c__Bacilli.o__Lactobacillales.f__Streptococcaceae.g__Streptococcus.s__Streptococcus.sp900755085	1.17277e-06	Control vs. abx vs. vodka	glm	clr
276	Vodka	2.86095	0.0669972	42.7025	1.10367e-08	d__Bacteria.p__Firmicutes_A.c__Clostridia.o__Christensenellales.f__CAG.74.g__UBA11524.s__UBA11524.sp000437595	1.24125e-06	Control vs. abx vs. vodka	glm	clr
530	Vodka	3.09205	0.0726166	42.5806	1.12271e-08	d__Bacteria.p__Firmicutes_A.c__Clostridia.o__Oscillospirales.f__Oscillospiraceae.g__CAG.170.s__CAG.170.sp900545925	1.24125e-06	Control vs. abx vs. vodka	glm	clr
277	Antibiotic	2.48126	0.0586803	42.2844	1.17058e-08	d__Bacteria.p__Firmicutes_A.c__Clostridia.o__Christensenellales.f__CAG.74.g__Ventricola.s__Ventricola.sp900542445	1.2702e-06	Control vs. abx vs. vodka	glm	clr
390	Vodka	-3.49612	0.08381	-41.7148	1.26951e-08	d__Bacteria.p__Firmicutes_A.c__Clostridia.o__Lachnospirales.f__Lachnospiraceae.g__Copromonas.s__Copromonas.sp900066785	1.32835e-06	Control vs. abx vs. vodka	glm	clr
542	Vodka	2.62029	0.0628082	41.7189	1.26878e-08	d__Bacteria.p__Firmicutes_A.c__Clostridia.o__Oscillospirales.f__Oscillospiraceae.g__CAG.83.s__CAG.83.sp000435975	1.32835e-06	Control vs. abx vs. vodka	glm	clr
404	Vodka	-3.14948	0.076566	-41.1342	1.38054e-08	d__Bacteria.p__Firmicutes_A.c__Clostridia.o__Lachnospirales.f__Lachnospiraceae.g__Enterocloster.s__Enterocloster.asparagiformis	1.41919e-06	Control vs. abx vs. vodka	glm	clr
524	Vodka	2.8973	0.0708421	40.898	1.42893e-08	d__Bacteria.p__Firmicutes_A.c__Clostridia.o__Oscillospirales.f__Oscillospiraceae.g__CAG.170.s__CAG.170.sp000432135	1.4436e-06	Control vs. abx vs. vodka	glm	clr
499	Antibiotic	4.53823	0.111787	40.5971	1.49346e-08	d__Bacteria.p__Firmicutes_A.c__Clostridia.o__Oscillospirales.f__Acutalibacteraceae.g__CAG.177.s__CAG.177.sp002451755	1.4713e-06	Control vs. abx vs. vodka	glm	clr
651	Antibiotic	-2.53551	0.0625469	-40.5378	1.50656e-08	d__Bacteria.p__Firmicutes_A.c__Clostridia.o__Oscillospirales.f__Ruminococcaceae.g__Ruthenibacterium.s__Ruthenibacterium.lactatiformans	1.4713e-06	Control vs. abx vs. vodka	glm	clr
389	Antibiotic	-3.38566	0.08381	-40.3969	1.53826e-08	d__Bacteria.p__Firmicutes_A.c__Clostridia.o__Lachnospirales.f__Lachnospiraceae.g__Copromonas.s__Copromonas.sp900066785	1.47763e-06	Control vs. abx vs. vodka	glm	clr
382	Vodka	2.58602	0.0641984	40.2817	1.56476e-08	d__Bacteria.p__Firmicutes_A.c__Clostridia.o__Lachnospirales.f__Lachnospiraceae.g__Coprococcus_A.s__Coprococcus_A.catus	1.47884e-06	Control vs. abx vs. vodka	glm	clr
345	Antibiotic	-0.872283	0.0218306	-39.957	1.64238e-08	d__Bacteria.p__Firmicutes_A.c__Clostridia.o__Lachnospirales.f__Lachnospiraceae.g__Blautia_A.s__Blautia_A.sp900066505	1.52755e-06	Control vs. abx vs. vodka	glm	clr
397	Antibiotic	2.73752	0.0689479	39.7041	1.70592e-08	d__Bacteria.p__Firmicutes_A.c__Clostridia.o__Lachnospirales.f__Lachnospiraceae.g__Eisenbergiella.s__Eisenbergiella.sp900066775	1.56186e-06	Control vs. abx vs. vodka	glm	clr
241	Antibiotic	-4.75694	0.121001	-39.3134	1.80986e-08	d__Bacteria.p__Bacteroidota.c__Bacteroidia.o__Bacteroidales.f__Tannerellaceae.g__Parabacteroides.s__Parabacteroides.goldsteinii	1.58284e-06	Control vs. abx vs. vodka	glm	clr
428	Vodka	2.66463	0.0674771	39.4894	1.76216e-08	d__Bacteria.p__Firmicutes_A.c__Clostridia.o__Lachnospirales.f__Lachnospiraceae.g__Fusicatenibacter.s__Fusicatenibacter.saccharivorans	1.58284e-06	Control vs. abx vs. vodka	glm	clr
743	Antibiotic	8.40529	0.213796	39.3145	1.80955e-08	d__Bacteria.p__Firmicutes.c__Bacilli.o__Lactobacillales.f__Streptococcaceae.g__Streptococcus.s__Streptococcus.parasanguinis_B	1.58284e-06	Control vs. abx vs. vodka	glm	clr
555	Antibiotic	-2.58957	0.0663468	-39.0308	1.88964e-08	d__Bacteria.p__Firmicutes_A.c__Clostridia.o__Oscillospirales.f__Oscillospiraceae.g__Dysosmobacter.s__Dysosmobacter.welbionis	1.6283e-06	Control vs. abx vs. vodka	glm	clr
523	Antibiotic	2.75585	0.0708421	38.9013	1.92755e-08	d__Bacteria.p__Firmicutes_A.c__Clostridia.o__Oscillospirales.f__Oscillospiraceae.g__CAG.170.s__CAG.170.sp000432135	1.63689e-06	Control vs. abx vs. vodka	glm	clr
177	Antibiotic	-2.74375	0.0707182	-38.7984	1.95834e-08	d__Bacteria.p__Bacteroidota.c__Bacteroidia.o__Bacteroidales.f__Bacteroidaceae.g__Bacteroides.s__Bacteroides.sp900761785	1.63929e-06	Control vs. abx vs. vodka	glm	clr
152	Vodka	-2.03169	0.0525957	-38.6284	2.01043e-08	d__Bacteria.p__Bacteroidota.c__Bacteroidia.o__Bacteroidales.f__Bacteroidaceae.g__Bacteroides.s__Bacteroides.cellulosilyticus	1.63996e-06	Control vs. abx vs. vodka	glm	clr
201	Antibiotic	-3.44664	0.0892603	-38.6133	2.01512e-08	d__Bacteria.p__Bacteroidota.c__Bacteroidia.o__Bacteroidales.f__Bacteroidaceae.g__Phocaeicola.s__Phocaeicola.sp002493165	1.63996e-06	Control vs. abx vs. vodka	glm	clr
128	Vodka	1.9263	0.0509338	37.8196	2.28155e-08	d__Bacteria.p__Actinobacteriota.c__Coriobacteriia.o__Coriobacteriales.f__Eggerthellaceae.g__Adlercreutzia.s__Adlercreutzia.celatus_A	1.67631e-06	Control vs. abx vs. vodka	glm	clr
137	Antibiotic	-2.53869	0.0675509	-37.5818	2.36921e-08	d__Bacteria.p__Actinobacteriota.c__Coriobacteriia.o__Coriobacteriales.f__Eggerthellaceae.g__Ellagibacter.s__Ellagibacter.sp900554945	1.67631e-06	Control vs. abx vs. vodka	glm	clr
139	Antibiotic	-3.00828	0.08009	-37.5613	2.37698e-08	d__Bacteria.p__Actinobacteriota.c__Coriobacteriia.o__Coriobacteriales.f__Eggerthellaceae.g__Gordonibacter.s__Gordonibacter.pamelaeae	1.67631e-06	Control vs. abx vs. vodka	glm	clr
144	Vodka	-2.02081	0.0533056	-37.9098	2.24927e-08	d__Bacteria.p__Actinobacteriota.c__Coriobacteriia.o__Coriobacteriales.f__Eggerthellaceae.g__Slackia_A.s__Slackia_A.isoflavoniconvertens	1.67631e-06	Control vs. abx vs. vodka	glm	clr
194	Vodka	-1.37953	0.0367946	-37.4927	2.40309e-08	d__Bacteria.p__Bacteroidota.c__Bacteroidia.o__Bacteroidales.f__Bacteroidaceae.g__Paraprevotella.s__Paraprevotella.sp900760455	1.67631e-06	Control vs. abx vs. vodka	glm	clr
209	Antibiotic	-3.37216	0.0886151	-38.054	2.1988e-08	d__Bacteria.p__Bacteroidota.c__Bacteroidia.o__Bacteroidales.f__Bacteroidaceae.g__Phocaeicola.s__Phocaeicola.vulgatus	1.67631e-06	Control vs. abx vs. vodka	glm	clr
229	Antibiotic	-1.67216	0.0442965	-37.7491	2.30713e-08	d__Bacteria.p__Bacteroidota.c__Bacteroidia.o__Bacteroidales.f__Rikenellaceae.g__Alistipes.s__Alistipes.onderdonkii	1.67631e-06	Control vs. abx vs. vodka	glm	clr
245	Antibiotic	-3.57957	0.0934684	-38.2971	2.11667e-08	d__Bacteria.p__Bacteroidota.c__Bacteroidia.o__Bacteroidales.f__Tannerellaceae.g__Parabacteroides.s__Parabacteroides.merdae	1.67631e-06	Control vs. abx vs. vodka	glm	clr
529	Antibiotic	2.7301	0.0726166	37.5962	2.36382e-08	d__Bacteria.p__Firmicutes_A.c__Clostridia.o__Oscillospirales.f__Oscillospiraceae.g__CAG.170.s__CAG.170.sp900545925	1.67631e-06	Control vs. abx vs. vodka	glm	clr
636	Vodka	1.5843	0.041933	37.7817	2.29528e-08	d__Bacteria.p__Firmicutes_A.c__Clostridia.o__Oscillospirales.f__Ruminococcaceae.g__Gemmiger.s__Gemmiger.qucibialis	1.67631e-06	Control vs. abx vs. vodka	glm	clr
657	Antibiotic	3.22879	0.0849033	38.0291	2.20745e-08	d__Bacteria.p__Firmicutes_A.c__Clostridia.o__Oscillospirales.f__UMGS1783.g__UMGS1783.s__UMGS1783.sp900555065	1.67631e-06	Control vs. abx vs. vodka	glm	clr
662	Vodka	2.23063	0.0594356	37.5302	2.38877e-08	d__Bacteria.p__Firmicutes_A.c__Clostridia.o__Peptostreptococcales.f__Anaerovoracaceae.g__Fimisoma.s__Fimisoma.avicola	1.67631e-06	Control vs. abx vs. vodka	glm	clr
187	Antibiotic	-5.13416	0.138131	-37.1687	2.53103e-08	d__Bacteria.p__Bacteroidota.c__Bacteroidia.o__Bacteroidales.f__Bacteroidaceae.g__Bacteroides.s__Bacteroides.timonensis	1.70558e-06	Control vs. abx vs. vodka	glm	clr
378	Vodka	-3.49648	0.0940789	-37.1654	2.53236e-08	d__Bacteria.p__Firmicutes_A.c__Clostridia.o__Lachnospirales.f__Lachnospiraceae.g__Clostridium_Q.s__Clostridium_Q.fessum	1.70558e-06	Control vs. abx vs. vodka	glm	clr
548	Vodka	2.34029	0.0629148	37.1978	2.51924e-08	d__Bacteria.p__Firmicutes_A.c__Clostridia.o__Oscillospirales.f__Oscillospiraceae.g__CAG.83.s__CAG.83.sp900548615	1.70558e-06	Control vs. abx vs. vodka	glm	clr
258	Vodka	2.9602	0.0799619	37.0202	2.59234e-08	d__Bacteria.p__Firmicutes_A.c__Clostridia.o__Christensenellales.f__CAG.138.g__Phil1.s__Phil1.sp001940855	1.72613e-06	Control vs. abx vs. vodka	glm	clr
320	Vodka	1.78584	0.0485984	36.7469	2.7097e-08	d__Bacteria.p__Firmicutes_A.c__Clostridia.o__Lachnospirales.f__Lachnospiraceae.g__Blautia_A.s__Blautia_A.luti	1.78401e-06	Control vs. abx vs. vodka	glm	clr
212	Vodka	-1.5158	0.0414082	-36.6062	2.77259e-08	d__Bacteria.p__Bacteroidota.c__Bacteroidia.o__Bacteroidales.f__Bacteroidaceae.g__Prevotella.s__Prevotella.sp900313215	1.80513e-06	Control vs. abx vs. vodka	glm	clr
656	Vodka	2.52853	0.0695919	36.3337	2.89917e-08	d__Bacteria.p__Firmicutes_A.c__Clostridia.o__Oscillospirales.f__Ruminococcaceae.g__UBA866.s__UBA866.sp900543295	1.8668e-06	Control vs. abx vs. vodka	glm	clr
427	Antibiotic	2.43237	0.0674771	36.0474	3.03956e-08	d__Bacteria.p__Firmicutes_A.c__Clostridia.o__Lachnospirales.f__Lachnospiraceae.g__Fusicatenibacter.s__Fusicatenibacter.saccharivorans	1.89827e-06	Control vs. abx vs. vodka	glm	clr
471	Antibiotic	1.86955	0.0517233	36.1452	2.99075e-08	d__Bacteria.p__Firmicutes_A.c__Clostridia.o__Lachnospirales.f__Lachnospiraceae.g__Roseburia.s__Roseburia.intestinalis	1.89827e-06	Control vs. abx vs. vodka	glm	clr
707	Antibiotic	-4.6878	0.130086	-36.0361	3.04523e-08	d__Bacteria.p__Firmicutes.c__Bacilli.o__Lactobacillales.f__Enterococcaceae.g__Enterococcus.s__Enterococcus.faecalis	1.89827e-06	Control vs. abx vs. vodka	glm	clr
173	Antibiotic	-2.60463	0.0729599	-35.6995	3.22089e-08	d__Bacteria.p__Bacteroidota.c__Bacteroidia.o__Bacteroidales.f__Bacteroidaceae.g__Bacteroides.s__Bacteroides.sp900557355	1.92867e-06	Control vs. abx vs. vodka	glm	clr
255	Antibiotic	2.18852	0.0611686	35.7786	3.1786e-08	d__Bacteria.p__Firmicutes_A.c__Clostridia.o__Christensenellales.f__CAG.138.g__PeH17.s__PeH17.sp000435055	1.92867e-06	Control vs. abx vs. vodka	glm	clr
377	Antibiotic	-3.36628	0.0940789	-35.7815	3.17706e-08	d__Bacteria.p__Firmicutes_A.c__Clostridia.o__Lachnospirales.f__Lachnospiraceae.g__Clostridium_Q.s__Clostridium_Q.fessum	1.92867e-06	Control vs. abx vs. vodka	glm	clr
425	Antibiotic	1.71442	0.0480354	35.6907	3.22567e-08	d__Bacteria.p__Firmicutes_A.c__Clostridia.o__Lachnospirales.f__Lachnospiraceae.g__Eubacterium_F.s__Eubacterium_F.sp900539115	1.92867e-06	Control vs. abx vs. vodka	glm	clr
160	Vodka	-2.1541	0.0604702	-35.6225	3.2627e-08	d__Bacteria.p__Bacteroidota.c__Bacteroidia.o__Bacteroidales.f__Bacteroidaceae.g__Bacteroides.s__Bacteroides.intestinalis_A	1.93111e-06	Control vs. abx vs. vodka	glm	clr
222	Vodka	-2.46669	0.0699959	-35.2405	3.47979e-08	d__Bacteria.p__Bacteroidota.c__Bacteroidia.o__Bacteroidales.f__Rikenellaceae.g__Alistipes.s__Alistipes.communis	2.0289e-06	Control vs. abx vs. vodka	glm	clr
256	Vodka	2.15382	0.0611686	35.2112	3.49717e-08	d__Bacteria.p__Firmicutes_A.c__Clostridia.o__Christensenellales.f__CAG.138.g__PeH17.s__PeH17.sp000435055	2.0289e-06	Control vs. abx vs. vodka	glm	clr
515	Antibiotic	2.58011	0.0736317	35.0408	3.6e-08	d__Bacteria.p__Firmicutes_A.c__Clostridia.o__Oscillospirales.f__CAG.272.g__UMGS1312.s__UMGS1312.sp900550625	2.06808e-06	Control vs. abx vs. vodka	glm	clr
190	Vodka	-1.71074	0.0493888	-34.6383	3.85728e-08	d__Bacteria.p__Bacteroidota.c__Bacteroidia.o__Bacteroidales.f__Bacteroidaceae.g__Bacteroides.s__Bacteroides.uniformis	2.19436e-06	Control vs. abx vs. vodka	glm	clr
154	Vodka	-2.67769	0.0779396	-34.3559	4.05054e-08	d__Bacteria.p__Bacteroidota.c__Bacteroidia.o__Bacteroidales.f__Bacteroidaceae.g__Bacteroides.s__Bacteroides.faecis	2.23436e-06	Control vs. abx vs. vodka	glm	clr
155	Antibiotic	-2.33529	0.0677786	-34.4546	3.9817e-08	d__Bacteria.p__Bacteroidota.c__Bacteroidia.o__Bacteroidales.f__Bacteroidaceae.g__Bacteroides.s__Bacteroides.finegoldii	2.23436e-06	Control vs. abx vs. vodka	glm	clr
165	Antibiotic	-4.25718	0.12445	-34.2079	4.15637e-08	d__Bacteria.p__Bacteroidota.c__Bacteroidia.o__Bacteroidales.f__Bacteroidaceae.g__Bacteroides.s__Bacteroides.sp002491635	2.23436e-06	Control vs. abx vs. vodka	glm	clr
225	Antibiotic	-1.52036	0.0443467	-34.2835	4.10195e-08	d__Bacteria.p__Bacteroidota.c__Bacteroidia.o__Bacteroidales.f__Rikenellaceae.g__Alistipes.s__Alistipes.finegoldii	2.23436e-06	Control vs. abx vs. vodka	glm	clr
654	Vodka	2.63487	0.0765978	34.3988	4.02049e-08	d__Bacteria.p__Firmicutes_A.c__Clostridia.o__Oscillospirales.f__Ruminococcaceae.g__Ruthenibacterium.s__Ruthenibacterium.merdipullorum	2.23436e-06	Control vs. abx vs. vodka	glm	clr
655	Antibiotic	2.38421	0.0695919	34.2598	4.11889e-08	d__Bacteria.p__Firmicutes_A.c__Clostridia.o__Oscillospirales.f__Ruminococcaceae.g__UBA866.s__UBA866.sp900543295	2.23436e-06	Control vs. abx vs. vodka	glm	clr
175	Antibiotic	-2.23318	0.0653976	-34.1477	4.20031e-08	d__Bacteria.p__Bacteroidota.c__Bacteroidia.o__Bacteroidales.f__Bacteroidaceae.g__Bacteroides.s__Bacteroides.sp900755095	2.23745e-06	Control vs. abx vs. vodka	glm	clr
384	Vodka	1.99847	0.0588018	33.9866	4.32067e-08	d__Bacteria.p__Firmicutes_A.c__Clostridia.o__Lachnospirales.f__Lachnospiraceae.g__Coprococcus_A.s__Coprococcus_A.sp900548825	2.27959e-06	Control vs. abx vs. vodka	glm	clr
658	Vodka	2.8815	0.0849033	33.9387	4.35723e-08	d__Bacteria.p__Firmicutes_A.c__Clostridia.o__Oscillospirales.f__UMGS1783.g__UMGS1783.s__UMGS1783.sp900555065	2.27959e-06	Control vs. abx vs. vodka	glm	clr
315	Antibiotic	-1.10474	0.0330231	-33.4536	4.74845e-08	d__Bacteria.p__Firmicutes_A.c__Clostridia.o__Lachnospirales.f__Lachnospiraceae.g__Bariatricus.s__Bariatricus.comes	2.46228e-06	Control vs. abx vs. vodka	glm	clr
185	Antibiotic	-4.43495	0.133739	-33.1612	5.00401e-08	d__Bacteria.p__Bacteroidota.c__Bacteroidia.o__Bacteroidales.f__Bacteroidaceae.g__Bacteroides.s__Bacteroides.thetaiotaomicron	2.54435e-06	Control vs. abx vs. vodka	glm	clr
199	Antibiotic	-3.3835	0.102291	-33.0772	5.08039e-08	d__Bacteria.p__Bacteroidota.c__Bacteroidia.o__Bacteroidales.f__Bacteroidaceae.g__Phocaeicola.s__Phocaeicola.sartorii	2.54435e-06	Control vs. abx vs. vodka	glm	clr
426	Vodka	1.59012	0.0480354	33.1032	5.05664e-08	d__Bacteria.p__Firmicutes_A.c__Clostridia.o__Lachnospirales.f__Lachnospiraceae.g__Eubacterium_F.s__Eubacterium_F.sp900539115	2.54435e-06	Control vs. abx vs. vodka	glm	clr
534	Vodka	3.02764	0.0911414	33.2191	4.95212e-08	d__Bacteria.p__Firmicutes_A.c__Clostridia.o__Oscillospirales.f__Oscillospiraceae.g__CAG.170.s__CAG.170.sp900751035	2.54435e-06	Control vs. abx vs. vodka	glm	clr
164	Vodka	-1.70657	0.052021	-32.8054	5.33699e-08	d__Bacteria.p__Bacteroidota.c__Bacteroidia.o__Bacteroidales.f__Bacteroidaceae.g__Bacteroides.s__Bacteroides.rodentium	2.6502e-06	Control vs. abx vs. vodka	glm	clr
27	Antibiotic	1.68055	0.051488	32.6396	5.50089e-08	d__Bacteria.p__Actinobacteriota.c__Coriobacteriia.o__Coriobacteriales.f__Atopobiaceae.g__Paratractidigestivibacter.s__Paratractidigestivibacter.faecalis	2.68606e-06	Control vs. abx vs. vodka	glm	clr
228	Vodka	-2.85159	0.087308	-32.6613	5.47913e-08	d__Bacteria.p__Bacteroidota.c__Bacteroidia.o__Bacteroidales.f__Rikenellaceae.g__Alistipes.s__Alistipes.merdipullorum	2.68606e-06	Control vs. abx vs. vodka	glm	clr
516	Vodka	2.39885	0.0736317	32.5791	5.56217e-08	d__Bacteria.p__Firmicutes_A.c__Clostridia.o__Oscillospirales.f__CAG.272.g__UMGS1312.s__UMGS1312.sp900550625	2.69354e-06	Control vs. abx vs. vodka	glm	clr
723	Antibiotic	8.14278	0.25286	32.2027	5.96171e-08	d__Bacteria.p__Firmicutes.c__Bacilli.o__Lactobacillales.f__Lactobacillaceae.g__Lactobacillus.s__Lactobacillus.paragasseri	2.86336e-06	Control vs. abx vs. vodka	glm	clr
141	Antibiotic	-2.89896	0.0907555	-31.9425	6.25752e-08	d__Bacteria.p__Actinobacteriota.c__Coriobacteriia.o__Coriobacteriales.f__Eggerthellaceae.g__Gordonibacter.s__Gordonibacter.urolithinfaciens	2.981e-06	Control vs. abx vs. vodka	glm	clr
512	Vodka	1.69123	0.0531081	31.845	6.37282e-08	d__Bacteria.p__Firmicutes_A.c__Clostridia.o__Oscillospirales.f__Butyricicoccaceae.g__Agathobaculum.s__Agathobaculum.sp003481705	3.01144e-06	Control vs. abx vs. vodka	glm	clr
135	Antibiotic	-2.60603	0.0820439	-31.7638	6.47066e-08	d__Bacteria.p__Actinobacteriota.c__Coriobacteriia.o__Coriobacteriales.f__Eggerthellaceae.g__Ellagibacter.s__Ellagibacter.isourolithinifaciens	3.03321e-06	Control vs. abx vs. vodka	glm	clr
336	Vodka	1.5644	0.0493221	31.7181	6.52649e-08	d__Bacteria.p__Firmicutes_A.c__Clostridia.o__Lachnospirales.f__Lachnospiraceae.g__Blautia_A.s__Blautia_A.sp003477525	3.0351e-06	Control vs. abx vs. vodka	glm	clr
708	Vodka	-4.11112	0.130086	-31.6031	6.66961e-08	d__Bacteria.p__Firmicutes.c__Bacilli.o__Lactobacillales.f__Enterococcaceae.g__Enterococcus.s__Enterococcus.faecalis	3.07724e-06	Control vs. abx vs. vodka	glm	clr
266	Vodka	2.6285	0.0835246	31.4698	6.84e-08	d__Bacteria.p__Firmicutes_A.c__Clostridia.o__Christensenellales.f__CAG.74.g__Faecivicinus.s__Faecivicinus.sp900553265	3.1312e-06	Control vs. abx vs. vodka	glm	clr
652	Vodka	-1.96354	0.0625469	-31.3931	6.94036e-08	d__Bacteria.p__Firmicutes_A.c__Clostridia.o__Oscillospirales.f__Ruminococcaceae.g__Ruthenibacterium.s__Ruthenibacterium.lactatiformans	3.15251e-06	Control vs. abx vs. vodka	glm	clr
439	Antibiotic	1.10084	0.0351843	31.2877	7.08101e-08	d__Bacteria.p__Firmicutes_A.c__Clostridia.o__Lachnospirales.f__Lachnospiraceae.g__Lachnoclostridium_B.s__Lachnoclostridium_B.sp900066555	3.19166e-06	Control vs. abx vs. vodka	glm	clr
168	Vodka	-2.10371	0.0690559	-30.4639	8.30314e-08	d__Bacteria.p__Bacteroidota.c__Bacteroidia.o__Bacteroidales.f__Bacteroidaceae.g__Bacteroides.s__Bacteroides.sp900552405	3.68581e-06	Control vs. abx vs. vodka	glm	clr
533	Antibiotic	2.77706	0.0911414	30.4698	8.29364e-08	d__Bacteria.p__Firmicutes_A.c__Clostridia.o__Oscillospirales.f__Oscillospiraceae.g__CAG.170.s__CAG.170.sp900751035	3.68581e-06	Control vs. abx vs. vodka	glm	clr
472	Vodka	1.56972	0.0517233	30.3484	8.49351e-08	d__Bacteria.p__Firmicutes_A.c__Clostridia.o__Lachnospirales.f__Lachnospiraceae.g__Roseburia.s__Roseburia.intestinalis	3.74197e-06	Control vs. abx vs. vodka	glm	clr
568	Vodka	1.48339	0.0491025	30.2101	8.72814e-08	d__Bacteria.p__Firmicutes_A.c__Clostridia.o__Oscillospirales.f__Oscillospiraceae.g__HGM13006.s__HGM13006.sp900756575	3.81664e-06	Control vs. abx vs. vodka	glm	clr
239	Antibiotic	-4.86013	0.161197	-30.1503	8.83187e-08	d__Bacteria.p__Bacteroidota.c__Bacteroidia.o__Bacteroidales.f__Tannerellaceae.g__Parabacteroides.s__Parabacteroides.distasonis_A	3.8334e-06	Control vs. abx vs. vodka	glm	clr
319	Antibiotic	1.45851	0.0485984	30.0114	9.0785e-08	d__Bacteria.p__Firmicutes_A.c__Clostridia.o__Lachnospirales.f__Lachnospiraceae.g__Blautia_A.s__Blautia_A.luti	3.91147e-06	Control vs. abx vs. vodka	glm	clr
83	Antibiotic	-2.45959	0.0823535	-29.8662	9.34498e-08	d__Bacteria.p__Actinobacteriota.c__Coriobacteriia.o__Coriobacteriales.f__Coriobacteriaceae.g__Collinsella.s__Collinsella.sp900554465	3.93938e-06	Control vs. abx vs. vodka	glm	clr
147	Antibiotic	-3.1833	0.10639	-29.9209	9.24353e-08	d__Bacteria.p__Bacteroidota.c__Bacteroidia.o__Bacteroidales.f__Bacteroidaceae.g__43.108.s__43.108.sp001915545	3.93938e-06	Control vs. abx vs. vodka	glm	clr
176	Vodka	-1.95332	0.0653976	-29.8683	9.34107e-08	d__Bacteria.p__Bacteroidota.c__Bacteroidia.o__Bacteroidales.f__Bacteroidaceae.g__Bacteroides.s__Bacteroides.sp900755095	3.93938e-06	Control vs. abx vs. vodka	glm	clr
398	Vodka	2.03705	0.0689479	29.5448	9.96795e-08	d__Bacteria.p__Firmicutes_A.c__Clostridia.o__Lachnospirales.f__Lachnospiraceae.g__Eisenbergiella.s__Eisenbergiella.sp900066775	4.17198e-06	Control vs. abx vs. vodka	glm	clr
592	Vodka	2.29311	0.0777899	29.4782	1.01031e-07	d__Bacteria.p__Firmicutes_A.c__Clostridia.o__Oscillospirales.f__Oscillospiraceae.g__Scatomorpha.s__Scatomorpha.sp900545405	4.19855e-06	Control vs. abx vs. vodka	glm	clr
676	Vodka	4.65552	0.160229	29.0555	1.10119e-07	d__Bacteria.p__Firmicutes_A.c__Clostridia.o__UBA1381.f__UBA9506.g__UBA9506.s__UBA9506.sp003506415	4.54399e-06	Control vs. abx vs. vodka	glm	clr
546	Vodka	3.60984	0.124545	28.9841	1.11745e-07	d__Bacteria.p__Firmicutes_A.c__Clostridia.o__Oscillospirales.f__Oscillospiraceae.g__CAG.83.s__CAG.83.sp900545585	4.57884e-06	Control vs. abx vs. vodka	glm	clr
133	Antibiotic	-2.18306	0.0756409	-28.8609	1.1462e-07	d__Bacteria.p__Actinobacteriota.c__Coriobacteriia.o__Coriobacteriales.f__Eggerthellaceae.g__Eggerthella.s__Eggerthella.lenta	4.60016e-06	Control vs. abx vs. vodka	glm	clr
214	Vodka	-1.7982	0.062254	-28.8848	1.14055e-07	d__Bacteria.p__Bacteroidota.c__Bacteroidia.o__Bacteroidales.f__Marinifilaceae.g__Odoribacter.s__Odoribacter.splanchnicus	4.60016e-06	Control vs. abx vs. vodka	glm	clr
385	Antibiotic	-2.00516	0.0694039	-28.8913	1.13904e-07	d__Bacteria.p__Firmicutes_A.c__Clostridia.o__Lachnospirales.f__Lachnospiraceae.g__Copromonas.s__Copromonas.sp900066055	4.60016e-06	Control vs. abx vs. vodka	glm	clr
324	Vodka	1.9256	0.0668545	28.8029	1.16004e-07	d__Bacteria.p__Firmicutes_A.c__Clostridia.o__Lachnospirales.f__Lachnospiraceae.g__Blautia_A.s__Blautia_A.obeum	4.62401e-06	Control vs. abx vs. vodka	glm	clr
759	Antibiotic	8.11799	0.289709	28.0212	1.36681e-07	d__Bacteria.p__Firmicutes.c__Bacilli.o__Lactobacillales.f__Streptococcaceae.g__Streptococcus.s__Streptococcus.sp000314795	5.41141e-06	Control vs. abx vs. vodka	glm	clr
262	Vodka	2.36281	0.0854563	27.6494	1.48005e-07	d__Bacteria.p__Firmicutes_A.c__Clostridia.o__Christensenellales.f__CAG.74.g__Alectryocaccomicrobium.s__Alectryocaccomicrobium.faecavium	5.82043e-06	Control vs. abx vs. vodka	glm	clr
386	Vodka	-1.9159	0.0694039	-27.605	1.49428e-07	d__Bacteria.p__Firmicutes_A.c__Clostridia.o__Lachnospirales.f__Lachnospiraceae.g__Copromonas.s__Copromonas.sp900066055	5.83721e-06	Control vs. abx vs. vodka	glm	clr
701	Antibiotic	-2.8205	0.102543	-27.5056	1.52676e-07	d__Bacteria.p__Firmicutes.c__Bacilli.o__Erysipelotrichales.f__Erysipelotrichaceae.g__Holdemania.s__Holdemania.filiformis	5.92461e-06	Control vs. abx vs. vodka	glm	clr
6	Vodka	-5.02927	0.183294	-27.4383	1.5492e-07	d__Bacteria.p__Actinobacteriota.c__Actinomycetia.o__Actinomycetales.f__Bifidobacteriaceae.g__Bifidobacterium.s__Bifidobacterium.adolescentis	5.97214e-06	Control vs. abx vs. vodka	glm	clr
178	Vodka	-1.88248	0.0707182	-26.6195	1.85565e-07	d__Bacteria.p__Bacteroidota.c__Bacteroidia.o__Bacteroidales.f__Bacteroidaceae.g__Bacteroides.s__Bacteroides.sp900761785	7.10671e-06	Control vs. abx vs. vodka	glm	clr
232	Vodka	-1.58253	0.05969	-26.5125	1.90069e-07	d__Bacteria.p__Bacteroidota.c__Bacteroidia.o__Bacteroidales.f__Rikenellaceae.g__Alistipes.s__Alistipes.putredinis	7.23193e-06	Control vs. abx vs. vodka	glm	clr
492	Vodka	2.53546	0.0962886	26.3319	1.97966e-07	d__Bacteria.p__Firmicutes_A.c__Clostridia.o__Oscillospirales.f__Acutalibacteraceae.g__Acutalibacter.s__Acutalibacter.ornithocaccae	7.48383e-06	Control vs. abx vs. vodka	glm	clr
550	Vodka	2.27188	0.086738	26.1924	2.04326e-07	d__Bacteria.p__Firmicutes_A.c__Clostridia.o__Oscillospirales.f__Oscillospiraceae.g__CAG.83.s__CAG.83.sp900556015	7.66563e-06	Control vs. abx vs. vodka	glm	clr
686	Vodka	-6.18491	0.23634	-26.1695	2.05392e-07	d__Bacteria.p__Firmicutes_C.c__Negativicutes.o__Veillonellales.f__Dialisteraceae.g__Dialister.s__Dialister.sp900547785	7.66563e-06	Control vs. abx vs. vodka	glm	clr
330	Vodka	1.4771	0.0565556	26.1177	2.07829e-07	d__Bacteria.p__Firmicutes_A.c__Clostridia.o__Lachnospirales.f__Lachnospiraceae.g__Blautia_A.s__Blautia_A.sp000285855	7.66958e-06	Control vs. abx vs. vodka	glm	clr
543	Antibiotic	1.40069	0.0536422	26.1117	2.08115e-07	d__Bacteria.p__Firmicutes_A.c__Clostridia.o__Oscillospirales.f__Oscillospiraceae.g__CAG.83.s__CAG.83.sp001916855	7.66958e-06	Control vs. abx vs. vodka	glm	clr
203	Antibiotic	-2.9027	0.111551	-26.0212	2.1246e-07	d__Bacteria.p__Bacteroidota.c__Bacteroidia.o__Bacteroidales.f__Bacteroidaceae.g__Phocaeicola.s__Phocaeicola.sp011959205	7.71565e-06	Control vs. abx vs. vodka	glm	clr
547	Antibiotic	1.63555	0.0629148	25.9964	2.13674e-07	d__Bacteria.p__Firmicutes_A.c__Clostridia.o__Oscillospirales.f__Oscillospiraceae.g__CAG.83.s__CAG.83.sp900548615	7.71565e-06	Control vs. abx vs. vodka	glm	clr
575	Antibiotic	-1.97434	0.076004	-25.9768	2.14632e-07	d__Bacteria.p__Firmicutes_A.c__Clostridia.o__Oscillospirales.f__Oscillospiraceae.g__Lawsonibacter.s__Lawsonibacter.sp900754605	7.71565e-06	Control vs. abx vs. vodka	glm	clr
784	Vodka	-2.80392	0.10781	-26.0078	2.13112e-07	d__Bacteria.p__Proteobacteria.c__Gammaproteobacteria.o__Enterobacterales.f__Enterobacteriaceae.g__Citrobacter.s__Citrobacter.youngae	7.71565e-06	Control vs. abx vs. vodka	glm	clr
458	Vodka	2.49691	0.0962674	25.9372	2.16592e-07	d__Bacteria.p__Firmicutes_A.c__Clostridia.o__Lachnospirales.f__Lachnospiraceae.g__Mediterraneibacter.s__Mediterraneibacter.norwichensis	7.73862e-06	Control vs. abx vs. vodka	glm	clr
265	Antibiotic	2.15014	0.0835246	25.7426	2.26525e-07	d__Bacteria.p__Firmicutes_A.c__Clostridia.o__Christensenellales.f__CAG.74.g__Faecivicinus.s__Faecivicinus.sp900553265	8.04446e-06	Control vs. abx vs. vodka	glm	clr
24	Vodka	-3.25927	0.127078	-25.6477	2.31557e-07	d__Bacteria.p__Actinobacteriota.c__Actinomycetia.o__Actinomycetales.f__Bifidobacteriaceae.g__Bifidobacterium.s__Bifidobacterium.ruminantium	8.17363e-06	Control vs. abx vs. vodka	glm	clr
638	Vodka	1.07665	0.042114	25.5651	2.36048e-07	d__Bacteria.p__Firmicutes_A.c__Clostridia.o__Oscillospirales.f__Ruminococcaceae.g__Gemmiger.s__Gemmiger.sp900539695	8.28226e-06	Control vs. abx vs. vodka	glm	clr
612	Vodka	-2.0494	0.081145	-25.256	2.5377e-07	d__Bacteria.p__Firmicutes_A.c__Clostridia.o__Oscillospirales.f__Ruminococcaceae.g__Faecalibacterium.s__Faecalibacterium.prausnitzii_G	8.85106e-06	Control vs. abx vs. vodka	glm	clr
149	Antibiotic	-3.20227	0.127213	-25.1726	2.58818e-07	d__Bacteria.p__Bacteroidota.c__Bacteroidia.o__Bacteroidales.f__Bacteroidaceae.g__Bacteroides.s__Bacteroides.caccae	8.97372e-06	Control vs. abx vs. vodka	glm	clr
183	Antibiotic	-1.75313	0.0703588	-24.917	2.75022e-07	d__Bacteria.p__Bacteroidota.c__Bacteroidia.o__Bacteroidales.f__Bacteroidaceae.g__Bacteroides.s__Bacteroides.stercoris	9.47946e-06	Control vs. abx vs. vodka	glm	clr
510	Vodka	1.72735	0.0696296	24.8076	2.82314e-07	d__Bacteria.p__Firmicutes_A.c__Clostridia.o__Oscillospirales.f__Butyricicoccaceae.g__Agathobaculum.s__Agathobaculum.butyriciproducens	9.67387e-06	Control vs. abx vs. vodka	glm	clr
783	Antibiotic	-2.66455	0.10781	-24.7151	2.88659e-07	d__Bacteria.p__Proteobacteria.c__Gammaproteobacteria.o__Enterobacterales.f__Enterobacteriaceae.g__Citrobacter.s__Citrobacter.youngae	9.83381e-06	Control vs. abx vs. vodka	glm	clr
257	Antibiotic	1.96653	0.0799619	24.5933	2.9727e-07	d__Bacteria.p__Firmicutes_A.c__Clostridia.o__Christensenellales.f__CAG.138.g__Phil1.s__Phil1.sp001940855	1.00565e-05	Control vs. abx vs. vodka	glm	clr
635	Antibiotic	1.03048	0.041933	24.5744	2.98628e-07	d__Bacteria.p__Firmicutes_A.c__Clostridia.o__Oscillospirales.f__Ruminococcaceae.g__Gemmiger.s__Gemmiger.qucibialis	1.00565e-05	Control vs. abx vs. vodka	glm	clr
170	Vodka	-2.07211	0.0848958	-24.4077	3.10972e-07	d__Bacteria.p__Bacteroidota.c__Bacteroidia.o__Bacteroidales.f__Bacteroidaceae.g__Bacteroides.s__Bacteroides.sp900556215	1.03532e-05	Control vs. abx vs. vodka	glm	clr
268	Vodka	1.40166	0.0574258	24.4081	3.10938e-07	d__Bacteria.p__Firmicutes_A.c__Clostridia.o__Christensenellales.f__CAG.74.g__Limiplasma.s__Limiplasma.merdipullorum	1.03532e-05	Control vs. abx vs. vodka	glm	clr
679	Antibiotic	-5.42823	0.223599	-24.2766	3.21091e-07	d__Bacteria.p__Firmicutes_C.c__Negativicutes.o__Veillonellales.f__Dialisteraceae.g__Allisonella.s__Allisonella.histaminiformans	1.06297e-05	Control vs. abx vs. vodka	glm	clr
506	Vodka	2.07366	0.0856867	24.2004	3.27148e-07	d__Bacteria.p__Firmicutes_A.c__Clostridia.o__Oscillospirales.f__Acutalibacteraceae.g__UBA1417.s__UBA1417.sp003531055	1.07693e-05	Control vs. abx vs. vodka	glm	clr
261	Antibiotic	2.05655	0.0854563	24.0656	3.38202e-07	d__Bacteria.p__Firmicutes_A.c__Clostridia.o__Christensenellales.f__CAG.74.g__Alectryocaccomicrobium.s__Alectryocaccomicrobium.faecavium	1.1018e-05	Control vs. abx vs. vodka	glm	clr
769	Antibiotic	8.06404	0.335129	24.0625	3.38462e-07	d__Bacteria.p__Firmicutes.c__Bacilli.o__Lactobacillales.f__Streptococcaceae.g__Streptococcus.s__Streptococcus.sp902373455	1.1018e-05	Control vs. abx vs. vodka	glm	clr
739	Antibiotic	7.99543	0.333	24.0103	3.42858e-07	d__Bacteria.p__Firmicutes.c__Bacilli.o__Lactobacillales.f__Streptococcaceae.g__Streptococcus.s__Streptococcus.parasanguinis	1.10994e-05	Control vs. abx vs. vodka	glm	clr
264	Vodka	2.52219	0.105433	23.9223	3.50424e-07	d__Bacteria.p__Firmicutes_A.c__Clostridia.o__Christensenellales.f__CAG.74.g__Faecivicinus.s__Faecivicinus.avistercoris	1.12712e-05	Control vs. abx vs. vodka	glm	clr
685	Antibiotic	-5.6495	0.23634	-23.9041	3.52013e-07	d__Bacteria.p__Firmicutes_C.c__Negativicutes.o__Veillonellales.f__Dialisteraceae.g__Dialister.s__Dialister.sp900547785	1.12712e-05	Control vs. abx vs. vodka	glm	clr
221	Antibiotic	-1.6705	0.0699959	-23.8656	3.554e-07	d__Bacteria.p__Bacteroidota.c__Bacteroidia.o__Bacteroidales.f__Rikenellaceae.g__Alistipes.s__Alistipes.communis	1.13179e-05	Control vs. abx vs. vodka	glm	clr
381	Antibiotic	1.5306	0.0641984	23.8418	3.57519e-07	d__Bacteria.p__Firmicutes_A.c__Clostridia.o__Lachnospirales.f__Lachnospiraceae.g__Coprococcus_A.s__Coprococcus_A.catus	1.13238e-05	Control vs. abx vs. vodka	glm	clr
246	Vodka	-2.20206	0.0934684	-23.5594	3.83762e-07	d__Bacteria.p__Bacteroidota.c__Bacteroidia.o__Bacteroidales.f__Tannerellaceae.g__Parabacteroides.s__Parabacteroides.merdae	1.20897e-05	Control vs. abx vs. vodka	glm	clr
113	Antibiotic	-1.291	0.0551138	-23.4242	3.97117e-07	d__Bacteria.p__Actinobacteriota.c__Coriobacteriia.o__Coriobacteriales.f__Coriobacteriaceae.g__Collinsella.s__Collinsella.sp905197585	1.24435e-05	Control vs. abx vs. vodka	glm	clr
156	Vodka	-1.57599	0.0677786	-23.252	4.14916e-07	d__Bacteria.p__Bacteroidota.c__Bacteroidia.o__Bacteroidales.f__Bacteroidaceae.g__Bacteroides.s__Bacteroides.finegoldii	1.2932e-05	Control vs. abx vs. vodka	glm	clr
532	Vodka	2.3498	0.101755	23.0928	4.322e-07	d__Bacteria.p__Firmicutes_A.c__Clostridia.o__Oscillospirales.f__Oscillospiraceae.g__CAG.170.s__CAG.170.sp900553545	1.33995e-05	Control vs. abx vs. vodka	glm	clr
291	Antibiotic	3.72979	0.164054	22.7352	4.74194e-07	d__Bacteria.p__Firmicutes_A.c__Clostridia.o__Clostridiales.f__Clostridiaceae.g__Clostridium.s__Clostridium.saudiense	1.4624e-05	Control vs. abx vs. vodka	glm	clr
580	Vodka	3.6602	0.161986	22.5958	4.9183e-07	d__Bacteria.p__Firmicutes_A.c__Clostridia.o__Oscillospirales.f__Oscillospiraceae.g__Limivicinus.s__Limivicinus.faecipullorum	1.50885e-05	Control vs. abx vs. vodka	glm	clr
441	Antibiotic	2.60135	0.115749	22.474	5.07877e-07	d__Bacteria.p__Firmicutes_A.c__Clostridia.o__Lachnospirales.f__Lachnospiraceae.g__Lachnospira.s__Lachnospira.eligens	1.54997e-05	Control vs. abx vs. vodka	glm	clr
352	Vodka	3.6373	0.162269	22.4152	5.15836e-07	d__Bacteria.p__Firmicutes_A.c__Clostridia.o__Lachnospirales.f__Lachnospiraceae.g__Blautia_A.s__Blautia_A.sp900551715	1.5661e-05	Control vs. abx vs. vodka	glm	clr
284	Vodka	1.92835	0.0863898	22.3214	5.28837e-07	d__Bacteria.p__Firmicutes_A.c__Clostridia.o__Christensenellales.f__UBA1750.g__Spyradocola.s__Spyradocola.merdavium	1.59729e-05	Control vs. abx vs. vodka	glm	clr
292	Vodka	3.63966	0.164054	22.1858	5.48328e-07	d__Bacteria.p__Firmicutes_A.c__Clostridia.o__Clostridiales.f__Clostridiaceae.g__Clostridium.s__Clostridium.saudiense	1.64767e-05	Control vs. abx vs. vodka	glm	clr
525	Antibiotic	2.50448	0.113452	22.0753	5.64818e-07	d__Bacteria.p__Firmicutes_A.c__Clostridia.o__Oscillospirales.f__Oscillospiraceae.g__CAG.170.s__CAG.170.sp002404795	1.68179e-05	Control vs. abx vs. vodka	glm	clr
584	Vodka	2.48057	0.112389	22.0713	5.65422e-07	d__Bacteria.p__Firmicutes_A.c__Clostridia.o__Oscillospirales.f__Oscillospiraceae.g__NSJ.51.s__NSJ.51.sp900549795	1.68179e-05	Control vs. abx vs. vodka	glm	clr
751	Antibiotic	8.19209	0.374681	21.8642	5.97976e-07	d__Bacteria.p__Firmicutes.c__Bacilli.o__Lactobacillales.f__Streptococcaceae.g__Streptococcus.s__Streptococcus.parasanguinis_F	1.76963e-05	Control vs. abx vs. vodka	glm	clr
800	Vodka	-6.26394	0.286897	-21.8334	6.02991e-07	d__Bacteria.p__Proteobacteria.c__Gammaproteobacteria.o__Enterobacterales.f__Enterobacteriaceae.g__Escherichia.s__Escherichia.sp005843885	1.77551e-05	Control vs. abx vs. vodka	glm	clr
767	Antibiotic	8.0769	0.370766	21.7843	6.11101e-07	d__Bacteria.p__Firmicutes.c__Bacilli.o__Lactobacillales.f__Streptococcaceae.g__Streptococcus.s__Streptococcus.sp900766505	1.79039e-05	Control vs. abx vs. vodka	glm	clr
5	Antibiotic	-3.98552	0.183294	-21.7439	6.17869e-07	d__Bacteria.p__Actinobacteriota.c__Actinomycetia.o__Actinomycetales.f__Bifidobacteriaceae.g__Bifidobacterium.s__Bifidobacterium.adolescentis	1.80121e-05	Control vs. abx vs. vodka	glm	clr
541	Antibiotic	1.3639	0.0628082	21.7153	6.22713e-07	d__Bacteria.p__Firmicutes_A.c__Clostridia.o__Oscillospirales.f__Oscillospiraceae.g__CAG.83.s__CAG.83.sp000435975	1.80635e-05	Control vs. abx vs. vodka	glm	clr
703	Antibiotic	3.24418	0.149592	21.6869	6.27582e-07	d__Bacteria.p__Firmicutes.c__Bacilli.o__Haloplasmatales_A.f__Turicibacteraceae.g__Turicibacter.s__Turicibacter.sp001543345	1.8115e-05	Control vs. abx vs. vodka	glm	clr
231	Antibiotic	-1.29239	0.05969	-21.6517	6.33649e-07	d__Bacteria.p__Bacteroidota.c__Bacteroidia.o__Bacteroidales.f__Rikenellaceae.g__Alistipes.s__Alistipes.putredinis	1.82005e-05	Control vs. abx vs. vodka	glm	clr
665	Antibiotic	3.66028	0.170597	21.4557	6.68772e-07	d__Bacteria.p__Firmicutes_A.c__Clostridia.o__Peptostreptococcales.f__Peptostreptococcaceae.g__Intestinibacter.s__Intestinibacter.sp900540355	1.91156e-05	Control vs. abx vs. vodka	glm	clr
485	Antibiotic	-2.34699	0.109511	-21.4316	6.73259e-07	d__Bacteria.p__Firmicutes_A.c__Clostridia.o__Lachnospirales.f__Lachnospiraceae.g__UMGS1375.s__UMGS1375.sp900066615	1.91505e-05	Control vs. abx vs. vodka	glm	clr
206	Vodka	-1.52487	0.0712254	-21.409	6.77473e-07	d__Bacteria.p__Bacteroidota.c__Bacteroidia.o__Bacteroidales.f__Bacteroidaceae.g__Phocaeicola.s__Phocaeicola.sp900546355	1.91772e-05	Control vs. abx vs. vodka	glm	clr
747	Antibiotic	8.12986	0.381102	21.3325	6.92023e-07	d__Bacteria.p__Firmicutes.c__Bacilli.o__Lactobacillales.f__Streptococcaceae.g__Streptococcus.s__Streptococcus.parasanguinis_D	1.9495e-05	Control vs. abx vs. vodka	glm	clr
351	Antibiotic	3.44708	0.162269	21.243	7.09499e-07	d__Bacteria.p__Firmicutes_A.c__Clostridia.o__Lachnospirales.f__Lachnospiraceae.g__Blautia_A.s__Blautia_A.sp900551715	1.965e-05	Control vs. abx vs. vodka	glm	clr
405	Antibiotic	-3.88302	0.182674	-21.2565	7.0682e-07	d__Bacteria.p__Firmicutes_A.c__Clostridia.o__Lachnospirales.f__Lachnospiraceae.g__Enterocloster.s__Enterocloster.bolteae	1.965e-05	Control vs. abx vs. vodka	glm	clr
667	Antibiotic	4.03939	0.19001	21.2588	7.06363e-07	d__Bacteria.p__Firmicutes_A.c__Clostridia.o__Peptostreptococcales.f__Peptostreptococcaceae.g__Romboutsia.s__Romboutsia.timonensis	1.965e-05	Control vs. abx vs. vodka	glm	clr
786	Vodka	-5.94093	0.279761	-21.2357	7.1094e-07	d__Bacteria.p__Proteobacteria.c__Gammaproteobacteria.o__Enterobacterales.f__Enterobacteriaceae.g__Escherichia.s__Escherichia.coli	1.965e-05	Control vs. abx vs. vodka	glm	clr
551	Antibiotic	-3.30836	0.155928	-21.2172	7.14622e-07	d__Bacteria.p__Firmicutes_A.c__Clostridia.o__Oscillospirales.f__Oscillospiraceae.g__Dysosmobacter.s__Dysosmobacter.pullicola	1.9659e-05	Control vs. abx vs. vodka	glm	clr
198	Vodka	-0.845122	0.0399404	-21.1596	7.26245e-07	d__Bacteria.p__Bacteroidota.c__Bacteroidia.o__Bacteroidales.f__Bacteroidaceae.g__Phocaeicola.s__Phocaeicola.massiliensis	1.98854e-05	Control vs. abx vs. vodka	glm	clr
773	Antibiotic	-1.43286	0.0687695	-20.8358	7.95789e-07	d__Bacteria.p__Proteobacteria.c__Gammaproteobacteria.o__Burkholderiales.f__Burkholderiaceae.g__Parasutterella.s__Parasutterella.gallistercoris	2.16882e-05	Control vs. abx vs. vodka	glm	clr
323	Antibiotic	1.38514	0.0668545	20.7186	8.22829e-07	d__Bacteria.p__Firmicutes_A.c__Clostridia.o__Lachnospirales.f__Lachnospiraceae.g__Blautia_A.s__Blautia_A.obeum	2.23214e-05	Control vs. abx vs. vodka	glm	clr
283	Antibiotic	1.78444	0.0863898	20.6557	8.37806e-07	d__Bacteria.p__Firmicutes_A.c__Clostridia.o__Christensenellales.f__UBA1750.g__Spyradocola.s__Spyradocola.merdavium	2.26229e-05	Control vs. abx vs. vodka	glm	clr
668	Vodka	3.91242	0.19001	20.5906	8.53622e-07	d__Bacteria.p__Firmicutes_A.c__Clostridia.o__Peptostreptococcales.f__Peptostreptococcaceae.g__Romboutsia.s__Romboutsia.timonensis	2.29442e-05	Control vs. abx vs. vodka	glm	clr
763	Antibiotic	7.91861	0.386079	20.5103	8.73617e-07	d__Bacteria.p__Firmicutes.c__Bacilli.o__Lactobacillales.f__Streptococcaceae.g__Streptococcus.s__Streptococcus.sp001813295	2.33745e-05	Control vs. abx vs. vodka	glm	clr
670	Vodka	4.32299	0.211648	20.4254	8.95371e-07	d__Bacteria.p__Firmicutes_A.c__Clostridia.o__Peptostreptococcales.f__Peptostreptococcaceae.g__Terrisporobacter.s__Terrisporobacter.sp900557165	2.38476e-05	Control vs. abx vs. vodka	glm	clr
597	Antibiotic	-1.86549	0.0916161	-20.362	9.11995e-07	d__Bacteria.p__Firmicutes_A.c__Clostridia.o__Oscillospirales.f__Ruminococcaceae.g__Bittarella.s__Bittarella.massiliensis	2.41805e-05	Control vs. abx vs. vodka	glm	clr
186	Vodka	-2.72059	0.133739	-20.3425	9.17199e-07	d__Bacteria.p__Bacteroidota.c__Bacteroidia.o__Bacteroidales.f__Bacteroidaceae.g__Bacteroides.s__Bacteroides.thetaiotaomicron	2.42089e-05	Control vs. abx vs. vodka	glm	clr
100	Vodka	1.57112	0.0773558	20.3104	9.25836e-07	d__Bacteria.p__Actinobacteriota.c__Coriobacteriia.o__Coriobacteriales.f__Coriobacteriaceae.g__Collinsella.s__Collinsella.sp900752015	2.42607e-05	Control vs. abx vs. vodka	glm	clr
753	Antibiotic	8.17427	0.402586	20.3044	9.27443e-07	d__Bacteria.p__Firmicutes.c__Bacilli.o__Lactobacillales.f__Streptococcaceae.g__Streptococcus.s__Streptococcus.parasanguinis_G	2.42607e-05	Control vs. abx vs. vodka	glm	clr
129	Antibiotic	0.76777	0.0383051	20.0436	1.00127e-06	d__Bacteria.p__Actinobacteriota.c__Coriobacteriia.o__Coriobacteriales.f__Eggerthellaceae.g__Adlercreutzia.s__Adlercreutzia.equolifaciens	2.60755e-05	Control vs. abx vs. vodka	glm	clr
489	Antibiotic	-3.42305	0.171682	-19.9384	1.03297e-06	d__Bacteria.p__Firmicutes_A.c__Clostridia.o__Monoglobales.f__Monoglobaceae.g__Monoglobus.s__Monoglobus.pectinilyticus	2.67819e-05	Control vs. abx vs. vodka	glm	clr
174	Vodka	-1.45331	0.0729599	-19.9193	1.03884e-06	d__Bacteria.p__Bacteroidota.c__Bacteroidia.o__Bacteroidales.f__Bacteroidaceae.g__Bacteroides.s__Bacteroides.sp900557355	2.68157e-05	Control vs. abx vs. vodka	glm	clr
443	Antibiotic	2.66026	0.133736	19.892	1.04732e-06	d__Bacteria.p__Firmicutes_A.c__Clostridia.o__Lachnospirales.f__Lachnospiraceae.g__Lachnospira.s__Lachnospira.eligens_A	2.69159e-05	Control vs. abx vs. vodka	glm	clr
486	Vodka	-2.17365	0.109511	-19.8486	1.06092e-06	d__Bacteria.p__Firmicutes_A.c__Clostridia.o__Lachnospirales.f__Lachnospiraceae.g__UMGS1375.s__UMGS1375.sp900066615	2.71464e-05	Control vs. abx vs. vodka	glm	clr
669	Antibiotic	4.1975	0.211648	19.8325	1.06605e-06	d__Bacteria.p__Firmicutes_A.c__Clostridia.o__Peptostreptococcales.f__Peptostreptococcaceae.g__Terrisporobacter.s__Terrisporobacter.sp900557165	2.71591e-05	Control vs. abx vs. vodka	glm	clr
138	Vodka	-1.33662	0.0675509	-19.7868	1.08071e-06	d__Bacteria.p__Actinobacteriota.c__Coriobacteriia.o__Coriobacteriales.f__Eggerthellaceae.g__Ellagibacter.s__Ellagibacter.sp900554945	2.72952e-05	Control vs. abx vs. vodka	glm	clr
514	Vodka	1.28226	0.0647572	19.801	1.07613e-06	d__Bacteria.p__Firmicutes_A.c__Clostridia.o__Oscillospirales.f__Butyricicoccaceae.g__Agathobaculum.s__Agathobaculum.sp900291975	2.72952e-05	Control vs. abx vs. vodka	glm	clr
233	Antibiotic	-1.65497	0.0837782	-19.7542	1.0913e-06	d__Bacteria.p__Bacteroidota.c__Bacteroidia.o__Bacteroidales.f__Rikenellaceae.g__Alistipes.s__Alistipes.shahii	2.74443e-05	Control vs. abx vs. vodka	glm	clr
335	Antibiotic	0.970749	0.0493221	19.6818	1.11528e-06	d__Bacteria.p__Firmicutes_A.c__Clostridia.o__Lachnospirales.f__Lachnospiraceae.g__Blautia_A.s__Blautia_A.sp003477525	2.79275e-05	Control vs. abx vs. vodka	glm	clr
494	Vodka	2.0818	0.106392	19.5673	1.15449e-06	d__Bacteria.p__Firmicutes_A.c__Clostridia.o__Oscillospirales.f__Acutalibacteraceae.g__Anaeromassilibacillus.s__Anaeromassilibacillus.stercoravium	2.87864e-05	Control vs. abx vs. vodka	glm	clr
162	Vodka	-1.44483	0.0739498	-19.5379	1.1648e-06	d__Bacteria.p__Bacteroidota.c__Bacteroidia.o__Bacteroidales.f__Bacteroidaceae.g__Bacteroides.s__Bacteroides.ovatus	2.89203e-05	Control vs. abx vs. vodka	glm	clr
666	Vodka	3.3073	0.170597	19.3867	1.21962e-06	d__Bacteria.p__Firmicutes_A.c__Clostridia.o__Peptostreptococcales.f__Peptostreptococcaceae.g__Intestinibacter.s__Intestinibacter.sp900540355	3.01537e-05	Control vs. abx vs. vodka	glm	clr
488	Vodka	1.39555	0.0720819	19.3606	1.22939e-06	d__Bacteria.p__Firmicutes_A.c__Clostridia.o__Lachnospirales.f__Lachnospiraceae.g__UMGS1375.s__UMGS1375.sp905214675	3.02676e-05	Control vs. abx vs. vodka	glm	clr
344	Vodka	1.61707	0.0836878	19.3227	1.24371e-06	d__Bacteria.p__Firmicutes_A.c__Clostridia.o__Lachnospirales.f__Lachnospiraceae.g__Blautia_A.s__Blautia_A.sp900066355	3.04921e-05	Control vs. abx vs. vodka	glm	clr
640	Vodka	0.759221	0.0394243	19.2577	1.26877e-06	d__Bacteria.p__Firmicutes_A.c__Clostridia.o__Oscillospirales.f__Ruminococcaceae.g__Gemmiger.s__Gemmiger.sp900540595	3.09767e-05	Control vs. abx vs. vodka	glm	clr
457	Antibiotic	1.84202	0.0962674	19.1344	1.31788e-06	d__Bacteria.p__Firmicutes_A.c__Clostridia.o__Lachnospirales.f__Lachnospiraceae.g__Mediterraneibacter.s__Mediterraneibacter.norwichensis	3.20424e-05	Control vs. abx vs. vodka	glm	clr
399	Antibiotic	-1.5986	0.0836971	-19.0998	1.33209e-06	d__Bacteria.p__Firmicutes_A.c__Clostridia.o__Lachnospirales.f__Lachnospiraceae.g__Eisenbergiella.s__Eisenbergiella.tayi	3.22538e-05	Control vs. abx vs. vodka	glm	clr
110	Vodka	2.07573	0.109406	18.9727	1.38572e-06	d__Bacteria.p__Actinobacteriota.c__Coriobacteriia.o__Coriobacteriales.f__Coriobacteriaceae.g__Collinsella.s__Collinsella.sp900762325	3.32776e-05	Control vs. abx vs. vodka	glm	clr
406	Vodka	-3.46717	0.182674	-18.98	1.38257e-06	d__Bacteria.p__Firmicutes_A.c__Clostridia.o__Lachnospirales.f__Lachnospiraceae.g__Enterocloster.s__Enterocloster.bolteae	3.32776e-05	Control vs. abx vs. vodka	glm	clr
285	Antibiotic	-6.20899	0.328165	-18.9203	1.40856e-06	d__Bacteria.p__Firmicutes_A.c__Clostridia.o__Clostridiales.f__Clostridiaceae.g__Clostridium_P.s__Clostridium_P.perfringens	3.3688e-05	Control vs. abx vs. vodka	glm	clr
680	Vodka	-4.22601	0.223599	-18.8999	1.41758e-06	d__Bacteria.p__Firmicutes_C.c__Negativicutes.o__Veillonellales.f__Dialisteraceae.g__Allisonella.s__Allisonella.histaminiformans	3.37659e-05	Control vs. abx vs. vodka	glm	clr
308	Vodka	1.96181	0.104313	18.8069	1.45955e-06	d__Bacteria.p__Firmicutes_A.c__Clostridia.o__Lachnospirales.f__Lachnospiraceae.g__Anaerobutyricum.s__Anaerobutyricum.hallii	3.44913e-05	Control vs. abx vs. vodka	glm	clr
556	Vodka	-1.24774	0.0663468	-18.8063	1.45981e-06	d__Bacteria.p__Firmicutes_A.c__Clostridia.o__Oscillospirales.f__Oscillospiraceae.g__Dysosmobacter.s__Dysosmobacter.welbionis	3.44913e-05	Control vs. abx vs. vodka	glm	clr
127	Antibiotic	0.95211	0.0509338	18.6931	1.51287e-06	d__Bacteria.p__Actinobacteriota.c__Coriobacteriia.o__Coriobacteriales.f__Eggerthellaceae.g__Adlercreutzia.s__Adlercreutzia.celatus_A	3.5459e-05	Control vs. abx vs. vodka	glm	clr
360	Vodka	1.95468	0.104544	18.6972	1.51092e-06	d__Bacteria.p__Firmicutes_A.c__Clostridia.o__Lachnospirales.f__Lachnospiraceae.g__Blautia_A.s__Blautia_A.wexlerae_B	3.5459e-05	Control vs. abx vs. vodka	glm	clr
661	Antibiotic	1.10687	0.0594356	18.6231	1.54681e-06	d__Bacteria.p__Firmicutes_A.c__Clostridia.o__Peptostreptococcales.f__Anaerovoracaceae.g__Fimisoma.s__Fimisoma.avicola	3.611e-05	Control vs. abx vs. vodka	glm	clr
230	Vodka	-0.823454	0.0442965	-18.5896	1.56335e-06	d__Bacteria.p__Bacteroidota.c__Bacteroidia.o__Bacteroidales.f__Rikenellaceae.g__Alistipes.s__Alistipes.onderdonkii	3.62121e-05	Control vs. abx vs. vodka	glm	clr
704	Vodka	2.7808	0.149592	18.5892	1.56354e-06	d__Bacteria.p__Firmicutes.c__Bacilli.o__Haloplasmatales_A.f__Turicibacteraceae.g__Turicibacter.s__Turicibacter.sp001543345	3.62121e-05	Control vs. abx vs. vodka	glm	clr
431	Antibiotic	-2.80674	0.151647	-18.5084	1.60432e-06	d__Bacteria.p__Firmicutes_A.c__Clostridia.o__Lachnospirales.f__Lachnospiraceae.g__GCA.900066755.s__GCA.900066755.sp902363085	3.6865e-05	Control vs. abx vs. vodka	glm	clr
796	Vodka	-5.68026	0.306809	-18.514	1.60145e-06	d__Bacteria.p__Proteobacteria.c__Gammaproteobacteria.o__Enterobacterales.f__Enterobacteriaceae.g__Escherichia.s__Escherichia.sp002965065	3.6865e-05	Control vs. abx vs. vodka	glm	clr
242	Vodka	-2.23799	0.121001	-18.4957	1.61084e-06	d__Bacteria.p__Bacteroidota.c__Bacteroidia.o__Bacteroidales.f__Tannerellaceae.g__Parabacteroides.s__Parabacteroides.goldsteinii	3.68704e-05	Control vs. abx vs. vodka	glm	clr
234	Vodka	-1.54144	0.0837782	-18.399	1.66152e-06	d__Bacteria.p__Bacteroidota.c__Bacteroidia.o__Bacteroidales.f__Rikenellaceae.g__Alistipes.s__Alistipes.shahii	3.77355e-05	Control vs. abx vs. vodka	glm	clr
675	Antibiotic	2.94831	0.160229	18.4006	1.66065e-06	d__Bacteria.p__Firmicutes_A.c__Clostridia.o__UBA1381.f__UBA9506.g__UBA9506.s__UBA9506.sp003506415	3.77355e-05	Control vs. abx vs. vodka	glm	clr
219	Antibiotic	-1.71821	0.0935541	-18.3659	1.67927e-06	d__Bacteria.p__Bacteroidota.c__Bacteroidia.o__Bacteroidales.f__Rikenellaceae.g__Alistipes_A.s__Alistipes_A.pullistercoris	3.79915e-05	Control vs. abx vs. vodka	glm	clr
240	Vodka	-2.95373	0.161197	-18.3238	1.70222e-06	d__Bacteria.p__Bacteroidota.c__Bacteroidia.o__Bacteroidales.f__Tannerellaceae.g__Parabacteroides.s__Parabacteroides.distasonis_A	3.83625e-05	Control vs. abx vs. vodka	glm	clr
645	Antibiotic	2.30331	0.126003	18.2798	1.72658e-06	d__Bacteria.p__Firmicutes_A.c__Clostridia.o__Oscillospirales.f__Ruminococcaceae.g__Ruminiclostridium_E.s__Ruminiclostridium_E.siraeum	3.87623e-05	Control vs. abx vs. vodka	glm	clr
161	Antibiotic	-1.34754	0.0739498	-18.2223	1.75898e-06	d__Bacteria.p__Bacteroidota.c__Bacteroidia.o__Bacteroidales.f__Bacteroidaceae.g__Bacteroides.s__Bacteroides.ovatus	3.93391e-05	Control vs. abx vs. vodka	glm	clr
364	Vodka	-5.14769	0.284459	-18.0964	1.83251e-06	d__Bacteria.p__Firmicutes_A.c__Clostridia.o__Lachnospirales.f__Lachnospiraceae.g__CHH4.2.s__CHH4.2.sp002899675	4.08277e-05	Control vs. abx vs. vodka	glm	clr
70	Vodka	1.89746	0.104986	18.0734	1.84631e-06	d__Bacteria.p__Actinobacteriota.c__Coriobacteriia.o__Coriobacteriales.f__Coriobacteriaceae.g__Collinsella.s__Collinsella.sp900551975	4.09794e-05	Control vs. abx vs. vodka	glm	clr
626	Vodka	-1.66276	0.0922031	-18.0336	1.87051e-06	d__Bacteria.p__Firmicutes_A.c__Clostridia.o__Oscillospirales.f__Ruminococcaceae.g__Faecalibacterium.s__Faecalibacterium.sp900758465	4.13599e-05	Control vs. abx vs. vodka	glm	clr
9	Antibiotic	1.21018	0.067193	18.0104	1.88477e-06	d__Bacteria.p__Actinobacteriota.c__Actinomycetia.o__Actinomycetales.f__Bifidobacteriaceae.g__Bifidobacterium.s__Bifidobacterium.breve	4.15184e-05	Control vs. abx vs. vodka	glm	clr
526	Vodka	2.03763	0.113452	17.9604	1.91599e-06	d__Bacteria.p__Firmicutes_A.c__Clostridia.o__Oscillospirales.f__Oscillospiraceae.g__CAG.170.s__CAG.170.sp002404795	4.20482e-05	Control vs. abx vs. vodka	glm	clr
615	Antibiotic	0.979952	0.0546784	17.9221	1.94028e-06	d__Bacteria.p__Firmicutes_A.c__Clostridia.o__Oscillospirales.f__Ruminococcaceae.g__Faecalibacterium.s__Faecalibacterium.prausnitzii_I	4.24224e-05	Control vs. abx vs. vodka	glm	clr
407	Antibiotic	-4.38183	0.24467	-17.9091	1.94861e-06	d__Bacteria.p__Firmicutes_A.c__Clostridia.o__Lachnospirales.f__Lachnospiraceae.g__Enterocloster.s__Enterocloster.citroniae	4.2446e-05	Control vs. abx vs. vodka	glm	clr
521	Antibiotic	-3.66043	0.205488	-17.8133	2.01128e-06	d__Bacteria.p__Firmicutes_A.c__Clostridia.o__Oscillospirales.f__Oscillospiraceae.g__An92.s__An92.sp900199495	4.36488e-05	Control vs. abx vs. vodka	glm	clr
15	Antibiotic	1.19669	0.0672975	17.7821	2.0322e-06	d__Bacteria.p__Actinobacteriota.c__Actinomycetia.o__Actinomycetales.f__Bifidobacteriaceae.g__Bifidobacterium.s__Bifidobacterium.infantis	4.37788e-05	Control vs. abx vs. vodka	glm	clr
442	Vodka	2.05827	0.115749	17.7821	2.03221e-06	d__Bacteria.p__Firmicutes_A.c__Clostridia.o__Lachnospirales.f__Lachnospiraceae.g__Lachnospira.s__Lachnospira.eligens	4.37788e-05	Control vs. abx vs. vodka	glm	clr
358	Vodka	1.84676	0.10394	17.7675	2.04208e-06	d__Bacteria.p__Firmicutes_A.c__Clostridia.o__Lachnospirales.f__Lachnospiraceae.g__Blautia_A.s__Blautia_A.wexlerae	4.38303e-05	Control vs. abx vs. vodka	glm	clr
301	Antibiotic	1.62449	0.0918175	17.6926	2.09364e-06	d__Bacteria.p__Firmicutes_A.c__Clostridia.o__Lachnospirales.f__Lachnospiraceae.g__Agathobacter.s__Agathobacter.sp000434275	4.4773e-05	Control vs. abx vs. vodka	glm	clr
761	Antibiotic	8.15621	0.463145	17.6105	2.15192e-06	d__Bacteria.p__Firmicutes.c__Bacilli.o__Lactobacillales.f__Streptococcaceae.g__Streptococcus.s__Streptococcus.sp000448565	4.5852e-05	Control vs. abx vs. vodka	glm	clr
19	Antibiotic	1.21227	0.0689655	17.578	2.17552e-06	d__Bacteria.p__Actinobacteriota.c__Actinomycetia.o__Actinomycetales.f__Bifidobacteriaceae.g__Bifidobacterium.s__Bifidobacterium.longum	4.61676e-05	Control vs. abx vs. vodka	glm	clr
36	Vodka	1.54566	0.0879794	17.5684	2.18249e-06	d__Bacteria.p__Actinobacteriota.c__Coriobacteriia.o__Coriobacteriales.f__Coriobacteriaceae.g__Collinsella.s__Collinsella.sp900541285	4.61676e-05	Control vs. abx vs. vodka	glm	clr
449	Antibiotic	2.56076	0.145946	17.546	2.19901e-06	d__Bacteria.p__Firmicutes_A.c__Clostridia.o__Lachnospirales.f__Lachnospiraceae.g__Lachnospira.s__Lachnospira.sp003537285	4.63497e-05	Control vs. abx vs. vodka	glm	clr
432	Vodka	-2.63356	0.151647	-17.3664	2.33656e-06	d__Bacteria.p__Firmicutes_A.c__Clostridia.o__Lachnospirales.f__Lachnospiraceae.g__GCA.900066755.s__GCA.900066755.sp902363085	4.90724e-05	Control vs. abx vs. vodka	glm	clr
417	Antibiotic	-2.23535	0.128798	-17.3554	2.34533e-06	d__Bacteria.p__Firmicutes_A.c__Clostridia.o__Lachnospirales.f__Lachnospiraceae.g__Enterocloster.s__Enterocloster.sp000431375	4.90806e-05	Control vs. abx vs. vodka	glm	clr
4	Vodka	2.30296	0.133039	17.3104	2.38148e-06	d__Archaea.p__Methanobacteriota.c__Methanobacteria.o__Methanobacteriales.f__Methanobacteriaceae.g__Methanobrevibacter_A.s__Methanobrevibacter_A.smithii_A	4.96599e-05	Control vs. abx vs. vodka	glm	clr
136	Vodka	-1.41928	0.0820439	-17.299	2.39078e-06	d__Bacteria.p__Actinobacteriota.c__Coriobacteriia.o__Coriobacteriales.f__Eggerthellaceae.g__Ellagibacter.s__Ellagibacter.isourolithinifaciens	4.96769e-05	Control vs. abx vs. vodka	glm	clr
107	Antibiotic	1.01957	0.0590604	17.2632	2.42016e-06	d__Bacteria.p__Actinobacteriota.c__Coriobacteriia.o__Coriobacteriales.f__Coriobacteriaceae.g__Collinsella.s__Collinsella.sp900759335	5.01097e-05	Control vs. abx vs. vodka	glm	clr
99	Antibiotic	1.33455	0.0773558	17.2521	2.42933e-06	d__Bacteria.p__Actinobacteriota.c__Coriobacteriia.o__Coriobacteriales.f__Coriobacteriaceae.g__Collinsella.s__Collinsella.sp900752015	5.01226e-05	Control vs. abx vs. vodka	glm	clr
700	Vodka	3.03826	0.177155	17.1503	2.51566e-06	d__Bacteria.p__Firmicutes.c__Bacilli.o__Erysipelotrichales.f__Coprobacillaceae.g__Faecalibacillus.s__Faecalibacillus.sp900544435	5.17217e-05	Control vs. abx vs. vodka	glm	clr
391	Antibiotic	-1.42183	0.08308	-17.1139	2.5473e-06	d__Bacteria.p__Firmicutes_A.c__Clostridia.o__Lachnospirales.f__Lachnospiraceae.g__Dorea_A.s__Dorea_A.longicatena	5.19517e-05	Control vs. abx vs. vodka	glm	clr
461	Antibiotic	-1.40124	0.0819103	-17.1069	2.55345e-06	d__Bacteria.p__Firmicutes_A.c__Clostridia.o__Lachnospirales.f__Lachnospiraceae.g__Merdisoma.s__Merdisoma.sp900553635	5.19517e-05	Control vs. abx vs. vodka	glm	clr
698	Vodka	3.30392	0.192979	17.1206	2.54145e-06	d__Bacteria.p__Firmicutes.c__Bacilli.o__Erysipelotrichales.f__Coprobacillaceae.g__Faecalibacillus.s__Faecalibacillus.intestinalis	5.19517e-05	Control vs. abx vs. vodka	glm	clr
646	Vodka	2.15108	0.126003	17.0716	2.58473e-06	d__Bacteria.p__Firmicutes_A.c__Clostridia.o__Oscillospirales.f__Ruminococcaceae.g__Ruminiclostridium_E.s__Ruminiclostridium_E.siraeum	5.24062e-05	Control vs. abx vs. vodka	glm	clr
557	Antibiotic	1.44767	0.0851471	17.002	2.64777e-06	d__Bacteria.p__Firmicutes_A.c__Clostridia.o__Oscillospirales.f__Oscillospiraceae.g__ER4.s__ER4.sp000765235	5.34992e-05	Control vs. abx vs. vodka	glm	clr
408	Vodka	-4.1522	0.24467	-16.9706	2.67674e-06	d__Bacteria.p__Firmicutes_A.c__Clostridia.o__Lachnospirales.f__Lachnospiraceae.g__Enterocloster.s__Enterocloster.citroniae	5.38987e-05	Control vs. abx vs. vodka	glm	clr
558	Vodka	1.43504	0.0851471	16.8537	2.78801e-06	d__Bacteria.p__Firmicutes_A.c__Clostridia.o__Oscillospirales.f__Oscillospiraceae.g__ER4.s__ER4.sp000765235	5.57559e-05	Control vs. abx vs. vodka	glm	clr
774	Vodka	-1.15909	0.0687695	-16.8548	2.78697e-06	d__Bacteria.p__Proteobacteria.c__Gammaproteobacteria.o__Burkholderiales.f__Burkholderiaceae.g__Parasutterella.s__Parasutterella.gallistercoris	5.57559e-05	Control vs. abx vs. vodka	glm	clr
188	Vodka	-2.31997	0.138131	-16.7954	2.84549e-06	d__Bacteria.p__Bacteroidota.c__Bacteroidia.o__Bacteroidales.f__Bacteroidaceae.g__Bacteroides.s__Bacteroides.timonensis	5.67119e-05	Control vs. abx vs. vodka	glm	clr
293	Antibiotic	3.6519	0.218552	16.7095	2.93275e-06	d__Bacteria.p__Firmicutes_A.c__Clostridia.o__Clostridiales.f__Clostridiaceae.g__Clostridium.s__Clostridium.sp000435835	5.8253e-05	Control vs. abx vs. vodka	glm	clr
106	Vodka	3.44307	0.206997	16.6334	3.01266e-06	d__Bacteria.p__Actinobacteriota.c__Coriobacteriia.o__Coriobacteriales.f__Coriobacteriaceae.g__Collinsella.s__Collinsella.sp900758845	5.94372e-05	Control vs. abx vs. vodka	glm	clr
567	Antibiotic	0.816874	0.0491025	16.6361	3.00978e-06	d__Bacteria.p__Firmicutes_A.c__Clostridia.o__Oscillospirales.f__Oscillospiraceae.g__HGM13006.s__HGM13006.sp900756575	5.94372e-05	Control vs. abx vs. vodka	glm	clr
227	Antibiotic	-1.45105	0.087308	-16.6199	3.02709e-06	d__Bacteria.p__Bacteroidota.c__Bacteroidia.o__Bacteroidales.f__Rikenellaceae.g__Alistipes.s__Alistipes.merdipullorum	5.95215e-05	Control vs. abx vs. vodka	glm	clr
2	Vodka	2.42764	0.146245	16.5999	3.0487e-06	d__Archaea.p__Methanobacteriota.c__Methanobacteria.o__Methanobacteriales.f__Methanobacteriaceae.g__Methanobrevibacter_A.s__Methanobrevibacter_A.smithii	5.95468e-05	Control vs. abx vs. vodka	glm	clr
42	Vodka	3.61617	0.217746	16.6073	3.0407e-06	d__Bacteria.p__Actinobacteriota.c__Coriobacteriia.o__Coriobacteriales.f__Coriobacteriaceae.g__Collinsella.s__Collinsella.sp900545505	5.95468e-05	Control vs. abx vs. vodka	glm	clr
549	Antibiotic	1.43843	0.086738	16.5836	3.06633e-06	d__Bacteria.p__Firmicutes_A.c__Clostridia.o__Oscillospirales.f__Oscillospiraceae.g__CAG.83.s__CAG.83.sp900556015	5.96406e-05	Control vs. abx vs. vodka	glm	clr
758	Vodka	-2.22972	0.134509	-16.5767	3.07386e-06	d__Bacteria.p__Firmicutes.c__Bacilli.o__Lactobacillales.f__Streptococcaceae.g__Streptococcus.s__Streptococcus.salivarius	5.96406e-05	Control vs. abx vs. vodka	glm	clr
459	Antibiotic	-1.88908	0.1146	-16.4841	3.17696e-06	d__Bacteria.p__Firmicutes_A.c__Clostridia.o__Lachnospirales.f__Lachnospiraceae.g__Mediterraneibacter.s__Mediterraneibacter.torques	6.13064e-05	Control vs. abx vs. vodka	glm	clr
573	Antibiotic	-0.965684	0.0585944	-16.4808	3.18064e-06	d__Bacteria.p__Firmicutes_A.c__Clostridia.o__Oscillospirales.f__Oscillospiraceae.g__Lawsonibacter.s__Lawsonibacter.sp014287875	6.13064e-05	Control vs. abx vs. vodka	glm	clr
302	Vodka	1.50703	0.0918175	16.4133	3.25846e-06	d__Bacteria.p__Firmicutes_A.c__Clostridia.o__Lachnospirales.f__Lachnospiraceae.g__Agathobacter.s__Agathobacter.sp000434275	6.26005e-05	Control vs. abx vs. vodka	glm	clr
447	Antibiotic	2.48882	0.152025	16.3711	3.30822e-06	d__Bacteria.p__Firmicutes_A.c__Clostridia.o__Lachnospirales.f__Lachnospiraceae.g__Lachnospira.s__Lachnospira.sp003451515	6.33487e-05	Control vs. abx vs. vodka	glm	clr
438	Vodka	0.786316	0.0484109	16.2425	3.46526e-06	d__Bacteria.p__Firmicutes_A.c__Clostridia.o__Lachnospirales.f__Lachnospiraceae.g__KLE1615.s__KLE1615.sp900066985	6.61397e-05	Control vs. abx vs. vodka	glm	clr
317	Antibiotic	-0.74886	0.0461605	-16.223	3.48994e-06	d__Bacteria.p__Firmicutes_A.c__Clostridia.o__Lachnospirales.f__Lachnospiraceae.g__Blautia_A.s__Blautia_A.faecis	6.63944e-05	Control vs. abx vs. vodka	glm	clr
681	Antibiotic	-4.69477	0.290433	-16.1647	3.56456e-06	d__Bacteria.p__Firmicutes_C.c__Negativicutes.o__Veillonellales.f__Dialisteraceae.g__Dialister.s__Dialister.invisus	6.75946e-05	Control vs. abx vs. vodka	glm	clr
460	Vodka	-1.84777	0.1146	-16.1235	3.61844e-06	d__Bacteria.p__Firmicutes_A.c__Clostridia.o__Lachnospirales.f__Lachnospiraceae.g__Mediterraneibacter.s__Mediterraneibacter.torques	6.83949e-05	Control vs. abx vs. vodka	glm	clr
145	Antibiotic	-2.13729	0.133013	-16.0682	3.69234e-06	d__Bacteria.p__Actinobacteriota.c__Coriobacteriia.o__Coriobacteriales.f__Eggerthellaceae.g__Slackia_A.s__Slackia_A.piriformis	6.95675e-05	Control vs. abx vs. vodka	glm	clr
196	Vodka	-1.23651	0.0771058	-16.0365	3.73548e-06	d__Bacteria.p__Bacteroidota.c__Bacteroidia.o__Bacteroidales.f__Bacteroidaceae.g__Phocaeicola.s__Phocaeicola.dorei	7.01014e-05	Control vs. abx vs. vodka	glm	clr
444	Vodka	2.14376	0.133736	16.0298	3.74461e-06	d__Bacteria.p__Firmicutes_A.c__Clostridia.o__Lachnospirales.f__Lachnospiraceae.g__Lachnospira.s__Lachnospira.eligens_A	7.01014e-05	Control vs. abx vs. vodka	glm	clr
286	Vodka	-5.22727	0.328165	-15.9288	3.88643e-06	d__Bacteria.p__Firmicutes_A.c__Clostridia.o__Clostridiales.f__Clostridiaceae.g__Clostridium_P.s__Clostridium_P.perfringens	7.25246e-05	Control vs. abx vs. vodka	glm	clr
721	Antibiotic	7.81438	0.491313	15.9051	3.92064e-06	d__Bacteria.p__Firmicutes.c__Bacilli.o__Lactobacillales.f__Lactobacillaceae.g__Lactobacillus.s__Lactobacillus.gasseri	7.29308e-05	Control vs. abx vs. vodka	glm	clr
17	Antibiotic	0.9781	0.0619072	15.7994	4.07725e-06	d__Bacteria.p__Actinobacteriota.c__Actinomycetia.o__Actinomycetales.f__Bifidobacteriaceae.g__Bifidobacterium.s__Bifidobacterium.kashiwanohense	7.56039e-05	Control vs. abx vs. vodka	glm	clr
522	Vodka	-3.23582	0.205488	-15.747	4.15768e-06	d__Bacteria.p__Firmicutes_A.c__Clostridia.o__Oscillospirales.f__Oscillospiraceae.g__An92.s__An92.sp900199495	7.68522e-05	Control vs. abx vs. vodka	glm	clr
559	Antibiotic	-1.81375	0.115277	-15.7338	4.17827e-06	d__Bacteria.p__Firmicutes_A.c__Clostridia.o__Oscillospirales.f__Oscillospiraceae.g__Evtepia.s__Evtepia.sp004556345	7.69899e-05	Control vs. abx vs. vodka	glm	clr
134	Vodka	-1.18875	0.0756409	-15.7157	4.20654e-06	d__Bacteria.p__Actinobacteriota.c__Coriobacteriia.o__Coriobacteriales.f__Eggerthellaceae.g__Eggerthella.s__Eggerthella.lenta	7.72679e-05	Control vs. abx vs. vodka	glm	clr
576	Vodka	-1.19288	0.076004	-15.695	4.23932e-06	d__Bacteria.p__Firmicutes_A.c__Clostridia.o__Oscillospirales.f__Oscillospiraceae.g__Lawsonibacter.s__Lawsonibacter.sp900754605	7.76267e-05	Control vs. abx vs. vodka	glm	clr
682	Vodka	-4.55419	0.290433	-15.6807	4.26208e-06	d__Bacteria.p__Firmicutes_C.c__Negativicutes.o__Veillonellales.f__Dialisteraceae.g__Dialister.s__Dialister.invisus	7.78003e-05	Control vs. abx vs. vodka	glm	clr
771	Antibiotic	-1.23718	0.079029	-15.6548	4.30364e-06	d__Bacteria.p__Proteobacteria.c__Gammaproteobacteria.o__Burkholderiales.f__Burkholderiaceae.g__Parasutterella.s__Parasutterella.excrementihominis	7.8315e-05	Control vs. abx vs. vodka	glm	clr
536	Vodka	2.51933	0.161724	15.5779	4.42991e-06	d__Bacteria.p__Firmicutes_A.c__Clostridia.o__Oscillospirales.f__Oscillospiraceae.g__CAG.170.s__CAG.170.sp902796245	8.01151e-05	Control vs. abx vs. vodka	glm	clr
606	Vodka	-1.03744	0.0665624	-15.586	4.41641e-06	d__Bacteria.p__Firmicutes_A.c__Clostridia.o__Oscillospirales.f__Ruminococcaceae.g__Faecalibacterium.s__Faecalibacterium.prausnitzii_D	8.01151e-05	Control vs. abx vs. vodka	glm	clr
294	Vodka	3.39502	0.218552	15.5342	4.50368e-06	d__Bacteria.p__Firmicutes_A.c__Clostridia.o__Clostridiales.f__Clostridiaceae.g__Clostridium.s__Clostridium.sp000435835	8.11986e-05	Control vs. abx vs. vodka	glm	clr
338	Vodka	1.92932	0.124317	15.5194	4.52895e-06	d__Bacteria.p__Firmicutes_A.c__Clostridia.o__Lachnospirales.f__Lachnospiraceae.g__Blautia_A.s__Blautia_A.sp018919065	8.14038e-05	Control vs. abx vs. vodka	glm	clr
157	Antibiotic	-3.79071	0.244579	-15.4989	4.56422e-06	d__Bacteria.p__Bacteroidota.c__Bacteroidia.o__Bacteroidales.f__Bacteroidaceae.g__Bacteroides.s__Bacteroides.intestinalis	8.17868e-05	Control vs. abx vs. vodka	glm	clr
243	Antibiotic	-3.59546	0.234055	-15.3616	4.80895e-06	d__Bacteria.p__Bacteroidota.c__Bacteroidia.o__Bacteroidales.f__Tannerellaceae.g__Parabacteroides.s__Parabacteroides.johnsonii	8.59095e-05	Control vs. abx vs. vodka	glm	clr
677	Antibiotic	-0.907993	0.0593687	-15.2941	4.93485e-06	d__Bacteria.p__Firmicutes_C.c__Negativicutes.o__Acidaminococcales.f__Acidaminococcaceae.g__CAG.266.s__CAG.266.sp000436095	8.78906e-05	Control vs. abx vs. vodka	glm	clr
455	Antibiotic	-1.10049	0.0720357	-15.277	4.96735e-06	d__Bacteria.p__Firmicutes_A.c__Clostridia.o__Lachnospirales.f__Lachnospiraceae.g__Mediterraneibacter.s__Mediterraneibacter.faecis	8.82014e-05	Control vs. abx vs. vodka	glm	clr
140	Vodka	-1.20976	0.08009	-15.105	5.30866e-06	d__Bacteria.p__Actinobacteriota.c__Coriobacteriia.o__Coriobacteriales.f__Eggerthellaceae.g__Gordonibacter.s__Gordonibacter.pamelaeae	9.3977e-05	Control vs. abx vs. vodka	glm	clr
363	Antibiotic	-4.23247	0.284459	-14.879	5.79915e-06	d__Bacteria.p__Firmicutes_A.c__Clostridia.o__Lachnospirales.f__Lachnospiraceae.g__CHH4.2.s__CHH4.2.sp002899675	0.000102351	Control vs. abx vs. vodka	glm	clr
150	Vodka	-1.88026	0.127213	-14.7804	6.02948e-06	d__Bacteria.p__Bacteroidota.c__Bacteroidia.o__Bacteroidales.f__Bacteroidaceae.g__Bacteroides.s__Bacteroides.caccae	0.000106096	Control vs. abx vs. vodka	glm	clr
43	Antibiotic	1.17695	0.0802739	14.6617	6.3213e-06	d__Bacteria.p__Actinobacteriota.c__Coriobacteriia.o__Coriobacteriales.f__Coriobacteriaceae.g__Collinsella.s__Collinsella.sp900546455	0.000110751	Control vs. abx vs. vodka	glm	clr
702	Vodka	-1.50302	0.102543	-14.6575	6.33179e-06	d__Bacteria.p__Firmicutes.c__Bacilli.o__Erysipelotrichales.f__Erysipelotrichaceae.g__Holdemania.s__Holdemania.filiformis	0.000110751	Control vs. abx vs. vodka	glm	clr
35	Antibiotic	1.28434	0.0879794	14.5982	6.48402e-06	d__Bacteria.p__Actinobacteriota.c__Coriobacteriia.o__Coriobacteriales.f__Coriobacteriaceae.g__Collinsella.s__Collinsella.sp900541285	0.000113076	Control vs. abx vs. vodka	glm	clr
326	Vodka	1.76974	0.121717	14.5398	6.63802e-06	d__Bacteria.p__Firmicutes_A.c__Clostridia.o__Lachnospirales.f__Lachnospiraceae.g__Blautia_A.s__Blautia_A.obeum_B	0.000115076	Control vs. abx vs. vodka	glm	clr
462	Vodka	-1.19147	0.0819103	-14.546	6.62138e-06	d__Bacteria.p__Firmicutes_A.c__Clostridia.o__Lachnospirales.f__Lachnospiraceae.g__Merdisoma.s__Merdisoma.sp900553635	0.000115076	Control vs. abx vs. vodka	glm	clr
653	Antibiotic	1.11016	0.0765978	14.4933	6.76363e-06	d__Bacteria.p__Firmicutes_A.c__Clostridia.o__Oscillospirales.f__Ruminococcaceae.g__Ruthenibacterium.s__Ruthenibacterium.merdipullorum	0.000116908	Control vs. abx vs. vodka	glm	clr
535	Antibiotic	2.33604	0.161724	14.4446	6.89828e-06	d__Bacteria.p__Firmicutes_A.c__Clostridia.o__Oscillospirales.f__Oscillospiraceae.g__CAG.170.s__CAG.170.sp902796245	0.000118885	Control vs. abx vs. vodka	glm	clr
628	Vodka	-0.952329	0.0660675	-14.4145	6.98305e-06	d__Bacteria.p__Firmicutes_A.c__Clostridia.o__Oscillospirales.f__Ruminococcaceae.g__Faecalibacterium.s__Faecalibacterium.sp900765105	0.000119993	Control vs. abx vs. vodka	glm	clr
749	Antibiotic	8.15005	0.568104	14.3461	7.18021e-06	d__Bacteria.p__Firmicutes.c__Bacilli.o__Lactobacillales.f__Streptococcaceae.g__Streptococcus.s__Streptococcus.parasanguinis_E	0.00012302	Control vs. abx vs. vodka	glm	clr
119	Antibiotic	-2.45966	0.171726	-14.3231	7.24765e-06	d__Bacteria.p__Actinobacteriota.c__Coriobacteriia.o__Coriobacteriales.f__Coriobacteriaceae.g__Collinsella.s__Collinsella.sp905215275	0.000123813	Control vs. abx vs. vodka	glm	clr
312	Vodka	1.47419	0.103174	14.2884	7.35137e-06	d__Bacteria.p__Firmicutes_A.c__Clostridia.o__Lachnospirales.f__Lachnospiraceae.g__Anaerostipes.s__Anaerostipes.hadrus	0.000124857	Control vs. abx vs. vodka	glm	clr
757	Antibiotic	1.92219	0.134509	14.2904	7.34547e-06	d__Bacteria.p__Firmicutes.c__Bacilli.o__Lactobacillales.f__Streptococcaceae.g__Streptococcus.s__Streptococcus.salivarius	0.000124857	Control vs. abx vs. vodka	glm	clr
23	Antibiotic	-1.8114	0.127078	-14.2542	7.4552e-06	d__Bacteria.p__Actinobacteriota.c__Actinomycetia.o__Actinomycetales.f__Bifidobacteriaceae.g__Bifidobacterium.s__Bifidobacterium.ruminantium	0.000126255	Control vs. abx vs. vodka	glm	clr
581	Antibiotic	-4.04376	0.286056	-14.1363	7.82637e-06	d__Bacteria.p__Firmicutes_A.c__Clostridia.o__Oscillospirales.f__Oscillospiraceae.g__Marseille.P3106.s__Marseille.P3106.sp900543935	0.000132159	Control vs. abx vs. vodka	glm	clr
333	Antibiotic	-0.69408	0.0492381	-14.0964	7.95663e-06	d__Bacteria.p__Firmicutes_A.c__Clostridia.o__Lachnospirales.f__Lachnospiraceae.g__Blautia_A.s__Blautia_A.sp003474435	0.000133972	Control vs. abx vs. vodka	glm	clr
236	Vodka	1.39802	0.0998002	14.0082	8.25391e-06	d__Bacteria.p__Bacteroidota.c__Bacteroidia.o__Bacteroidales.f__Rikenellaceae.g__Tidjanibacter.s__Tidjanibacter.inops_A	0.00013858	Control vs. abx vs. vodka	glm	clr
223	Antibiotic	-0.79604	0.0569116	-13.9873	8.32625e-06	d__Bacteria.p__Bacteroidota.c__Bacteroidia.o__Bacteroidales.f__Rikenellaceae.g__Alistipes.s__Alistipes.dispar	0.000138603	Control vs. abx vs. vodka	glm	clr
329	Antibiotic	0.791182	0.0565556	13.9894	8.31881e-06	d__Bacteria.p__Firmicutes_A.c__Clostridia.o__Lachnospirales.f__Lachnospiraceae.g__Blautia_A.s__Blautia_A.sp000285855	0.000138603	Control vs. abx vs. vodka	glm	clr
411	Antibiotic	-2.74242	0.195935	-13.9965	8.29417e-06	d__Bacteria.p__Firmicutes_A.c__Clostridia.o__Lachnospirales.f__Lachnospiraceae.g__Enterocloster.s__Enterocloster.clostridioformis_A	0.000138603	Control vs. abx vs. vodka	glm	clr
96	Vodka	1.42822	0.10225	13.9678	8.39426e-06	d__Bacteria.p__Actinobacteriota.c__Coriobacteriia.o__Coriobacteriales.f__Coriobacteriaceae.g__Collinsella.s__Collinsella.sp900555815	0.000139339	Control vs. abx vs. vodka	glm	clr
772	Vodka	-1.102	0.079029	-13.9442	8.47777e-06	d__Bacteria.p__Proteobacteria.c__Gammaproteobacteria.o__Burkholderiales.f__Burkholderiaceae.g__Parasutterella.s__Parasutterella.excrementihominis	0.000140328	Control vs. abx vs. vodka	glm	clr
49	Antibiotic	1.439	0.10334	13.925	8.54642e-06	d__Bacteria.p__Actinobacteriota.c__Coriobacteriia.o__Coriobacteriales.f__Coriobacteriaceae.g__Collinsella.s__Collinsella.sp900548495	0.000140928	Control vs. abx vs. vodka	glm	clr
450	Vodka	2.03165	0.145946	13.9206	8.56214e-06	d__Bacteria.p__Firmicutes_A.c__Clostridia.o__Lachnospirales.f__Lachnospiraceae.g__Lachnospira.s__Lachnospira.sp003537285	0.000140928	Control vs. abx vs. vodka	glm	clr
637	Antibiotic	0.582596	0.042114	13.8338	8.88073e-06	d__Bacteria.p__Firmicutes_A.c__Clostridia.o__Oscillospirales.f__Ruminococcaceae.g__Gemmiger.s__Gemmiger.sp900539695	0.000145762	Control vs. abx vs. vodka	glm	clr
622	Vodka	-1.17393	0.0851734	-13.7828	9.07427e-06	d__Bacteria.p__Firmicutes_A.c__Clostridia.o__Oscillospirales.f__Ruminococcaceae.g__Faecalibacterium.s__Faecalibacterium.sp900539885	0.000148523	Control vs. abx vs. vodka	glm	clr
280	Vodka	2.47952	0.180026	13.7731	9.11155e-06	d__Bacteria.p__Firmicutes_A.c__Clostridia.o__Christensenellales.f__Christensenellaceae.g__Christensenella.s__Christensenella.massiliensis	0.000148718	Control vs. abx vs. vodka	glm	clr
545	Antibiotic	1.70942	0.124545	13.7253	9.29862e-06	d__Bacteria.p__Firmicutes_A.c__Clostridia.o__Oscillospirales.f__Oscillospiraceae.g__CAG.83.s__CAG.83.sp900545585	0.000151349	Control vs. abx vs. vodka	glm	clr
624	Vodka	-0.977903	0.0715824	-13.6612	9.55606e-06	d__Bacteria.p__Firmicutes_A.c__Clostridia.o__Oscillospirales.f__Ruminococcaceae.g__Faecalibacterium.s__Faecalibacterium.sp900539945	0.000155109	Control vs. abx vs. vodka	glm	clr
332	Vodka	1.69895	0.124867	13.6062	9.78394e-06	d__Bacteria.p__Firmicutes_A.c__Clostridia.o__Lachnospirales.f__Lachnospiraceae.g__Blautia_A.s__Blautia_A.sp003471165	0.000158369	Control vs. abx vs. vodka	glm	clr
359	Antibiotic	1.42073	0.104544	13.5898	9.85306e-06	d__Bacteria.p__Firmicutes_A.c__Clostridia.o__Lachnospirales.f__Lachnospiraceae.g__Blautia_A.s__Blautia_A.wexlerae_B	0.000159048	Control vs. abx vs. vodka	glm	clr
253	Antibiotic	1.29294	0.0954569	13.5448	1.00455e-05	d__Bacteria.p__Desulfobacterota_I.c__Desulfovibrionia.o__Desulfovibrionales.f__Desulfovibrionaceae.g__Mailhella.s__Mailhella.merdigallinarum	0.000160524	Control vs. abx vs. vodka	glm	clr
418	Vodka	-1.74475	0.128798	-13.5463	1.00388e-05	d__Bacteria.p__Firmicutes_A.c__Clostridia.o__Lachnospirales.f__Lachnospiraceae.g__Enterocloster.s__Enterocloster.sp000431375	0.000160524	Control vs. abx vs. vodka	glm	clr
531	Antibiotic	1.37916	0.101755	13.5538	1.00067e-05	d__Bacteria.p__Firmicutes_A.c__Clostridia.o__Oscillospirales.f__Oscillospiraceae.g__CAG.170.s__CAG.170.sp900553545	0.000160524	Control vs. abx vs. vodka	glm	clr
566	Vodka	1.53288	0.113188	13.5428	1.0054e-05	d__Bacteria.p__Firmicutes_A.c__Clostridia.o__Oscillospirales.f__Oscillospiraceae.g__Galloscillospira_A.s__Galloscillospira_A.excrementavium	0.000160524	Control vs. abx vs. vodka	glm	clr
509	Antibiotic	0.940273	0.0696296	13.5039	1.02241e-05	d__Bacteria.p__Firmicutes_A.c__Clostridia.o__Oscillospirales.f__Butyricicoccaceae.g__Agathobaculum.s__Agathobaculum.butyriciproducens	0.000162795	Control vs. abx vs. vodka	glm	clr
40	Vodka	3.02433	0.225658	13.4023	1.06846e-05	d__Bacteria.p__Actinobacteriota.c__Coriobacteriia.o__Coriobacteriales.f__Coriobacteriaceae.g__Collinsella.s__Collinsella.sp900544865	0.000169667	Control vs. abx vs. vodka	glm	clr
166	Vodka	-1.66394	0.12445	-13.3703	1.08343e-05	d__Bacteria.p__Bacteroidota.c__Bacteroidia.o__Bacteroidales.f__Bacteroidaceae.g__Bacteroides.s__Bacteroides.sp002491635	0.00017158	Control vs. abx vs. vodka	glm	clr
383	Antibiotic	0.784105	0.0588018	13.3347	1.10041e-05	d__Bacteria.p__Firmicutes_A.c__Clostridia.o__Lachnospirales.f__Lachnospiraceae.g__Coprococcus_A.s__Coprococcus_A.sp900548825	0.000173798	Control vs. abx vs. vodka	glm	clr
226	Vodka	-0.590479	0.0443467	-13.3151	1.1099e-05	d__Bacteria.p__Bacteroidota.c__Bacteroidia.o__Bacteroidales.f__Rikenellaceae.g__Alistipes.s__Alistipes.finegoldii	0.000174826	Control vs. abx vs. vodka	glm	clr
448	Vodka	2.02063	0.152025	13.2914	1.12145e-05	d__Bacteria.p__Firmicutes_A.c__Clostridia.o__Lachnospirales.f__Lachnospiraceae.g__Lachnospira.s__Lachnospira.sp003451515	0.000176171	Control vs. abx vs. vodka	glm	clr
181	Antibiotic	-1.37025	0.10332	-13.2622	1.13595e-05	d__Bacteria.p__Bacteroidota.c__Bacteroidia.o__Bacteroidales.f__Bacteroidaceae.g__Bacteroides.s__Bacteroides.sp902362375	0.000177972	Control vs. abx vs. vodka	glm	clr
365	Antibiotic	-1.64416	0.12409	-13.2497	1.14219e-05	d__Bacteria.p__Firmicutes_A.c__Clostridia.o__Lachnospirales.f__Lachnospiraceae.g__Choladocola.s__Choladocola.sp003480725	0.000178473	Control vs. abx vs. vodka	glm	clr
745	Antibiotic	7.81427	0.591078	13.2204	1.15703e-05	d__Bacteria.p__Firmicutes.c__Bacilli.o__Lactobacillales.f__Streptococcaceae.g__Streptococcus.s__Streptococcus.parasanguinis_C	0.000180311	Control vs. abx vs. vodka	glm	clr
610	Vodka	-0.665086	0.0503416	-13.2115	1.16159e-05	d__Bacteria.p__Firmicutes_A.c__Clostridia.o__Oscillospirales.f__Ruminococcaceae.g__Faecalibacterium.s__Faecalibacterium.prausnitzii_F	0.000180541	Control vs. abx vs. vodka	glm	clr
366	Vodka	-1.63319	0.12409	-13.1613	1.18761e-05	d__Bacteria.p__Firmicutes_A.c__Clostridia.o__Lachnospirales.f__Lachnospiraceae.g__Choladocola.s__Choladocola.sp003480725	0.000184097	Control vs. abx vs. vodka	glm	clr
588	Vodka	2.26273	0.172207	13.1396	1.19909e-05	d__Bacteria.p__Firmicutes_A.c__Clostridia.o__Oscillospirales.f__Oscillospiraceae.g__Scatomorpha.s__Scatomorpha.intestinavium	0.000185387	Control vs. abx vs. vodka	glm	clr
491	Antibiotic	1.25575	0.0962886	13.0416	1.25251e-05	d__Bacteria.p__Firmicutes_A.c__Clostridia.o__Oscillospirales.f__Acutalibacteraceae.g__Acutalibacter.s__Acutalibacter.ornithocaccae	0.000193136	Control vs. abx vs. vodka	glm	clr
274	Vodka	1.60965	0.123645	13.0183	1.26558e-05	d__Bacteria.p__Firmicutes_A.c__Clostridia.o__Christensenellales.f__CAG.74.g__Pullichristensenella.s__Pullichristensenella.stercoripullorum	0.000194638	Control vs. abx vs. vodka	glm	clr
11	Antibiotic	1.10288	0.0848806	12.9934	1.27981e-05	d__Bacteria.p__Actinobacteriota.c__Actinomycetia.o__Actinomycetales.f__Bifidobacteriaceae.g__Bifidobacterium.s__Bifidobacterium.catenulatum	0.000196312	Control vs. abx vs. vodka	glm	clr
387	Antibiotic	-1.77372	0.137032	-12.9439	1.30855e-05	d__Bacteria.p__Firmicutes_A.c__Clostridia.o__Lachnospirales.f__Lachnospiraceae.g__Copromonas.s__Copromonas.sp900066535	0.000200197	Control vs. abx vs. vodka	glm	clr
357	Antibiotic	1.34397	0.10394	12.9302	1.31663e-05	d__Bacteria.p__Firmicutes_A.c__Clostridia.o__Lachnospirales.f__Lachnospiraceae.g__Blautia_A.s__Blautia_A.wexlerae	0.000200908	Control vs. abx vs. vodka	glm	clr
401	Antibiotic	-3.50565	0.273155	-12.8339	1.37512e-05	d__Bacteria.p__Firmicutes_A.c__Clostridia.o__Lachnospirales.f__Lachnospiraceae.g__Enterocloster.s__Enterocloster.aldenensis	0.000209288	Control vs. abx vs. vodka	glm	clr
798	Vodka	-5.73912	0.448341	-12.8008	1.39594e-05	d__Bacteria.p__Proteobacteria.c__Gammaproteobacteria.o__Enterobacterales.f__Enterobacteriaceae.g__Escherichia.s__Escherichia.sp004211955	0.000211907	Control vs. abx vs. vodka	glm	clr
788	Vodka	-6.4143	0.502864	-12.7555	1.42499e-05	d__Bacteria.p__Proteobacteria.c__Gammaproteobacteria.o__Enterobacterales.f__Enterobacteriaceae.g__Escherichia.s__Escherichia.coli_E	0.000215757	Control vs. abx vs. vodka	glm	clr
693	Antibiotic	-1.64431	0.129157	-12.7311	1.44094e-05	d__Bacteria.p__Firmicutes_C.c__Negativicutes.o__Veillonellales.f__Veillonellaceae.g__Veillonella.s__Veillonella.sp900757715	0.00021761	Control vs. abx vs. vodka	glm	clr
184	Vodka	-0.892183	0.0703588	-12.6805	1.47471e-05	d__Bacteria.p__Bacteroidota.c__Bacteroidia.o__Bacteroidales.f__Bacteroidaceae.g__Bacteroides.s__Bacteroides.stercoris	0.000222137	Control vs. abx vs. vodka	glm	clr
466	Vodka	1.11681	0.0883659	12.6384	1.50344e-05	d__Bacteria.p__Firmicutes_A.c__Clostridia.o__Lachnospirales.f__Lachnospiraceae.g__Oliverpabstia.s__Oliverpabstia.faecicola	0.000225885	Control vs. abx vs. vodka	glm	clr
142	Vodka	-1.14387	0.0907555	-12.6039	1.52754e-05	d__Bacteria.p__Actinobacteriota.c__Coriobacteriia.o__Coriobacteriales.f__Eggerthellaceae.g__Gordonibacter.s__Gordonibacter.urolithinfaciens	0.000228919	Control vs. abx vs. vodka	glm	clr
697	Antibiotic	2.43002	0.192979	12.5921	1.53584e-05	d__Bacteria.p__Firmicutes.c__Bacilli.o__Erysipelotrichales.f__Coprobacillaceae.g__Faecalibacillus.s__Faecalibacillus.intestinalis	0.000229575	Control vs. abx vs. vodka	glm	clr
634	Vodka	0.723576	0.0577523	12.529	1.58137e-05	d__Bacteria.p__Firmicutes_A.c__Clostridia.o__Oscillospirales.f__Ruminococcaceae.g__Gemmiger.s__Gemmiger.formicilis	0.000235779	Control vs. abx vs. vodka	glm	clr
538	Vodka	2.34325	0.187423	12.5025	1.60092e-05	d__Bacteria.p__Firmicutes_A.c__Clostridia.o__Oscillospirales.f__Oscillospiraceae.g__CAG.170.s__CAG.170.sp905214155	0.000238088	Control vs. abx vs. vodka	glm	clr
400	Vodka	-1.04511	0.0836971	-12.4869	1.61257e-05	d__Bacteria.p__Firmicutes_A.c__Clostridia.o__Lachnospirales.f__Lachnospiraceae.g__Eisenbergiella.s__Eisenbergiella.tayi	0.000239214	Control vs. abx vs. vodka	glm	clr
781	Antibiotic	-3.24896	0.26077	-12.4591	1.63354e-05	d__Bacteria.p__Proteobacteria.c__Gammaproteobacteria.o__Enterobacterales.f__Enterobacteriaceae.g__Citrobacter.s__Citrobacter.portucalensis	0.000241713	Control vs. abx vs. vodka	glm	clr
371	Antibiotic	-0.864894	0.0704194	-12.282	1.77498e-05	d__Bacteria.p__Firmicutes_A.c__Clostridia.o__Lachnospirales.f__Lachnospiraceae.g__Choladousia.s__Choladousia.sp902363135	0.000261725	Control vs. abx vs. vodka	glm	clr
691	Antibiotic	1.51759	0.123595	12.2788	1.77772e-05	d__Bacteria.p__Firmicutes_C.c__Negativicutes.o__Veillonellales.f__Veillonellaceae.g__Veillonella.s__Veillonella.parvula_A	0.000261725	Control vs. abx vs. vodka	glm	clr
109	Antibiotic	1.33551	0.109406	12.2069	1.83925e-05	d__Bacteria.p__Actinobacteriota.c__Coriobacteriia.o__Coriobacteriales.f__Coriobacteriaceae.g__Collinsella.s__Collinsella.sp900762325	0.000270105	Control vs. abx vs. vodka	glm	clr
263	Antibiotic	1.28165	0.105433	12.1561	1.88425e-05	d__Bacteria.p__Firmicutes_A.c__Clostridia.o__Christensenellales.f__CAG.74.g__Faecivicinus.s__Faecivicinus.avistercoris	0.000276022	Control vs. abx vs. vodka	glm	clr
561	Antibiotic	1.72692	0.142458	12.1224	1.91484e-05	d__Bacteria.p__Firmicutes_A.c__Clostridia.o__Oscillospirales.f__Oscillospiraceae.g__Faecousia.s__Faecousia.sp000434635	0.000279803	Control vs. abx vs. vodka	glm	clr
496	Vodka	1.58028	0.13107	12.0568	1.97599e-05	d__Bacteria.p__Firmicutes_A.c__Clostridia.o__Oscillospirales.f__Acutalibacteraceae.g__Avimonas_A.s__Avimonas_A.narfia	0.000288021	Control vs. abx vs. vodka	glm	clr
348	Vodka	0.994409	0.0826209	12.0358	1.99601e-05	d__Bacteria.p__Firmicutes_A.c__Clostridia.o__Lachnospirales.f__Lachnospiraceae.g__Blautia_A.s__Blautia_A.sp900120195	0.000290216	Control vs. abx vs. vodka	glm	clr
642	Vodka	1.08332	0.0901609	12.0154	2.01572e-05	d__Bacteria.p__Firmicutes_A.c__Clostridia.o__Oscillospirales.f__Ruminococcaceae.g__Gemmiger.s__Gemmiger.sp900540775	0.000292357	Control vs. abx vs. vodka	glm	clr
254	Vodka	1.14566	0.0954569	12.0018	2.02894e-05	d__Bacteria.p__Desulfobacterota_I.c__Desulfovibrionia.o__Desulfovibrionales.f__Desulfovibrionaceae.g__Mailhella.s__Mailhella.merdigallinarum	0.000293547	Control vs. abx vs. vodka	glm	clr
182	Vodka	-1.22509	0.10332	-11.8573	2.17636e-05	d__Bacteria.p__Bacteroidota.c__Bacteroidia.o__Bacteroidales.f__Bacteroidaceae.g__Bacteroides.s__Bacteroides.sp902362375	0.000314101	Control vs. abx vs. vodka	glm	clr
775	Antibiotic	-1.55776	0.132574	-11.7501	2.2937e-05	d__Bacteria.p__Proteobacteria.c__Gammaproteobacteria.o__Burkholderiales.f__Burkholderiaceae.g__Parasutterella.s__Parasutterella.sp900552195	0.000330223	Control vs. abx vs. vodka	glm	clr
75	Antibiotic	1.07326	0.0914745	11.7329	2.31321e-05	d__Bacteria.p__Actinobacteriota.c__Coriobacteriia.o__Coriobacteriales.f__Coriobacteriaceae.g__Collinsella.s__Collinsella.sp900552425	0.000331403	Control vs. abx vs. vodka	glm	clr
171	Antibiotic	-2.82983	0.241122	-11.7361	2.30952e-05	d__Bacteria.p__Bacteroidota.c__Bacteroidia.o__Bacteroidales.f__Bacteroidaceae.g__Bacteroides.s__Bacteroides.sp900556625	0.000331403	Control vs. abx vs. vodka	glm	clr
111	Antibiotic	1.27371	0.108641	11.7241	2.32329e-05	d__Bacteria.p__Actinobacteriota.c__Coriobacteriia.o__Coriobacteriales.f__Coriobacteriaceae.g__Collinsella.s__Collinsella.sp900764415	0.000332035	Control vs. abx vs. vodka	glm	clr
583	Antibiotic	1.3148	0.112389	11.6987	2.35253e-05	d__Bacteria.p__Firmicutes_A.c__Clostridia.o__Oscillospirales.f__Oscillospiraceae.g__NSJ.51.s__NSJ.51.sp900549795	0.000335396	Control vs. abx vs. vodka	glm	clr
22	Vodka	-1.16988	0.100576	-11.6318	2.43178e-05	d__Bacteria.p__Actinobacteriota.c__Actinomycetia.o__Actinomycetales.f__Bifidobacteriaceae.g__Bifidobacterium.s__Bifidobacterium.pseudocatenulatum	0.000345853	Control vs. abx vs. vodka	glm	clr
356	Vodka	1.25807	0.108478	11.5975	2.47368e-05	d__Bacteria.p__Firmicutes_A.c__Clostridia.o__Lachnospirales.f__Lachnospiraceae.g__Blautia_A.s__Blautia_A.sp905209435	0.000350961	Control vs. abx vs. vodka	glm	clr
361	Antibiotic	-2.09964	0.181251	-11.5841	2.49017e-05	d__Bacteria.p__Firmicutes_A.c__Clostridia.o__Lachnospirales.f__Lachnospiraceae.g__CAG.317.s__CAG.317.sp000433215	0.000352447	Control vs. abx vs. vodka	glm	clr
528	Vodka	2.34489	0.203064	11.5475	2.53612e-05	d__Bacteria.p__Firmicutes_A.c__Clostridia.o__Oscillospirales.f__Oscillospiraceae.g__CAG.170.s__CAG.170.sp003516765	0.000358086	Control vs. abx vs. vodka	glm	clr
641	Antibiotic	1.03784	0.0901609	11.511	2.58297e-05	d__Bacteria.p__Firmicutes_A.c__Clostridia.o__Oscillospirales.f__Ruminococcaceae.g__Gemmiger.s__Gemmiger.sp900540775	0.000363824	Control vs. abx vs. vodka	glm	clr
393	Antibiotic	-0.865642	0.0752531	-11.5031	2.59319e-05	d__Bacteria.p__Firmicutes_A.c__Clostridia.o__Lachnospirales.f__Lachnospiraceae.g__Dorea_A.s__Dorea_A.longicatena_B	0.000364387	Control vs. abx vs. vodka	glm	clr
574	Vodka	-0.672634	0.0585944	-11.4795	2.6241e-05	d__Bacteria.p__Firmicutes_A.c__Clostridia.o__Oscillospirales.f__Oscillospiraceae.g__Lawsonibacter.s__Lawsonibacter.sp014287875	0.000367848	Control vs. abx vs. vodka	glm	clr
505	Antibiotic	0.977037	0.0856867	11.4024	2.72808e-05	d__Bacteria.p__Firmicutes_A.c__Clostridia.o__Oscillospirales.f__Acutalibacteraceae.g__UBA1417.s__UBA1417.sp003531055	0.000381512	Control vs. abx vs. vodka	glm	clr
696	Vodka	2.40581	0.211478	11.3761	2.76466e-05	d__Bacteria.p__Firmicutes.c__Bacilli.o__Erysipelotrichales.f__Coprobacillaceae.g__Faecalibacillus.s__Faecalibacillus.faecis	0.000385706	Control vs. abx vs. vodka	glm	clr
388	Vodka	-1.55529	0.137032	-11.3499	2.80176e-05	d__Bacteria.p__Firmicutes_A.c__Clostridia.o__Lachnospirales.f__Lachnospiraceae.g__Copromonas.s__Copromonas.sp900066535	0.000389954	Control vs. abx vs. vodka	glm	clr
108	Vodka	0.668333	0.0590604	11.3161	2.85032e-05	d__Bacteria.p__Actinobacteriota.c__Coriobacteriia.o__Coriobacteriales.f__Coriobacteriaceae.g__Collinsella.s__Collinsella.sp900759335	0.000395772	Control vs. abx vs. vodka	glm	clr
337	Antibiotic	1.40359	0.124317	11.2904	2.88791e-05	d__Bacteria.p__Firmicutes_A.c__Clostridia.o__Lachnospirales.f__Lachnospiraceae.g__Blautia_A.s__Blautia_A.sp018919065	0.000400044	Control vs. abx vs. vodka	glm	clr
452	Vodka	1.43403	0.12716	11.2774	2.90721e-05	d__Bacteria.p__Firmicutes_A.c__Clostridia.o__Lachnospirales.f__Lachnospiraceae.g__Limivivens.s__Limivivens.sp900543575	0.000401767	Control vs. abx vs. vodka	glm	clr
247	Antibiotic	-0.869941	0.077496	-11.2256	2.98527e-05	d__Bacteria.p__Bacteroidota.c__Bacteroidia.o__Flavobacteriales.f__UBA1820.g__Merdimorpha.s__Merdimorpha.sp002314265	0.000411584	Control vs. abx vs. vodka	glm	clr
699	Antibiotic	1.98704	0.177155	11.2164	2.99944e-05	d__Bacteria.p__Firmicutes.c__Bacilli.o__Erysipelotrichales.f__Coprobacillaceae.g__Faecalibacillus.s__Faecalibacillus.sp900544435	0.000412568	Control vs. abx vs. vodka	glm	clr
84	Vodka	-0.920784	0.0823535	-11.1809	3.05475e-05	d__Bacteria.p__Actinobacteriota.c__Coriobacteriia.o__Coriobacteriales.f__Coriobacteriaceae.g__Collinsella.s__Collinsella.sp900554465	0.000419192	Control vs. abx vs. vodka	glm	clr
98	Vodka	1.2971	0.11618	11.1646	3.08049e-05	d__Bacteria.p__Actinobacteriota.c__Coriobacteriia.o__Coriobacteriales.f__Coriobacteriaceae.g__Collinsella.s__Collinsella.sp900556675	0.00042068	Control vs. abx vs. vodka	glm	clr
270	Vodka	1.50006	0.134379	11.1629	3.08319e-05	d__Bacteria.p__Firmicutes_A.c__Clostridia.o__Christensenellales.f__CAG.74.g__Limiplasma.s__Limiplasma.pullistercoris	0.00042068	Control vs. abx vs. vodka	glm	clr
582	Vodka	-3.1925	0.286056	-11.1604	3.08713e-05	d__Bacteria.p__Firmicutes_A.c__Clostridia.o__Oscillospirales.f__Oscillospiraceae.g__Marseille.P3106.s__Marseille.P3106.sp900543935	0.00042068	Control vs. abx vs. vodka	glm	clr
304	Vodka	0.428123	0.0384484	11.135	3.1279e-05	d__Bacteria.p__Firmicutes_A.c__Clostridia.o__Lachnospirales.f__Lachnospiraceae.g__Agathobacter.s__Agathobacter.sp900317585	0.000425247	Control vs. abx vs. vodka	glm	clr
579	Antibiotic	1.80025	0.161986	11.1136	3.16275e-05	d__Bacteria.p__Firmicutes_A.c__Clostridia.o__Oscillospirales.f__Oscillospiraceae.g__Limivicinus.s__Limivicinus.faecipullorum	0.000428989	Control vs. abx vs. vodka	glm	clr
314	Vodka	1.42766	0.129211	11.0491	3.27052e-05	d__Bacteria.p__Firmicutes_A.c__Clostridia.o__Lachnospirales.f__Lachnospiraceae.g__Anaerostipes.s__Anaerostipes.sp905215045	0.000442582	Control vs. abx vs. vodka	glm	clr
553	Antibiotic	-3.85233	0.350764	-10.9827	3.38588e-05	d__Bacteria.p__Firmicutes_A.c__Clostridia.o__Oscillospirales.f__Oscillospiraceae.g__Dysosmobacter.s__Dysosmobacter.sp000436875	0.000457137	Control vs. abx vs. vodka	glm	clr
795	Antibiotic	-3.35657	0.306809	-10.9403	3.46209e-05	d__Bacteria.p__Proteobacteria.c__Gammaproteobacteria.o__Enterobacterales.f__Enterobacteriaceae.g__Escherichia.s__Escherichia.sp002965065	0.000466351	Control vs. abx vs. vodka	glm	clr
785	Antibiotic	-3.0587	0.279761	-10.9333	3.47488e-05	d__Bacteria.p__Proteobacteria.c__Gammaproteobacteria.o__Enterobacterales.f__Enterobacteriaceae.g__Escherichia.s__Escherichia.coli	0.000467001	Control vs. abx vs. vodka	glm	clr
409	Antibiotic	-1.60858	0.147232	-10.9255	3.48907e-05	d__Bacteria.p__Firmicutes_A.c__Clostridia.o__Lachnospirales.f__Lachnospiraceae.g__Enterocloster.s__Enterocloster.clostridioformis	0.000467835	Control vs. abx vs. vodka	glm	clr
413	Antibiotic	-2.7572	0.25299	-10.8984	3.53919e-05	d__Bacteria.p__Firmicutes_A.c__Clostridia.o__Lachnospirales.f__Lachnospiraceae.g__Enterocloster.s__Enterocloster.lavalensis	0.000473472	Control vs. abx vs. vodka	glm	clr
469	Antibiotic	-0.912797	0.0840174	-10.8644	3.60341e-05	d__Bacteria.p__Firmicutes_A.c__Clostridia.o__Lachnospirales.f__Lachnospiraceae.g__Roseburia.s__Roseburia.hominis	0.000480966	Control vs. abx vs. vodka	glm	clr
244	Vodka	-2.53885	0.234055	-10.8472	3.63626e-05	d__Bacteria.p__Bacteroidota.c__Bacteroidia.o__Bacteroidales.f__Tannerellaceae.g__Parabacteroides.s__Parabacteroides.johnsonii	0.000484247	Control vs. abx vs. vodka	glm	clr
295	Antibiotic	-5.312	0.493446	-10.7651	3.79848e-05	d__Bacteria.p__Firmicutes_A.c__Clostridia.o__Lachnospirales.f__Anaerotignaceae.g__Metalachnospira.s__Metalachnospira.sp900546215	0.000504703	Control vs. abx vs. vodka	glm	clr
415	Antibiotic	-2.92531	0.272474	-10.7361	3.85774e-05	d__Bacteria.p__Firmicutes_A.c__Clostridia.o__Lachnospirales.f__Lachnospiraceae.g__Enterocloster.s__Enterocloster.sp000155435	0.000511022	Control vs. abx vs. vodka	glm	clr
782	Vodka	-2.79893	0.26077	-10.7333	3.86348e-05	d__Bacteria.p__Proteobacteria.c__Gammaproteobacteria.o__Enterobacterales.f__Enterobacteriaceae.g__Citrobacter.s__Citrobacter.portucalensis	0.000511022	Control vs. abx vs. vodka	glm	clr
296	Vodka	-5.29072	0.493446	-10.722	3.88701e-05	d__Bacteria.p__Firmicutes_A.c__Clostridia.o__Lachnospirales.f__Anaerotignaceae.g__Metalachnospira.s__Metalachnospira.sp900546215	0.000512977	Control vs. abx vs. vodka	glm	clr
419	Antibiotic	-1.297	0.122213	-10.6126	4.12263e-05	d__Bacteria.p__Firmicutes_A.c__Clostridia.o__Lachnospirales.f__Lachnospiraceae.g__Enterocloster.s__Enterocloster.sp005845215	0.000542849	Control vs. abx vs. vodka	glm	clr
794	Vodka	-5.92371	0.558443	-10.6076	4.1338e-05	d__Bacteria.p__Proteobacteria.c__Gammaproteobacteria.o__Enterobacterales.f__Enterobacteriaceae.g__Escherichia.s__Escherichia.sp001660175	0.000543099	Control vs. abx vs. vodka	glm	clr
251	Antibiotic	-1.05235	0.0998482	-10.5395	4.28918e-05	d__Bacteria.p__Desulfobacterota_I.c__Desulfovibrionia.o__Desulfovibrionales.f__Desulfovibrionaceae.g__Bilophila.s__Bilophila.wadsworthia	0.000562252	Control vs. abx vs. vodka	glm	clr
89	Antibiotic	1.12939	0.107566	10.4995	4.38358e-05	d__Bacteria.p__Actinobacteriota.c__Coriobacteriia.o__Coriobacteriales.f__Coriobacteriaceae.g__Collinsella.s__Collinsella.sp900555225	0.000572067	Control vs. abx vs. vodka	glm	clr
799	Antibiotic	-3.01238	0.286897	-10.4999	4.38271e-05	d__Bacteria.p__Proteobacteria.c__Gammaproteobacteria.o__Enterobacterales.f__Enterobacteriaceae.g__Escherichia.s__Escherichia.sp005843885	0.000572067	Control vs. abx vs. vodka	glm	clr
372	Vodka	-0.738966	0.0704194	-10.4938	4.39731e-05	d__Bacteria.p__Firmicutes_A.c__Clostridia.o__Lachnospirales.f__Lachnospiraceae.g__Choladousia.s__Choladousia.sp902363135	0.000572585	Control vs. abx vs. vodka	glm	clr
589	Antibiotic	0.513651	0.0492304	10.4336	4.54451e-05	d__Bacteria.p__Firmicutes_A.c__Clostridia.o__Oscillospirales.f__Oscillospiraceae.g__Scatomorpha.s__Scatomorpha.intestinigallinarum	0.000590439	Control vs. abx vs. vodka	glm	clr
318	Vodka	0.478515	0.0461605	10.3663	4.716e-05	d__Bacteria.p__Firmicutes_A.c__Clostridia.o__Lachnospirales.f__Lachnospiraceae.g__Blautia_A.s__Blautia_A.faecis	0.000611364	Control vs. abx vs. vodka	glm	clr
56	Vodka	3.32698	0.322685	10.3103	4.86443e-05	d__Bacteria.p__Actinobacteriota.c__Coriobacteriia.o__Coriobacteriales.f__Coriobacteriaceae.g__Collinsella.s__Collinsella.sp900550355	0.000629214	Control vs. abx vs. vodka	glm	clr
470	Vodka	-0.858038	0.0840174	-10.2126	5.13655e-05	d__Bacteria.p__Firmicutes_A.c__Clostridia.o__Lachnospirales.f__Lachnospiraceae.g__Roseburia.s__Roseburia.hominis	0.000662949	Control vs. abx vs. vodka	glm	clr
95	Antibiotic	1.03997	0.10225	10.1709	5.2582e-05	d__Bacteria.p__Actinobacteriota.c__Coriobacteriia.o__Coriobacteriales.f__Coriobacteriaceae.g__Collinsella.s__Collinsella.sp900555815	0.000677158	Control vs. abx vs. vodka	glm	clr
663	Antibiotic	2.46525	0.243416	10.1277	5.38743e-05	d__Bacteria.p__Firmicutes_A.c__Clostridia.o__Peptostreptococcales.f__Peptostreptococcaceae.g__Intestinibacter.s__Intestinibacter.bartlettii	0.000692279	Control vs. abx vs. vodka	glm	clr
249	Antibiotic	-0.936938	0.092712	-10.1059	5.45411e-05	d__Bacteria.p__Bacteroidota.c__Bacteroidia.o__Flavobacteriales.f__UBA1820.g__Merdimorpha.s__Merdimorpha.stercoravium	0.000699314	Control vs. abx vs. vodka	glm	clr
777	Antibiotic	-1.48396	0.147072	-10.09	5.50329e-05	d__Bacteria.p__Proteobacteria.c__Gammaproteobacteria.o__Burkholderiales.f__Burkholderiaceae.g__Parasutterella.s__Parasutterella.sp900766055	0.000704079	Control vs. abx vs. vodka	glm	clr
598	Vodka	-0.91948	0.0916161	-10.0362	5.67374e-05	d__Bacteria.p__Firmicutes_A.c__Clostridia.o__Oscillospirales.f__Ruminococcaceae.g__Bittarella.s__Bittarella.massiliensis	0.000724305	Control vs. abx vs. vodka	glm	clr
630	Vodka	-0.833136	0.0832961	-10.0021	5.78505e-05	d__Bacteria.p__Firmicutes_A.c__Clostridia.o__Oscillospirales.f__Ruminococcaceae.g__Faecalibacterium.s__Faecalibacterium.sp900765705	0.000736909	Control vs. abx vs. vodka	glm	clr
180	Vodka	-0.729081	0.0735142	-9.91755	6.07185e-05	d__Bacteria.p__Bacteroidota.c__Bacteroidia.o__Bacteroidales.f__Bacteroidaceae.g__Bacteroides.s__Bacteroides.sp900766005	0.000770094	Control vs. abx vs. vodka	glm	clr
487	Antibiotic	0.714958	0.0720819	9.91869	6.06788e-05	d__Bacteria.p__Firmicutes_A.c__Clostridia.o__Lachnospirales.f__Lachnospiraceae.g__UMGS1375.s__UMGS1375.sp905214675	0.000770094	Control vs. abx vs. vodka	glm	clr
410	Vodka	-1.45085	0.147232	-9.85416	6.29774e-05	d__Bacteria.p__Firmicutes_A.c__Clostridia.o__Lachnospirales.f__Lachnospiraceae.g__Enterocloster.s__Enterocloster.clostridioformis	0.000797019	Control vs. abx vs. vodka	glm	clr
664	Vodka	2.39476	0.243416	9.83815	6.3563e-05	d__Bacteria.p__Firmicutes_A.c__Clostridia.o__Peptostreptococcales.f__Peptostreptococcaceae.g__Intestinibacter.s__Intestinibacter.bartlettii	0.000802696	Control vs. abx vs. vodka	glm	clr
343	Antibiotic	0.821973	0.0836878	9.82189	6.41644e-05	d__Bacteria.p__Firmicutes_A.c__Clostridia.o__Lachnospirales.f__Lachnospiraceae.g__Blautia_A.s__Blautia_A.sp900066355	0.000808548	Control vs. abx vs. vodka	glm	clr
416	Vodka	-2.6621	0.272474	-9.7701	6.61242e-05	d__Bacteria.p__Firmicutes_A.c__Clostridia.o__Lachnospirales.f__Lachnospiraceae.g__Enterocloster.s__Enterocloster.sp000155435	0.000831456	Control vs. abx vs. vodka	glm	clr
463	Antibiotic	-0.755207	0.0776203	-9.72951	6.77088e-05	d__Bacteria.p__Firmicutes_A.c__Clostridia.o__Lachnospirales.f__Lachnospiraceae.g__Muricomes.s__Muricomes.sp000509105	0.000849558	Control vs. abx vs. vodka	glm	clr
25	Antibiotic	0.878506	0.0903589	9.72241	6.79903e-05	d__Bacteria.p__Actinobacteriota.c__Actinomycetia.o__Actinomycetales.f__Bifidobacteriaceae.g__Bifidobacterium.s__Bifidobacterium.sp002742445	0.000851267	Control vs. abx vs. vodka	glm	clr
755	Antibiotic	7.79215	0.804448	9.68633	6.94428e-05	d__Bacteria.p__Firmicutes.c__Bacilli.o__Lactobacillales.f__Streptococcaceae.g__Streptococcus.s__Streptococcus.parasanguinis_H	0.000867599	Control vs. abx vs. vodka	glm	clr
402	Vodka	-2.63535	0.273155	-9.64779	7.10337e-05	d__Bacteria.p__Firmicutes_A.c__Clostridia.o__Lachnospirales.f__Lachnospiraceae.g__Enterocloster.s__Enterocloster.aldenensis	0.000884281	Control vs. abx vs. vodka	glm	clr
742	Vodka	-1.48933	0.154388	-9.64669	7.10799e-05	d__Bacteria.p__Firmicutes.c__Bacilli.o__Lactobacillales.f__Streptococcaceae.g__Streptococcus.s__Streptococcus.parasanguinis_A	0.000884281	Control vs. abx vs. vodka	glm	clr
414	Vodka	-2.42043	0.25299	-9.5673	7.44952e-05	d__Bacteria.p__Firmicutes_A.c__Clostridia.o__Lachnospirales.f__Lachnospiraceae.g__Enterocloster.s__Enterocloster.lavalensis	0.000924807	Control vs. abx vs. vodka	glm	clr
495	Antibiotic	1.2426	0.13107	9.48042	7.84523e-05	d__Bacteria.p__Firmicutes_A.c__Clostridia.o__Oscillospirales.f__Acutalibacteraceae.g__Avimonas_A.s__Avimonas_A.narfia	0.000971873	Control vs. abx vs. vodka	glm	clr
437	Antibiotic	0.456696	0.0484109	9.43374	8.06789e-05	d__Bacteria.p__Firmicutes_A.c__Clostridia.o__Lachnospirales.f__Lachnospiraceae.g__KLE1615.s__KLE1615.sp900066985	0.000995325	Control vs. abx vs. vodka	glm	clr
527	Antibiotic	1.91563	0.203064	9.43361	8.06852e-05	d__Bacteria.p__Firmicutes_A.c__Clostridia.o__Oscillospirales.f__Oscillospiraceae.g__CAG.170.s__CAG.170.sp003516765	0.000995325	Control vs. abx vs. vodka	glm	clr
37	Antibiotic	1.18641	0.12685	9.35285	8.47123e-05	d__Bacteria.p__Actinobacteriota.c__Coriobacteriia.o__Coriobacteriales.f__Coriobacteriaceae.g__Collinsella.s__Collinsella.sp900544425	0.00104062	Control vs. abx vs. vodka	glm	clr
331	Antibiotic	1.16819	0.124867	9.35551	8.4576e-05	d__Bacteria.p__Firmicutes_A.c__Clostridia.o__Lachnospirales.f__Lachnospiraceae.g__Blautia_A.s__Blautia_A.sp003471165	0.00104062	Control vs. abx vs. vodka	glm	clr
453	Antibiotic	-0.782292	0.0837546	-9.34029	8.53594e-05	d__Bacteria.p__Firmicutes_A.c__Clostridia.o__Lachnospirales.f__Lachnospiraceae.g__Mediterraneibacter_A.s__Mediterraneibacter_A.butyricigenes	0.00104638	Control vs. abx vs. vodka	glm	clr
608	Vodka	-0.510023	0.0546457	-9.33327	8.57238e-05	d__Bacteria.p__Firmicutes_A.c__Clostridia.o__Oscillospirales.f__Ruminococcaceae.g__Faecalibacterium.s__Faecalibacterium.prausnitzii_E	0.00104865	Control vs. abx vs. vodka	glm	clr
577	Antibiotic	-2.50933	0.269046	-9.32677	8.60623e-05	d__Bacteria.p__Firmicutes_A.c__Clostridia.o__Oscillospirales.f__Oscillospiraceae.g__Lawsonibacter.s__Lawsonibacter.sp900766145	0.0010506	Control vs. abx vs. vodka	glm	clr
776	Vodka	-1.22584	0.132574	-9.24644	9.03789e-05	d__Bacteria.p__Proteobacteria.c__Gammaproteobacteria.o__Burkholderiales.f__Burkholderiaceae.g__Parasutterella.s__Parasutterella.sp900552195	0.001101	Control vs. abx vs. vodka	glm	clr
334	Vodka	-0.454206	0.0492381	-9.22469	9.15908e-05	d__Bacteria.p__Firmicutes_A.c__Clostridia.o__Lachnospirales.f__Lachnospiraceae.g__Blautia_A.s__Blautia_A.sp003474435	0.00111345	Control vs. abx vs. vodka	glm	clr
72	Vodka	2.13967	0.232097	9.21885	9.19194e-05	d__Bacteria.p__Actinobacteriota.c__Coriobacteriia.o__Coriobacteriales.f__Coriobacteriaceae.g__Collinsella.s__Collinsella.sp900552145	0.00111513	Control vs. abx vs. vodka	glm	clr
562	Vodka	1.31232	0.142458	9.21203	9.23044e-05	d__Bacteria.p__Firmicutes_A.c__Clostridia.o__Oscillospirales.f__Oscillospiraceae.g__Faecousia.s__Faecousia.sp000434635	0.00111749	Control vs. abx vs. vodka	glm	clr
282	Vodka	2.55285	0.278635	9.162	9.51894e-05	d__Bacteria.p__Firmicutes_A.c__Clostridia.o__Christensenellales.f__QAND01.g__QAND01.s__QAND01.sp003150225	0.00115004	Control vs. abx vs. vodka	glm	clr
540	Vodka	0.987194	0.107876	9.15115	9.58286e-05	d__Bacteria.p__Firmicutes_A.c__Clostridia.o__Oscillospirales.f__Oscillospiraceae.g__CAG.83.s__CAG.83.sp000431575	0.00115538	Control vs. abx vs. vodka	glm	clr
30	Vodka	3.16064	0.347003	9.1084	9.83965e-05	d__Bacteria.p__Actinobacteriota.c__Coriobacteriia.o__Coriobacteriales.f__Coriobacteriaceae.g__Collinsella.s__Collinsella.aerofaciens_I	0.0011839	Control vs. abx vs. vodka	glm	clr
74	Vodka	0.935108	0.102782	9.09799	9.90332e-05	d__Bacteria.p__Actinobacteriota.c__Coriobacteriia.o__Coriobacteriales.f__Coriobacteriaceae.g__Collinsella.s__Collinsella.sp900552185	0.00118912	Control vs. abx vs. vodka	glm	clr
202	Vodka	-0.809953	0.0892603	-9.07405	0.000100517	d__Bacteria.p__Bacteroidota.c__Bacteroidia.o__Bacteroidales.f__Bacteroidaceae.g__Phocaeicola.s__Phocaeicola.sp002493165	0.00120447	Control vs. abx vs. vodka	glm	clr
421	Antibiotic	-2.24021	0.247015	-9.06912	0.000100826	d__Bacteria.p__Firmicutes_A.c__Clostridia.o__Lachnospirales.f__Lachnospiraceae.g__Enterocloster.s__Enterocloster.sp900541315	0.00120571	Control vs. abx vs. vodka	glm	clr
552	Vodka	-1.41296	0.155928	-9.06165	0.000101296	d__Bacteria.p__Firmicutes_A.c__Clostridia.o__Oscillospirales.f__Oscillospiraceae.g__Dysosmobacter.s__Dysosmobacter.pullicola	0.00120885	Control vs. abx vs. vodka	glm	clr
126	Vodka	1.12794	0.125108	9.01569	0.000104243	d__Bacteria.p__Actinobacteriota.c__Coriobacteriia.o__Coriobacteriales.f__Coriobacteriaceae.g__Collinsella.s__Collinsella.sp905215945	0.00124149	Control vs. abx vs. vodka	glm	clr
420	Vodka	-1.10014	0.122213	-9.00177	0.000105155	d__Bacteria.p__Firmicutes_A.c__Clostridia.o__Lachnospirales.f__Lachnospiraceae.g__Enterocloster.s__Enterocloster.sp005845215	0.00124982	Control vs. abx vs. vodka	glm	clr
367	Antibiotic	-0.956325	0.107255	-8.91641	0.000110954	d__Bacteria.p__Firmicutes_A.c__Clostridia.o__Lachnospirales.f__Lachnospiraceae.g__Choladocola.s__Choladocola.sp003481535	0.00131608	Control vs. abx vs. vodka	glm	clr
479	Antibiotic	-1.89652	0.213396	-8.88734	0.000113013	d__Bacteria.p__Firmicutes_A.c__Clostridia.o__Lachnospirales.f__Lachnospiraceae.g__Sellimonas.s__Sellimonas.intestinalis	0.00133778	Control vs. abx vs. vodka	glm	clr
218	Vodka	0.809131	0.0921618	8.77946	0.000121049	d__Bacteria.p__Bacteroidota.c__Bacteroidia.o__Bacteroidales.f__Rikenellaceae.g__Alistipes_A.s__Alistipes_A.indistinctus	0.00142734	Control vs. abx vs. vodka	glm	clr
235	Antibiotic	-0.87617	0.0998002	-8.77924	0.000121065	d__Bacteria.p__Bacteroidota.c__Bacteroidia.o__Bacteroidales.f__Rikenellaceae.g__Tidjanibacter.s__Tidjanibacter.inops_A	0.00142734	Control vs. abx vs. vodka	glm	clr
208	Vodka	-0.586824	0.0675793	-8.6835	0.000128756	d__Bacteria.p__Bacteroidota.c__Bacteroidia.o__Bacteroidales.f__Bacteroidaceae.g__Phocaeicola.s__Phocaeicola.sp900760795	0.00151496	Control vs. abx vs. vodka	glm	clr
692	Vodka	1.06096	0.123595	8.58419	0.000137334	d__Bacteria.p__Firmicutes_C.c__Negativicutes.o__Veillonellales.f__Veillonellaceae.g__Veillonella.s__Veillonella.parvula_A	0.00161266	Control vs. abx vs. vodka	glm	clr
554	Vodka	-3.00759	0.350764	-8.57442	0.000138214	d__Bacteria.p__Firmicutes_A.c__Clostridia.o__Oscillospirales.f__Oscillospiraceae.g__Dysosmobacter.s__Dysosmobacter.sp000436875	0.00161975	Control vs. abx vs. vodka	glm	clr
792	Vodka	-6.55228	0.766669	-8.54642	0.00014077	d__Bacteria.p__Proteobacteria.c__Gammaproteobacteria.o__Enterobacterales.f__Enterobacteriaceae.g__Escherichia.s__Escherichia.ruysiae	0.0016464	Control vs. abx vs. vodka	glm	clr
104	Vodka	3.8003	0.452698	8.39479	0.000155597	d__Bacteria.p__Actinobacteriota.c__Coriobacteriia.o__Coriobacteriales.f__Coriobacteriaceae.g__Collinsella.s__Collinsella.sp900755685	0.00181619	Control vs. abx vs. vodka	glm	clr
586	Vodka	0.378936	0.04543	8.34109	0.000161274	d__Bacteria.p__Firmicutes_A.c__Clostridia.o__Oscillospirales.f__Oscillospiraceae.g__Onthomonas.s__Onthomonas.sp900758315	0.00187872	Control vs. abx vs. vodka	glm	clr
778	Vodka	-1.22506	0.147072	-8.32964	0.000162515	d__Bacteria.p__Proteobacteria.c__Gammaproteobacteria.o__Burkholderiales.f__Burkholderiaceae.g__Parasutterella.s__Parasutterella.sp900766055	0.00188942	Control vs. abx vs. vodka	glm	clr
41	Antibiotic	1.80393	0.217746	8.28454	0.000167513	d__Bacteria.p__Actinobacteriota.c__Coriobacteriia.o__Coriobacteriales.f__Coriobacteriaceae.g__Collinsella.s__Collinsella.sp900545505	0.00194004	Control vs. abx vs. vodka	glm	clr
69	Antibiotic	0.869745	0.104986	8.28438	0.000167531	d__Bacteria.p__Actinobacteriota.c__Coriobacteriia.o__Coriobacteriales.f__Coriobacteriaceae.g__Collinsella.s__Collinsella.sp900551975	0.00194004	Control vs. abx vs. vodka	glm	clr
790	Vodka	-6.885	0.83363	-8.25906	0.000170415	d__Bacteria.p__Proteobacteria.c__Gammaproteobacteria.o__Enterobacterales.f__Enterobacteriaceae.g__Escherichia.s__Escherichia.fergusonii	0.00196954	Control vs. abx vs. vodka	glm	clr
481	Antibiotic	-0.494773	0.0601128	-8.23076	0.000173707	d__Bacteria.p__Firmicutes_A.c__Clostridia.o__Lachnospirales.f__Lachnospiraceae.g__UBA3402.s__UBA3402.sp003478355	0.00200363	Control vs. abx vs. vodka	glm	clr
595	Antibiotic	-1.83901	0.225996	-8.13735	0.000185103	d__Bacteria.p__Firmicutes_A.c__Clostridia.o__Oscillospirales.f__Ruminococcaceae.g__Anaerotruncus.s__Anaerotruncus.massiliensis	0.00213089	Control vs. abx vs. vodka	glm	clr
614	Vodka	-0.437831	0.0538625	-8.12868	0.000186204	d__Bacteria.p__Firmicutes_A.c__Clostridia.o__Oscillospirales.f__Ruminococcaceae.g__Faecalibacterium.s__Faecalibacterium.prausnitzii_H	0.00213936	Control vs. abx vs. vodka	glm	clr
684	Vodka	-6.31614	0.777468	-8.12398	0.000186803	d__Bacteria.p__Firmicutes_C.c__Negativicutes.o__Veillonellales.f__Dialisteraceae.g__Dialister.s__Dialister.sp900541485	0.00214204	Control vs. abx vs. vodka	glm	clr
18	Vodka	-0.502519	0.0619072	-8.11729	0.000187661	d__Bacteria.p__Actinobacteriota.c__Actinomycetia.o__Actinomycetales.f__Bifidobacteriaceae.g__Bifidobacterium.s__Bifidobacterium.kashiwanohense	0.00214768	Control vs. abx vs. vodka	glm	clr
639	Antibiotic	0.319633	0.0394243	8.10751	0.000188923	d__Bacteria.p__Firmicutes_A.c__Clostridia.o__Oscillospirales.f__Ruminococcaceae.g__Gemmiger.s__Gemmiger.sp900540595	0.00215791	Control vs. abx vs. vodka	glm	clr
340	Vodka	1.00872	0.124585	8.09658	0.000190346	d__Bacteria.p__Firmicutes_A.c__Clostridia.o__Lachnospirales.f__Lachnospiraceae.g__Blautia_A.s__Blautia_A.sp900066205	0.00216992	Control vs. abx vs. vodka	glm	clr
660	Vodka	1.03614	0.130389	7.94656	0.000211171	d__Bacteria.p__Firmicutes_A.c__Clostridia.o__Peptostreptococcales.f__Anaerovoracaceae.g__Copromorpha.s__Copromorpha.sp900549125	0.00240265	Control vs. abx vs. vodka	glm	clr
412	Vodka	-1.54667	0.195935	-7.89378	0.000219112	d__Bacteria.p__Firmicutes_A.c__Clostridia.o__Lachnospirales.f__Lachnospiraceae.g__Enterocloster.s__Enterocloster.clostridioformis_A	0.00248818	Control vs. abx vs. vodka	glm	clr
683	Antibiotic	-6.13067	0.777468	-7.88543	0.000220401	d__Bacteria.p__Firmicutes_C.c__Negativicutes.o__Veillonellales.f__Dialisteraceae.g__Dialister.s__Dialister.sp900541485	0.00249798	Control vs. abx vs. vodka	glm	clr
325	Antibiotic	0.958154	0.121717	7.87198	0.000222493	d__Bacteria.p__Firmicutes_A.c__Clostridia.o__Lachnospirales.f__Lachnospiraceae.g__Blautia_A.s__Blautia_A.obeum_B	0.00251682	Control vs. abx vs. vodka	glm	clr
380	Vodka	-3.56294	0.455463	-7.82268	0.000230363	d__Bacteria.p__Firmicutes_A.c__Clostridia.o__Lachnospirales.f__Lachnospiraceae.g__Clostridium_Q.s__Clostridium_Q.symbiosum	0.00260081	Control vs. abx vs. vodka	glm	clr
48	Vodka	1.56141	0.200018	7.80633	0.000233043	d__Bacteria.p__Actinobacteriota.c__Coriobacteriia.o__Coriobacteriales.f__Coriobacteriaceae.g__Collinsella.s__Collinsella.sp900547505	0.00262602	Control vs. abx vs. vodka	glm	clr
220	Vodka	-0.723251	0.0935541	-7.73083	0.000245897	d__Bacteria.p__Bacteroidota.c__Bacteroidia.o__Bacteroidales.f__Rikenellaceae.g__Alistipes_A.s__Alistipes_A.pullistercoris	0.00276024	Control vs. abx vs. vodka	glm	clr
736	Vodka	-3.24364	0.419556	-7.73112	0.000245846	d__Bacteria.p__Firmicutes.c__Bacilli.o__Lactobacillales.f__Streptococcaceae.g__Streptococcus.s__Streptococcus.constellatus	0.00276024	Control vs. abx vs. vodka	glm	clr
307	Antibiotic	0.805603	0.104313	7.72292	0.00024729	d__Bacteria.p__Firmicutes_A.c__Clostridia.o__Lachnospirales.f__Lachnospiraceae.g__Anaerobutyricum.s__Anaerobutyricum.hallii	0.00277058	Control vs. abx vs. vodka	glm	clr
148	Vodka	-0.820731	0.10639	-7.71434	0.000248813	d__Bacteria.p__Bacteroidota.c__Bacteroidia.o__Bacteroidales.f__Bacteroidaceae.g__43.108.s__43.108.sp001915545	0.00277702	Control vs. abx vs. vodka	glm	clr
272	Vodka	1.3841	0.179407	7.71488	0.000248716	d__Bacteria.p__Firmicutes_A.c__Clostridia.o__Christensenellales.f__CAG.74.g__Pullichristensenella.s__Pullichristensenella.excrementipullorum	0.00277702	Control vs. abx vs. vodka	glm	clr
310	Vodka	0.664419	0.0863133	7.69777	0.000251782	d__Bacteria.p__Firmicutes_A.c__Clostridia.o__Lachnospirales.f__Lachnospiraceae.g__Anaerobutyricum.s__Anaerobutyricum.soehngenii	0.00280481	Control vs. abx vs. vodka	glm	clr
797	Antibiotic	-3.4421	0.448341	-7.67741	0.000255486	d__Bacteria.p__Proteobacteria.c__Gammaproteobacteria.o__Enterobacterales.f__Enterobacteriaceae.g__Escherichia.s__Escherichia.sp004211955	0.00284067	Control vs. abx vs. vodka	glm	clr
379	Antibiotic	-3.49482	0.455463	-7.67311	0.000256275	d__Bacteria.p__Firmicutes_A.c__Clostridia.o__Lachnospirales.f__Lachnospiraceae.g__Clostridium_Q.s__Clostridium_Q.symbiosum	0.00284405	Control vs. abx vs. vodka	glm	clr
101	Antibiotic	-2.17065	0.28419	-7.63803	0.000262831	d__Bacteria.p__Actinobacteriota.c__Coriobacteriia.o__Coriobacteriales.f__Coriobacteriaceae.g__Collinsella.s__Collinsella.sp900752545	0.00290997	Control vs. abx vs. vodka	glm	clr
766	Vodka	-1.45865	0.191022	-7.63604	0.000263209	d__Bacteria.p__Firmicutes.c__Bacilli.o__Lactobacillales.f__Streptococcaceae.g__Streptococcus.s__Streptococcus.sp900755085	0.00290997	Control vs. abx vs. vodka	glm	clr
172	Vodka	-1.83826	0.241122	-7.62379	0.000265547	d__Bacteria.p__Bacteroidota.c__Bacteroidia.o__Bacteroidales.f__Bacteroidaceae.g__Bacteroides.s__Bacteroides.sp900556625	0.0029303	Control vs. abx vs. vodka	glm	clr
213	Antibiotic	-0.472491	0.062254	-7.58973	0.000272174	d__Bacteria.p__Bacteroidota.c__Bacteroidia.o__Bacteroidales.f__Marinifilaceae.g__Odoribacter.s__Odoribacter.splanchnicus	0.00299778	Control vs. abx vs. vodka	glm	clr
513	Antibiotic	0.491039	0.0647572	7.58277	0.00027355	d__Bacteria.p__Firmicutes_A.c__Clostridia.o__Oscillospirales.f__Butyricicoccaceae.g__Agathobaculum.s__Agathobaculum.sp900291975	0.00300729	Control vs. abx vs. vodka	glm	clr
50	Vodka	0.772256	0.10334	7.47299	0.000296379	d__Bacteria.p__Actinobacteriota.c__Coriobacteriia.o__Coriobacteriales.f__Coriobacteriaceae.g__Collinsella.s__Collinsella.sp900548495	0.00325215	Control vs. abx vs. vodka	glm	clr
327	Antibiotic	-0.41328	0.0559409	-7.3878	0.000315612	d__Bacteria.p__Firmicutes_A.c__Clostridia.o__Lachnospirales.f__Lachnospiraceae.g__Blautia_A.s__Blautia_A.schinkii	0.00345673	Control vs. abx vs. vodka	glm	clr
734	Vodka	-2.42744	0.329001	-7.37821	0.000317867	d__Bacteria.p__Firmicutes.c__Bacilli.o__Lactobacillales.f__Streptococcaceae.g__Streptococcus.s__Streptococcus.anginosus_C	0.00347492	Control vs. abx vs. vodka	glm	clr
493	Antibiotic	0.783646	0.106392	7.36566	0.000320844	d__Bacteria.p__Firmicutes_A.c__Clostridia.o__Oscillospirales.f__Acutalibacteraceae.g__Anaeromassilibacillus.s__Anaeromassilibacillus.stercoravium	0.00350093	Control vs. abx vs. vodka	glm	clr
192	Vodka	-0.784651	0.107482	-7.30029	0.000336882	d__Bacteria.p__Bacteroidota.c__Bacteroidia.o__Bacteroidales.f__Bacteroidaceae.g__Bacteroides.s__Bacteroides.xylanisolvens	0.00366911	Control vs. abx vs. vodka	glm	clr
158	Vodka	-1.77783	0.244579	-7.26894	0.0003449	d__Bacteria.p__Bacteroidota.c__Bacteroidia.o__Bacteroidales.f__Bacteroidaceae.g__Bacteroides.s__Bacteroides.intestinalis	0.00374947	Control vs. abx vs. vodka	glm	clr
67	Antibiotic	1.48694	0.205103	7.24972	0.000349924	d__Bacteria.p__Actinobacteriota.c__Coriobacteriia.o__Coriobacteriales.f__Coriobacteriaceae.g__Collinsella.s__Collinsella.sp900551655	0.00379703	Control vs. abx vs. vodka	glm	clr
456	Vodka	-0.520943	0.0720357	-7.23173	0.000354702	d__Bacteria.p__Firmicutes_A.c__Clostridia.o__Lachnospirales.f__Lachnospiraceae.g__Mediterraneibacter.s__Mediterraneibacter.faecis	0.00384176	Control vs. abx vs. vodka	glm	clr
537	Antibiotic	1.35261	0.187423	7.21691	0.000358696	d__Bacteria.p__Firmicutes_A.c__Clostridia.o__Oscillospirales.f__Oscillospiraceae.g__CAG.170.s__CAG.170.sp905214155	0.00387786	Control vs. abx vs. vodka	glm	clr
342	Vodka	1.05867	0.147046	7.19953	0.000363443	d__Bacteria.p__Firmicutes_A.c__Clostridia.o__Lachnospirales.f__Lachnospiraceae.g__Blautia_A.s__Blautia_A.sp900066335	0.00392194	Control vs. abx vs. vodka	glm	clr
465	Antibiotic	0.633769	0.0883659	7.17209	0.000371089	d__Bacteria.p__Firmicutes_A.c__Clostridia.o__Lachnospirales.f__Lachnospiraceae.g__Oliverpabstia.s__Oliverpabstia.faecicola	0.00399708	Control vs. abx vs. vodka	glm	clr
511	Antibiotic	0.380393	0.0531081	7.16263	0.00037377	d__Bacteria.p__Firmicutes_A.c__Clostridia.o__Oscillospirales.f__Butyricicoccaceae.g__Agathobaculum.s__Agathobaculum.sp003481705	0.00401858	Control vs. abx vs. vodka	glm	clr
97	Antibiotic	0.820021	0.11618	7.0582	0.000404865	d__Bacteria.p__Actinobacteriota.c__Coriobacteriia.o__Coriobacteriales.f__Coriobacteriaceae.g__Collinsella.s__Collinsella.sp900556675	0.00434492	Control vs. abx vs. vodka	glm	clr
373	Antibiotic	-1.94636	0.278321	-6.99322	0.000425715	d__Bacteria.p__Firmicutes_A.c__Clostridia.o__Lachnospirales.f__Lachnospiraceae.g__Clostridium_AP.s__Clostridium_AP.scindens	0.00456033	Control vs. abx vs. vodka	glm	clr
632	Vodka	-0.662114	0.0948872	-6.9779	0.000430808	d__Bacteria.p__Firmicutes_A.c__Clostridia.o__Oscillospirales.f__Ruminococcaceae.g__Faecalibacterium.s__Faecalibacterium.sp905215595	0.00460646	Control vs. abx vs. vodka	glm	clr
594	Vodka	0.766444	0.110198	6.95513	0.000438512	d__Bacteria.p__Firmicutes_A.c__Clostridia.o__Oscillospirales.f__Oscillospiraceae.g__UMGS1766.s__UMGS1766.sp900554855	0.0046803	Control vs. abx vs. vodka	glm	clr
252	Vodka	0.693524	0.0998482	6.94578	0.000441717	d__Bacteria.p__Desulfobacterota_I.c__Desulfovibrionia.o__Desulfovibrionales.f__Desulfovibrionaceae.g__Bilophila.s__Bilophila.wadsworthia	0.00470594	Control vs. abx vs. vodka	glm	clr
125	Antibiotic	0.867724	0.125108	6.93577	0.000445182	d__Bacteria.p__Actinobacteriota.c__Coriobacteriia.o__Coriobacteriales.f__Coriobacteriaceae.g__Collinsella.s__Collinsella.sp905215945	0.00473425	Control vs. abx vs. vodka	glm	clr
132	Vodka	0.617475	0.0896981	6.88393	0.000463632	d__Bacteria.p__Actinobacteriota.c__Coriobacteriia.o__Coriobacteriales.f__Eggerthellaceae.g__CAJFUR01.s__CAJFUR01.sp904420575	0.00492151	Control vs. abx vs. vodka	glm	clr
600	Vodka	-0.552138	0.0813416	-6.78789	0.000500178	d__Bacteria.p__Firmicutes_A.c__Clostridia.o__Oscillospirales.f__Ruminococcaceae.g__Faecalibacterium.s__Faecalibacterium.prausnitzii	0.00529986	Control vs. abx vs. vodka	glm	clr
604	Vodka	-0.475621	0.07018	-6.77715	0.000504467	d__Bacteria.p__Firmicutes_A.c__Clostridia.o__Oscillospirales.f__Ruminococcaceae.g__Faecalibacterium.s__Faecalibacterium.prausnitzii_C	0.00533566	Control vs. abx vs. vodka	glm	clr
478	Vodka	0.798737	0.118502	6.74027	0.000519521	d__Bacteria.p__Firmicutes_A.c__Clostridia.o__Lachnospirales.f__Lachnospiraceae.g__Scatomonas.s__Scatomonas.sp003481995	0.00548498	Control vs. abx vs. vodka	glm	clr
596	Vodka	-1.517	0.225996	-6.71252	0.00053119	d__Bacteria.p__Firmicutes_A.c__Clostridia.o__Oscillospirales.f__Ruminococcaceae.g__Anaerotruncus.s__Anaerotruncus.massiliensis	0.00559809	Control vs. abx vs. vodka	glm	clr
105	Antibiotic	1.36886	0.206997	6.61296	0.000575595	d__Bacteria.p__Actinobacteriota.c__Coriobacteriia.o__Coriobacteriales.f__Coriobacteriaceae.g__Collinsella.s__Collinsella.sp900758845	0.00605517	Control vs. abx vs. vodka	glm	clr
61	Antibiotic	1.00254	0.151785	6.60501	0.000579321	d__Bacteria.p__Actinobacteriota.c__Coriobacteriia.o__Coriobacteriales.f__Coriobacteriaceae.g__Collinsella.s__Collinsella.sp900550835	0.00608345	Control vs. abx vs. vodka	glm	clr
475	Antibiotic	-0.589527	0.0895307	-6.58463	0.000588999	d__Bacteria.p__Firmicutes_A.c__Clostridia.o__Lachnospirales.f__Lachnospiraceae.g__Ruminococcus_B.s__Ruminococcus_B.gnavus	0.00617401	Control vs. abx vs. vodka	glm	clr
210	Vodka	-0.574819	0.0886151	-6.48669	0.000638175	d__Bacteria.p__Bacteroidota.c__Bacteroidia.o__Bacteroidales.f__Bacteroidaceae.g__Phocaeicola.s__Phocaeicola.vulgatus	0.00666564	Control vs. abx vs. vodka	glm	clr
422	Vodka	-1.60257	0.247015	-6.48774	0.000637628	d__Bacteria.p__Firmicutes_A.c__Clostridia.o__Lachnospirales.f__Lachnospiraceae.g__Enterocloster.s__Enterocloster.sp900541315	0.00666564	Control vs. abx vs. vodka	glm	clr
375	Antibiotic	-3.13575	0.48385	-6.48085	0.000641258	d__Bacteria.p__Firmicutes_A.c__Clostridia.o__Lachnospirales.f__Lachnospiraceae.g__Clostridium_AP.s__Clostridium_AP.sp000509125	0.00668591	Control vs. abx vs. vodka	glm	clr
560	Vodka	-0.746664	0.115277	-6.47712	0.000643233	d__Bacteria.p__Firmicutes_A.c__Clostridia.o__Oscillospirales.f__Oscillospiraceae.g__Evtepia.s__Evtepia.sp004556345	0.0066946	Control vs. abx vs. vodka	glm	clr
44	Vodka	0.519321	0.0802739	6.46937	0.000647358	d__Bacteria.p__Actinobacteriota.c__Coriobacteriia.o__Coriobacteriales.f__Coriobacteriaceae.g__Collinsella.s__Collinsella.sp900546455	0.00672558	Control vs. abx vs. vodka	glm	clr
678	Vodka	0.383466	0.0593687	6.45905	0.000652898	d__Bacteria.p__Firmicutes_C.c__Negativicutes.o__Acidaminococcales.f__Acidaminococcaceae.g__CAG.266.s__CAG.266.sp000436095	0.00677113	Control vs. abx vs. vodka	glm	clr
689	Antibiotic	1.62836	0.252831	6.4405	0.000662995	d__Bacteria.p__Firmicutes_C.c__Negativicutes.o__Veillonellales.f__Veillonellaceae.g__Veillonella.s__Veillonella.parvula	0.0068637	Control vs. abx vs. vodka	glm	clr
368	Vodka	-0.689829	0.107255	-6.4317	0.000667844	d__Bacteria.p__Firmicutes_A.c__Clostridia.o__Lachnospirales.f__Lachnospiraceae.g__Choladocola.s__Choladocola.sp003481535	0.00690171	Control vs. abx vs. vodka	glm	clr
436	Vodka	-2.94347	0.459989	-6.39901	0.000686234	d__Bacteria.p__Firmicutes_A.c__Clostridia.o__Lachnospirales.f__Lachnospiraceae.g__Hungatella.s__Hungatella.sp005845265	0.00707927	Control vs. abx vs. vodka	glm	clr
602	Vodka	-0.504878	0.0796101	-6.34189	0.00071977	d__Bacteria.p__Firmicutes_A.c__Clostridia.o__Oscillospirales.f__Ruminococcaceae.g__Faecalibacterium.s__Faecalibacterium.prausnitzii_A	0.00741219	Control vs. abx vs. vodka	glm	clr
112	Vodka	0.684201	0.108641	6.29781	0.000746936	d__Bacteria.p__Actinobacteriota.c__Coriobacteriia.o__Coriobacteriales.f__Coriobacteriaceae.g__Collinsella.s__Collinsella.sp900764415	0.00767844	Control vs. abx vs. vodka	glm	clr
650	Vodka	2.55291	0.408419	6.25072	0.000777267	d__Bacteria.p__Firmicutes_A.c__Clostridia.o__Oscillospirales.f__Ruminococcaceae.g__Ruminococcus_D.s__Ruminococcus_D.sp900539095	0.00797625	Control vs. abx vs. vodka	glm	clr
435	Antibiotic	-2.86229	0.459989	-6.22252	0.000796105	d__Bacteria.p__Firmicutes_A.c__Clostridia.o__Lachnospirales.f__Lachnospiraceae.g__Hungatella.s__Hungatella.sp005845265	0.00815528	Control vs. abx vs. vodka	glm	clr
33	Antibiotic	0.712453	0.114634	6.21505	0.000801181	d__Bacteria.p__Actinobacteriota.c__Coriobacteriia.o__Coriobacteriales.f__Coriobacteriaceae.g__Collinsella.s__Collinsella.sp018378775	0.00819296	Control vs. abx vs. vodka	glm	clr
376	Vodka	-2.98784	0.48385	-6.17514	0.000828939	d__Bacteria.p__Firmicutes_A.c__Clostridia.o__Lachnospirales.f__Lachnospiraceae.g__Clostridium_AP.s__Clostridium_AP.sp000509125	0.00846204	Control vs. abx vs. vodka	glm	clr
787	Antibiotic	-3.07255	0.502864	-6.11009	0.000876581	d__Bacteria.p__Proteobacteria.c__Gammaproteobacteria.o__Enterobacterales.f__Enterobacteriaceae.g__Escherichia.s__Escherichia.coli_E	0.00893282	Control vs. abx vs. vodka	glm	clr
451	Antibiotic	0.775816	0.12716	6.1011	0.000883414	d__Bacteria.p__Firmicutes_A.c__Clostridia.o__Lachnospirales.f__Lachnospiraceae.g__Limivivens.s__Limivivens.sp900543575	0.00897125	Control vs. abx vs. vodka	glm	clr
695	Antibiotic	1.29048	0.211478	6.10218	0.000882586	d__Bacteria.p__Firmicutes.c__Bacilli.o__Erysipelotrichales.f__Coprobacillaceae.g__Faecalibacillus.s__Faecalibacillus.faecis	0.00897125	Control vs. abx vs. vodka	glm	clr
217	Antibiotic	-0.555989	0.0921618	-6.03274	0.000937363	d__Bacteria.p__Bacteroidota.c__Bacteroidia.o__Bacteroidales.f__Rikenellaceae.g__Alistipes_A.s__Alistipes_A.indistinctus	0.00950265	Control vs. abx vs. vodka	glm	clr
117	Antibiotic	0.568011	0.0946247	6.00278	0.000962194	d__Bacteria.p__Actinobacteriota.c__Coriobacteriia.o__Coriobacteriales.f__Coriobacteriaceae.g__Collinsella.s__Collinsella.sp905214525	0.00973753	Control vs. abx vs. vodka	glm	clr
267	Antibiotic	-0.343153	0.0574258	-5.97559	0.00098538	d__Bacteria.p__Firmicutes_A.c__Clostridia.o__Christensenellales.f__CAG.74.g__Limiplasma.s__Limiplasma.merdipullorum	0.00995498	Control vs. abx vs. vodka	glm	clr
66	Vodka	1.32974	0.223385	5.95268	0.00100541	d__Bacteria.p__Actinobacteriota.c__Coriobacteriia.o__Coriobacteriales.f__Coriobacteriaceae.g__Collinsella.s__Collinsella.sp900551635	0.0101398	Control vs. abx vs. vodka	glm	clr
26	Vodka	-0.536095	0.0903589	-5.93295	0.00102303	d__Bacteria.p__Actinobacteriota.c__Actinomycetia.o__Actinomycetales.f__Bifidobacteriaceae.g__Bifidobacterium.s__Bifidobacterium.sp002742445	0.0102968	Control vs. abx vs. vodka	glm	clr
200	Vodka	-0.606679	0.102291	-5.93091	0.00102488	d__Bacteria.p__Bacteroidota.c__Bacteroidia.o__Bacteroidales.f__Bacteroidaceae.g__Phocaeicola.s__Phocaeicola.sartorii	0.0102968	Control vs. abx vs. vodka	glm	clr
350	Vodka	0.764391	0.128915	5.9294	0.00102625	d__Bacteria.p__Firmicutes_A.c__Clostridia.o__Lachnospirales.f__Lachnospiraceae.g__Blautia_A.s__Blautia_A.sp900548245	0.0102968	Control vs. abx vs. vodka	glm	clr
737	Antibiotic	1.22682	0.207855	5.90228	0.00105114	d__Bacteria.p__Firmicutes.c__Bacilli.o__Lactobacillales.f__Streptococcaceae.g__Streptococcus.s__Streptococcus.constellatus_A	0.0105286	Control vs. abx vs. vodka	glm	clr
116	Vodka	1.73176	0.29352	5.89998	0.00105328	d__Bacteria.p__Actinobacteriota.c__Coriobacteriia.o__Coriobacteriales.f__Coriobacteriaceae.g__Collinsella.s__Collinsella.sp905204635	0.010532	Control vs. abx vs. vodka	glm	clr
423	Antibiotic	-4.27414	0.724772	-5.89721	0.00105587	d__Bacteria.p__Firmicutes_A.c__Clostridia.o__Lachnospirales.f__Lachnospiraceae.g__Enterocloster.s__Enterocloster.sp900555045	0.0105399	Control vs. abx vs. vodka	glm	clr
39	Antibiotic	1.2856	0.225658	5.69714	0.0012635	d__Bacteria.p__Actinobacteriota.c__Coriobacteriia.o__Coriobacteriales.f__Coriobacteriaceae.g__Collinsella.s__Collinsella.sp900544865	0.0125911	Control vs. abx vs. vodka	glm	clr
34	Vodka	0.65223	0.114634	5.68969	0.00127208	d__Bacteria.p__Actinobacteriota.c__Coriobacteriia.o__Coriobacteriales.f__Coriobacteriaceae.g__Collinsella.s__Collinsella.sp018378775	0.012655	Control vs. abx vs. vodka	glm	clr
82	Vodka	1.06503	0.187791	5.67137	0.00129349	d__Bacteria.p__Actinobacteriota.c__Coriobacteriia.o__Coriobacteriales.f__Coriobacteriaceae.g__Collinsella.s__Collinsella.sp900554455	0.0128462	Control vs. abx vs. vodka	glm	clr
649	Antibiotic	2.30958	0.408419	5.65492	0.00131305	d__Bacteria.p__Firmicutes_A.c__Clostridia.o__Oscillospirales.f__Ruminococcaceae.g__Ruminococcus_D.s__Ruminococcus_D.sp900539095	0.0130184	Control vs. abx vs. vodka	glm	clr
793	Antibiotic	-3.15531	0.558443	-5.65019	0.00131874	d__Bacteria.p__Proteobacteria.c__Gammaproteobacteria.o__Enterobacterales.f__Enterobacteriaceae.g__Escherichia.s__Escherichia.sp001660175	0.0130527	Control vs. abx vs. vodka	glm	clr
93	Antibiotic	-1.87199	0.332284	-5.6337	0.00133879	d__Bacteria.p__Actinobacteriota.c__Coriobacteriia.o__Coriobacteriales.f__Coriobacteriaceae.g__Collinsella.s__Collinsella.sp900555515	0.0132289	Control vs. abx vs. vodka	glm	clr
620	Vodka	-0.619911	0.111595	-5.55499	0.00143943	d__Bacteria.p__Firmicutes_A.c__Clostridia.o__Oscillospirales.f__Ruminococcaceae.g__Faecalibacterium.s__Faecalibacterium.sp003449675	0.0141993	Control vs. abx vs. vodka	glm	clr
55	Antibiotic	1.78544	0.322685	5.53307	0.00146898	d__Bacteria.p__Actinobacteriota.c__Coriobacteriia.o__Coriobacteriales.f__Coriobacteriaceae.g__Collinsella.s__Collinsella.sp900550355	0.0144665	Control vs. abx vs. vodka	glm	clr
362	Vodka	-0.99989	0.181251	-5.5166	0.00149163	d__Bacteria.p__Firmicutes_A.c__Clostridia.o__Lachnospirales.f__Lachnospiraceae.g__CAG.317.s__CAG.317.sp000433215	0.0146649	Control vs. abx vs. vodka	glm	clr
370	Vodka	0.425858	0.078034	5.45735	0.00157649	d__Bacteria.p__Firmicutes_A.c__Clostridia.o__Lachnospirales.f__Lachnospiraceae.g__Choladocola.s__Choladocola.sp018223365	0.0154732	Control vs. abx vs. vodka	glm	clr
618	Vodka	-0.483575	0.0892094	-5.42067	0.00163177	d__Bacteria.p__Firmicutes_A.c__Clostridia.o__Oscillospirales.f__Ruminococcaceae.g__Faecalibacterium.s__Faecalibacterium.prausnitzii_J	0.015989	Control vs. abx vs. vodka	glm	clr
191	Antibiotic	-0.581813	0.107482	-5.41312	0.00164342	d__Bacteria.p__Bacteroidota.c__Bacteroidia.o__Bacteroidales.f__Bacteroidaceae.g__Bacteroides.s__Bacteroides.xylanisolvens	0.0160763	Control vs. abx vs. vodka	glm	clr
424	Vodka	-3.87509	0.724772	-5.34663	0.0017502	d__Bacteria.p__Firmicutes_A.c__Clostridia.o__Lachnospirales.f__Lachnospiraceae.g__Enterocloster.s__Enterocloster.sp900555045	0.0170924	Control vs. abx vs. vodka	glm	clr
716	Vodka	-4.3937	0.82271	-5.34052	0.00176041	d__Bacteria.p__Firmicutes.c__Bacilli.o__Lactobacillales.f__Lactobacillaceae.g__Lactiplantibacillus.s__Lactiplantibacillus.paraplantarum	0.0171634	Control vs. abx vs. vodka	glm	clr
224	Vodka	-0.30073	0.0569116	-5.28416	0.0018578	d__Bacteria.p__Bacteroidota.c__Bacteroidia.o__Bacteroidales.f__Rikenellaceae.g__Alistipes.s__Alistipes.dispar	0.0180829	Control vs. abx vs. vodka	glm	clr
54	Vodka	4.04332	0.767999	5.26475	0.00189274	d__Bacteria.p__Actinobacteriota.c__Coriobacteriia.o__Coriobacteriales.f__Coriobacteriaceae.g__Collinsella.s__Collinsella.sp900549025	0.0183924	Control vs. abx vs. vodka	glm	clr
204	Vodka	-0.583088	0.111551	-5.22708	0.00196271	d__Bacteria.p__Bacteroidota.c__Bacteroidia.o__Bacteroidales.f__Bacteroidaceae.g__Phocaeicola.s__Phocaeicola.sp011959205	0.0190407	Control vs. abx vs. vodka	glm	clr
38	Vodka	0.662047	0.12685	5.21915	0.00197781	d__Bacteria.p__Actinobacteriota.c__Coriobacteriia.o__Coriobacteriales.f__Coriobacteriaceae.g__Collinsella.s__Collinsella.sp900544425	0.0191556	Control vs. abx vs. vodka	glm	clr
46	Vodka	1.45713	0.281287	5.18022	0.00205389	d__Bacteria.p__Actinobacteriota.c__Coriobacteriia.o__Coriobacteriales.f__Coriobacteriaceae.g__Collinsella.s__Collinsella.sp900547345	0.0198596	Control vs. abx vs. vodka	glm	clr
477	Antibiotic	-0.608696	0.118502	-5.13658	0.00214317	d__Bacteria.p__Firmicutes_A.c__Clostridia.o__Lachnospirales.f__Lachnospiraceae.g__Scatomonas.s__Scatomonas.sp003481995	0.0206887	Control vs. abx vs. vodka	glm	clr
58	Vodka	1.08102	0.212833	5.0792	0.00226732	d__Bacteria.p__Actinobacteriota.c__Coriobacteriia.o__Coriobacteriales.f__Coriobacteriaceae.g__Collinsella.s__Collinsella.sp900550735	0.0218153	Control vs. abx vs. vodka	glm	clr
520	Vodka	0.40532	0.0797833	5.08027	0.00226495	d__Bacteria.p__Firmicutes_A.c__Clostridia.o__Oscillospirales.f__Oscillospiraceae.g__An92.s__An92.sp018374635	0.0218153	Control vs. abx vs. vodka	glm	clr
732	Vodka	-2.15329	0.425217	-5.06399	0.0023016	d__Bacteria.p__Firmicutes.c__Bacilli.o__Lactobacillales.f__Streptococcaceae.g__Streptococcus.s__Streptococcus.anginosus	0.0221087	Control vs. abx vs. vodka	glm	clr
729	Antibiotic	2.04758	0.405948	5.04395	0.00234765	d__Bacteria.p__Firmicutes.c__Bacilli.o__Lactobacillales.f__Lactobacillaceae.g__Limosilactobacillus.s__Limosilactobacillus.reuteri	0.0225142	Control vs. abx vs. vodka	glm	clr
306	Vodka	0.279402	0.055443	5.03945	0.00235813	d__Bacteria.p__Firmicutes_A.c__Clostridia.o__Lachnospirales.f__Lachnospiraceae.g__Agathobacter.s__Agathobacter.sp900546625	0.0225778	Control vs. abx vs. vodka	glm	clr
81	Antibiotic	0.935522	0.187791	4.98172	0.00249745	d__Bacteria.p__Actinobacteriota.c__Coriobacteriia.o__Coriobacteriales.f__Coriobacteriaceae.g__Collinsella.s__Collinsella.sp900554455	0.0238338	Control vs. abx vs. vodka	glm	clr
464	Vodka	-0.386769	0.0776203	-4.98284	0.00249466	d__Bacteria.p__Firmicutes_A.c__Clostridia.o__Lachnospirales.f__Lachnospiraceae.g__Muricomes.s__Muricomes.sp000509105	0.0238338	Control vs. abx vs. vodka	glm	clr
122	Vodka	0.960399	0.193952	4.95172	0.0025735	d__Bacteria.p__Actinobacteriota.c__Coriobacteriia.o__Coriobacteriales.f__Coriobacteriaceae.g__Collinsella.s__Collinsella.sp905215725	0.0245196	Control vs. abx vs. vodka	glm	clr
120	Vodka	-0.848564	0.171726	-4.94137	0.00260035	d__Bacteria.p__Actinobacteriota.c__Coriobacteriia.o__Coriobacteriales.f__Coriobacteriaceae.g__Collinsella.s__Collinsella.sp905215275	0.0247353	Control vs. abx vs. vodka	glm	clr
446	Vodka	0.906698	0.18576	4.88101	0.0027634	d__Bacteria.p__Firmicutes_A.c__Clostridia.o__Lachnospirales.f__Lachnospiraceae.g__Lachnospira.s__Lachnospira.sp000436535	0.0262436	Control vs. abx vs. vodka	glm	clr
623	Antibiotic	-0.3466	0.0715824	-4.84198	0.002875	d__Bacteria.p__Firmicutes_A.c__Clostridia.o__Oscillospirales.f__Ruminococcaceae.g__Faecalibacterium.s__Faecalibacterium.sp900539945	0.0272592	Control vs. abx vs. vodka	glm	clr
690	Vodka	1.19094	0.252831	4.71042	0.00329046	d__Bacteria.p__Firmicutes_C.c__Negativicutes.o__Veillonellales.f__Veillonellaceae.g__Veillonella.s__Veillonella.parvula	0.0311481	Control vs. abx vs. vodka	glm	clr
16	Vodka	-0.316084	0.0672975	-4.69681	0.00333718	d__Bacteria.p__Actinobacteriota.c__Actinomycetia.o__Actinomycetales.f__Bifidobacteriaceae.g__Bifidobacterium.s__Bifidobacterium.infantis	0.0315393	Control vs. abx vs. vodka	glm	clr
90	Vodka	0.496806	0.107566	4.61861	0.00362063	d__Bacteria.p__Actinobacteriota.c__Coriobacteriia.o__Coriobacteriales.f__Coriobacteriaceae.g__Collinsella.s__Collinsella.sp900555225	0.0341631	Control vs. abx vs. vodka	glm	clr
3	Antibiotic	0.607926	0.133039	4.56954	0.00381232	d__Archaea.p__Methanobacteriota.c__Methanobacteria.o__Methanobacteriales.f__Methanobacteriaceae.g__Methanobrevibacter_A.s__Methanobrevibacter_A.smithii_A	0.035914	Control vs. abx vs. vodka	glm	clr
605	Antibiotic	-0.304013	0.0665624	-4.56734	0.00382119	d__Bacteria.p__Firmicutes_A.c__Clostridia.o__Oscillospirales.f__Ruminococcaceae.g__Faecalibacterium.s__Faecalibacterium.prausnitzii_D	0.0359398	Control vs. abx vs. vodka	glm	clr
770	Vodka	-1.52907	0.335129	-4.56262	0.00384026	d__Bacteria.p__Firmicutes.c__Bacilli.o__Lactobacillales.f__Streptococcaceae.g__Streptococcus.s__Streptococcus.sp902373455	0.0360613	Control vs. abx vs. vodka	glm	clr
300	Vodka	0.214431	0.0471135	4.55136	0.00388623	d__Bacteria.p__Firmicutes_A.c__Clostridia.o__Lachnospirales.f__Lachnospiraceae.g__Agathobacter.s__Agathobacter.rectalis	0.0364346	Control vs. abx vs. vodka	glm	clr
13	Antibiotic	-0.792602	0.175031	-4.52836	0.00398208	d__Bacteria.p__Actinobacteriota.c__Actinomycetia.o__Actinomycetales.f__Bifidobacteriaceae.g__Bifidobacterium.s__Bifidobacterium.dentium	0.0372735	Control vs. abx vs. vodka	glm	clr
616	Vodka	-0.241465	0.0546784	-4.41609	0.0044898	d__Bacteria.p__Firmicutes_A.c__Clostridia.o__Oscillospirales.f__Ruminococcaceae.g__Faecalibacterium.s__Faecalibacterium.prausnitzii_I	0.0419589	Control vs. abx vs. vodka	glm	clr
733	Antibiotic	-1.42993	0.329001	-4.34628	0.00484213	d__Bacteria.p__Firmicutes.c__Bacilli.o__Lactobacillales.f__Streptococcaceae.g__Streptococcus.s__Streptococcus.anginosus_C	0.0451795	Control vs. abx vs. vodka	glm	clr
434	Vodka	-3.09228	0.714677	-4.32682	0.00494581	d__Bacteria.p__Firmicutes_A.c__Clostridia.o__Lachnospirales.f__Lachnospiraceae.g__Hungatella.s__Hungatella.effluvii	0.0460735	Control vs. abx vs. vodka	glm	clr
396	Vodka	0.438593	0.101556	4.31872	0.00498968	d__Bacteria.p__Firmicutes_A.c__Clostridia.o__Lachnospirales.f__Lachnospiraceae.g__Dorea.s__Dorea.formicigenerans	0.0464085	Control vs. abx vs. vodka	glm	clr
644	Vodka	0.404978	0.0946393	4.27917	0.00521035	d__Bacteria.p__Firmicutes_A.c__Clostridia.o__Oscillospirales.f__Ruminococcaceae.g__Gemmiger.s__Gemmiger.sp900554145	0.0483841	Control vs. abx vs. vodka	glm	clr
29	Antibiotic	1.47078	0.347003	4.23852	0.00544868	d__Bacteria.p__Actinobacteriota.c__Coriobacteriia.o__Coriobacteriales.f__Coriobacteriaceae.g__Collinsella.s__Collinsella.aerofaciens_I	0.0505171	Control vs. abx vs. vodka	glm	clr
299	Antibiotic	-0.199401	0.0471135	-4.23235	0.00548588	d__Bacteria.p__Firmicutes_A.c__Clostridia.o__Lachnospirales.f__Lachnospiraceae.g__Agathobacter.s__Agathobacter.rectalis	0.0507817	Control vs. abx vs. vodka	glm	clr
578	Vodka	-1.13574	0.269046	-4.22137	0.00555287	d__Bacteria.p__Firmicutes_A.c__Clostridia.o__Oscillospirales.f__Oscillospiraceae.g__Lawsonibacter.s__Lawsonibacter.sp900766145	0.0513207	Control vs. abx vs. vodka	glm	clr
355	Antibiotic	0.455598	0.108478	4.19991	0.0056864	d__Bacteria.p__Firmicutes_A.c__Clostridia.o__Lachnospirales.f__Lachnospiraceae.g__Blautia_A.s__Blautia_A.sp905209435	0.0524721	Control vs. abx vs. vodka	glm	clr
86	Vodka	1.34848	0.32236	4.18314	0.00579321	d__Bacteria.p__Actinobacteriota.c__Coriobacteriia.o__Coriobacteriales.f__Coriobacteriaceae.g__Collinsella.s__Collinsella.sp900554655	0.0533737	Control vs. abx vs. vodka	glm	clr
705	Antibiotic	-3.38177	0.811883	-4.16534	0.00590914	d__Bacteria.p__Firmicutes.c__Bacilli.o__Lactobacillales.f__Enterococcaceae.g__Enterococcus_B.s__Enterococcus_B.lactis	0.0543563	Control vs. abx vs. vodka	glm	clr
768	Vodka	-1.54224	0.370766	-4.15961	0.00594697	d__Bacteria.p__Firmicutes.c__Bacilli.o__Lactobacillales.f__Streptococcaceae.g__Streptococcus.s__Streptococcus.sp900766505	0.0546185	Control vs. abx vs. vodka	glm	clr
627	Antibiotic	-0.272066	0.0660675	-4.11799	0.00623026	d__Bacteria.p__Firmicutes_A.c__Clostridia.o__Oscillospirales.f__Ruminococcaceae.g__Faecalibacterium.s__Faecalibacterium.sp900765105	0.0571307	Control vs. abx vs. vodka	glm	clr
1	Antibiotic	0.596824	0.146245	4.08099	0.00649485	d__Archaea.p__Methanobacteriota.c__Methanobacteria.o__Methanobacteriales.f__Methanobacteriaceae.g__Methanobrevibacter_A.s__Methanobrevibacter_A.smithii	0.059464	Control vs. abx vs. vodka	glm	clr
20	Vodka	-0.278866	0.0689655	-4.04355	0.00677542	d__Bacteria.p__Actinobacteriota.c__Actinomycetia.o__Actinomycetales.f__Bifidobacteriaceae.g__Bifidobacterium.s__Bifidobacterium.longum	0.061936	Control vs. abx vs. vodka	glm	clr
103	Antibiotic	1.82679	0.452698	4.03534	0.00683875	d__Bacteria.p__Actinobacteriota.c__Coriobacteriia.o__Coriobacteriales.f__Coriobacteriaceae.g__Collinsella.s__Collinsella.sp900755685	0.0624175	Control vs. abx vs. vodka	glm	clr
744	Vodka	-0.860966	0.213796	-4.02704	0.00690344	d__Bacteria.p__Firmicutes.c__Bacilli.o__Lactobacillales.f__Streptococcaceae.g__Streptococcus.s__Streptococcus.parasanguinis_B	0.0629099	Control vs. abx vs. vodka	glm	clr
728	Vodka	2.10942	0.529334	3.98506	0.00724133	d__Bacteria.p__Firmicutes.c__Bacilli.o__Lactobacillales.f__Lactobacillaceae.g__Limosilactobacillus.s__Limosilactobacillus.fermentum	0.0658866	Control vs. abx vs. vodka	glm	clr
760	Vodka	-1.1498	0.289709	-3.9688	0.00737705	d__Bacteria.p__Firmicutes.c__Bacilli.o__Lactobacillales.f__Streptococcaceae.g__Streptococcus.s__Streptococcus.sp000314795	0.0670174	Control vs. abx vs. vodka	glm	clr
791	Antibiotic	-3.02094	0.766669	-3.94034	0.00762163	d__Bacteria.p__Proteobacteria.c__Gammaproteobacteria.o__Enterobacterales.f__Enterobacteriaceae.g__Escherichia.s__Escherichia.ruysiae	0.0691321	Control vs. abx vs. vodka	glm	clr
10	Vodka	-0.263704	0.067193	-3.92457	0.00776103	d__Bacteria.p__Actinobacteriota.c__Actinomycetia.o__Actinomycetales.f__Bifidobacteriaceae.g__Bifidobacterium.s__Bifidobacterium.breve	0.0701972	Control vs. abx vs. vodka	glm	clr
748	Vodka	-1.49558	0.381102	-3.92435	0.00776301	d__Bacteria.p__Firmicutes.c__Bacilli.o__Lactobacillales.f__Streptococcaceae.g__Streptococcus.s__Streptococcus.parasanguinis_D	0.0701972	Control vs. abx vs. vodka	glm	clr
118	Vodka	-0.368855	0.0946247	-3.89808	0.00800166	d__Bacteria.p__Actinobacteriota.c__Coriobacteriia.o__Coriobacteriales.f__Coriobacteriaceae.g__Collinsella.s__Collinsella.sp905214525	0.0722437	Control vs. abx vs. vodka	glm	clr
14	Vodka	-0.676335	0.175031	-3.86409	0.00832269	d__Bacteria.p__Actinobacteriota.c__Actinomycetia.o__Actinomycetales.f__Bifidobacteriaceae.g__Bifidobacterium.s__Bifidobacterium.dentium	0.0750266	Control vs. abx vs. vodka	glm	clr
12	Vodka	-0.324439	0.0848806	-3.8223	0.00873725	d__Bacteria.p__Actinobacteriota.c__Actinomycetia.o__Actinomycetales.f__Bifidobacteriaceae.g__Bifidobacterium.s__Bifidobacterium.catenulatum	0.0786427	Control vs. abx vs. vodka	glm	clr
374	Vodka	-1.06338	0.278321	-3.8207	0.00875355	d__Bacteria.p__Firmicutes_A.c__Clostridia.o__Lachnospirales.f__Lachnospiraceae.g__Clostridium_AP.s__Clostridium_AP.scindens	0.0786686	Control vs. abx vs. vodka	glm	clr
764	Vodka	-1.46628	0.386079	-3.79788	0.00899011	d__Bacteria.p__Firmicutes.c__Bacilli.o__Lactobacillales.f__Streptococcaceae.g__Streptococcus.s__Streptococcus.sp001813295	0.0806708	Control vs. abx vs. vodka	glm	clr
725	Antibiotic	2.48817	0.658367	3.7793	0.00918789	d__Bacteria.p__Firmicutes.c__Bacilli.o__Lactobacillales.f__Lactobacillaceae.g__Ligilactobacillus.s__Ligilactobacillus.salivarius	0.0823195	Control vs. abx vs. vodka	glm	clr
91	Antibiotic	-0.887394	0.237119	-3.74239	0.00959536	d__Bacteria.p__Actinobacteriota.c__Coriobacteriia.o__Coriobacteriales.f__Coriobacteriaceae.g__Collinsella.s__Collinsella.sp900555355	0.085839	Control vs. abx vs. vodka	glm	clr
57	Antibiotic	0.794505	0.212833	3.73299	0.00970238	d__Bacteria.p__Actinobacteriota.c__Coriobacteriia.o__Coriobacteriales.f__Coriobacteriaceae.g__Collinsella.s__Collinsella.sp900550735	0.0866641	Control vs. abx vs. vodka	glm	clr
392	Vodka	-0.307827	0.08308	-3.70519	0.0100266	d__Bacteria.p__Firmicutes_A.c__Clostridia.o__Lachnospirales.f__Lachnospiraceae.g__Dorea_A.s__Dorea_A.longicatena	0.0894235	Control vs. abx vs. vodka	glm	clr
305	Antibiotic	-0.204363	0.055443	-3.686	0.0102574	d__Bacteria.p__Firmicutes_A.c__Clostridia.o__Lachnospirales.f__Lachnospiraceae.g__Agathobacter.s__Agathobacter.sp900546625	0.0913428	Control vs. abx vs. vodka	glm	clr
565	Antibiotic	0.417017	0.113188	3.6843	0.0102781	d__Bacteria.p__Firmicutes_A.c__Clostridia.o__Oscillospirales.f__Oscillospiraceae.g__Galloscillospira_A.s__Galloscillospira_A.excrementavium	0.0913885	Control vs. abx vs. vodka	glm	clr
752	Vodka	-1.36931	0.374681	-3.65459	0.0106478	d__Bacteria.p__Firmicutes.c__Bacilli.o__Lactobacillales.f__Streptococcaceae.g__Streptococcus.s__Streptococcus.parasanguinis_F	0.0945326	Control vs. abx vs. vodka	glm	clr
248	Vodka	0.281901	0.077496	3.63762	0.0108657	d__Bacteria.p__Bacteroidota.c__Bacteroidia.o__Flavobacteriales.f__UBA1820.g__Merdimorpha.s__Merdimorpha.sp002314265	0.096321	Control vs. abx vs. vodka	glm	clr
433	Antibiotic	-2.59199	0.714677	-3.6268	0.0110073	d__Bacteria.p__Firmicutes_A.c__Clostridia.o__Lachnospirales.f__Lachnospiraceae.g__Hungatella.s__Hungatella.effluvii	0.0974286	Control vs. abx vs. vodka	glm	clr
146	Vodka	-0.477469	0.133013	-3.58963	0.0115089	d__Bacteria.p__Actinobacteriota.c__Coriobacteriia.o__Coriobacteriales.f__Eggerthellaceae.g__Slackia_A.s__Slackia_A.piriformis	0.101715	Control vs. abx vs. vodka	glm	clr
114	Vodka	0.194631	0.0551138	3.53144	0.0123462	d__Bacteria.p__Actinobacteriota.c__Coriobacteriia.o__Coriobacteriales.f__Coriobacteriaceae.g__Collinsella.s__Collinsella.sp905197585	0.108951	Control vs. abx vs. vodka	glm	clr
47	Antibiotic	0.699123	0.200018	3.4953	0.0128998	d__Bacteria.p__Actinobacteriota.c__Coriobacteriia.o__Coriobacteriales.f__Coriobacteriaceae.g__Collinsella.s__Collinsella.sp900547505	0.113665	Control vs. abx vs. vodka	glm	clr
394	Vodka	0.262033	0.0752531	3.48202	0.0131102	d__Bacteria.p__Firmicutes_A.c__Clostridia.o__Lachnospirales.f__Lachnospiraceae.g__Dorea_A.s__Dorea_A.longicatena_B	0.115345	Control vs. abx vs. vodka	glm	clr
789	Antibiotic	-2.82644	0.83363	-3.39052	0.0146663	d__Bacteria.p__Proteobacteria.c__Gammaproteobacteria.o__Enterobacterales.f__Enterobacteriaceae.g__Escherichia.s__Escherichia.fergusonii	0.128842	Control vs. abx vs. vodka	glm	clr
706	Vodka	-2.72616	0.811883	-3.35783	0.0152707	d__Bacteria.p__Firmicutes.c__Bacilli.o__Lactobacillales.f__Enterococcaceae.g__Enterococcus_B.s__Enterococcus_B.lactis	0.133951	Control vs. abx vs. vodka	glm	clr
64	Vodka	0.876176	0.262532	3.33741	0.0156621	d__Bacteria.p__Actinobacteriota.c__Coriobacteriia.o__Coriobacteriales.f__Coriobacteriaceae.g__Collinsella.s__Collinsella.sp900551625	0.137179	Control vs. abx vs. vodka	glm	clr
216	Vodka	0.356138	0.111231	3.20178	0.0185582	d__Bacteria.p__Bacteroidota.c__Bacteroidia.o__Bacteroidales.f__Rikenellaceae.g__Alistipes_A.s__Alistipes_A.ihumii	0.162303	Control vs. abx vs. vodka	glm	clr
322	Vodka	0.333548	0.104924	3.17895	0.0191013	d__Bacteria.p__Firmicutes_A.c__Clostridia.o__Lachnospirales.f__Lachnospiraceae.g__Blautia_A.s__Blautia_A.massiliensis	0.166803	Control vs. abx vs. vodka	glm	clr
727	Antibiotic	1.65986	0.529334	3.13576	0.0201763	d__Bacteria.p__Firmicutes.c__Bacilli.o__Lactobacillales.f__Lactobacillaceae.g__Limosilactobacillus.s__Limosilactobacillus.fermentum	0.175929	Control vs. abx vs. vodka	glm	clr
585	Antibiotic	0.142235	0.04543	3.13086	0.0203024	d__Bacteria.p__Firmicutes_A.c__Clostridia.o__Oscillospirales.f__Oscillospiraceae.g__Onthomonas.s__Onthomonas.sp900758315	0.176766	Control vs. abx vs. vodka	glm	clr
298	Vodka	-0.294607	0.0962803	-3.05989	0.0222281	d__Bacteria.p__Firmicutes_A.c__Clostridia.o__Lachnospirales.f__Lachnospiraceae.g__Acetatifactor.s__Acetatifactor.sp900066565	0.193245	Control vs. abx vs. vodka	glm	clr
7	Antibiotic	1.00759	0.33026	3.05088	0.0224864	d__Bacteria.p__Actinobacteriota.c__Actinomycetia.o__Actinomycetales.f__Bifidobacteriaceae.g__Bifidobacterium.s__Bifidobacterium.animalis	0.1952	Control vs. abx vs. vodka	glm	clr
473	Antibiotic	-0.339886	0.111602	-3.04552	0.0226417	d__Bacteria.p__Firmicutes_A.c__Clostridia.o__Lachnospirales.f__Lachnospiraceae.g__Roseburia.s__Roseburia.inulinivorans	0.196258	Control vs. abx vs. vodka	glm	clr
621	Antibiotic	-0.256638	0.0851734	-3.01312	0.0236054	d__Bacteria.p__Firmicutes_A.c__Clostridia.o__Oscillospirales.f__Ruminococcaceae.g__Faecalibacterium.s__Faecalibacterium.sp900539885	0.204309	Control vs. abx vs. vodka	glm	clr
613	Antibiotic	0.161852	0.0538625	3.00491	0.0238565	d__Bacteria.p__Firmicutes_A.c__Clostridia.o__Oscillospirales.f__Ruminococcaceae.g__Faecalibacterium.s__Faecalibacterium.prausnitzii_H	0.206178	Control vs. abx vs. vodka	glm	clr
731	Antibiotic	1.27594	0.425217	3.00067	0.0239873	d__Bacteria.p__Firmicutes.c__Bacilli.o__Lactobacillales.f__Streptococcaceae.g__Streptococcus.s__Streptococcus.anginosus	0.207003	Control vs. abx vs. vodka	glm	clr
53	Antibiotic	2.30163	0.767999	2.99692	0.0241039	d__Bacteria.p__Actinobacteriota.c__Coriobacteriia.o__Coriobacteriales.f__Coriobacteriaceae.g__Collinsella.s__Collinsella.sp900549025	0.207703	Control vs. abx vs. vodka	glm	clr
51	Antibiotic	2.87172	0.962889	2.9824	0.0245603	d__Bacteria.p__Actinobacteriota.c__Coriobacteriia.o__Coriobacteriales.f__Coriobacteriaceae.g__Collinsella.s__Collinsella.sp900548565	0.211326	Control vs. abx vs. vodka	glm	clr
347	Antibiotic	0.246263	0.0826209	2.98064	0.0246164	d__Bacteria.p__Firmicutes_A.c__Clostridia.o__Lachnospirales.f__Lachnospiraceae.g__Blautia_A.s__Blautia_A.sp900120195	0.211497	Control vs. abx vs. vodka	glm	clr
454	Vodka	0.247631	0.0837546	2.95662	0.0253939	d__Bacteria.p__Firmicutes_A.c__Clostridia.o__Lachnospirales.f__Lachnospiraceae.g__Mediterraneibacter_A.s__Mediterraneibacter_A.butyricigenes	0.217858	Control vs. abx vs. vodka	glm	clr
718	Vodka	1.51217	0.517302	2.92319	0.0265211	d__Bacteria.p__Firmicutes.c__Bacilli.o__Lactobacillales.f__Lactobacillaceae.g__Lactiplantibacillus.s__Lactiplantibacillus.plantarum	0.227196	Control vs. abx vs. vodka	glm	clr
279	Antibiotic	0.52557	0.180026	2.91942	0.0266514	d__Bacteria.p__Firmicutes_A.c__Clostridia.o__Christensenellales.f__Christensenellaceae.g__Christensenella.s__Christensenella.massiliensis	0.227978	Control vs. abx vs. vodka	glm	clr
740	Vodka	-0.966563	0.333	-2.90259	0.0272424	d__Bacteria.p__Firmicutes.c__Bacilli.o__Lactobacillales.f__Streptococcaceae.g__Streptococcus.s__Streptococcus.parasanguinis	0.232694	Control vs. abx vs. vodka	glm	clr
735	Antibiotic	1.20574	0.419556	2.87385	0.0282843	d__Bacteria.p__Firmicutes.c__Bacilli.o__Lactobacillales.f__Streptococcaceae.g__Streptococcus.s__Streptococcus.constellatus	0.241242	Control vs. abx vs. vodka	glm	clr
467	Antibiotic	0.324166	0.113348	2.8599	0.0288053	d__Bacteria.p__Firmicutes_A.c__Clostridia.o__Lachnospirales.f__Lachnospiraceae.g__Oliverpabstia.s__Oliverpabstia.intestinalis	0.245329	Control vs. abx vs. vodka	glm	clr
115	Antibiotic	0.835019	0.29352	2.84485	0.0293795	d__Bacteria.p__Actinobacteriota.c__Coriobacteriia.o__Coriobacteriales.f__Coriobacteriaceae.g__Collinsella.s__Collinsella.sp905204635	0.249856	Control vs. abx vs. vodka	glm	clr
31	Antibiotic	-2.57556	0.906471	-2.8413	0.0295165	d__Bacteria.p__Actinobacteriota.c__Coriobacteriia.o__Coriobacteriales.f__Coriobacteriaceae.g__Collinsella.s__Collinsella.sp014871665	0.250657	Control vs. abx vs. vodka	glm	clr
762	Vodka	-1.31215	0.463145	-2.83312	0.0298353	d__Bacteria.p__Firmicutes.c__Bacilli.o__Lactobacillales.f__Streptococcaceae.g__Streptococcus.s__Streptococcus.sp000448565	0.252998	Control vs. abx vs. vodka	glm	clr
508	Vodka	0.208289	0.074131	2.80974	0.0307667	d__Bacteria.p__Firmicutes_A.c__Clostridia.o__Oscillospirales.f__Acutalibacteraceae.g__UMGS1484.s__UMGS1484.sp900552285	0.260519	Control vs. abx vs. vodka	glm	clr
659	Antibiotic	0.355907	0.130389	2.72959	0.0342047	d__Bacteria.p__Firmicutes_A.c__Clostridia.o__Peptostreptococcales.f__Anaerovoracaceae.g__Copromorpha.s__Copromorpha.sp900549125	0.289213	Control vs. abx vs. vodka	glm	clr
756	Vodka	-2.17738	0.804448	-2.70667	0.0352616	d__Bacteria.p__Firmicutes.c__Bacilli.o__Lactobacillales.f__Streptococcaceae.g__Streptococcus.s__Streptococcus.parasanguinis_H	0.29772	Control vs. abx vs. vodka	glm	clr
724	Vodka	-0.68134	0.25286	-2.69453	0.0358357	d__Bacteria.p__Firmicutes.c__Bacilli.o__Lactobacillales.f__Lactobacillaceae.g__Lactobacillus.s__Lactobacillus.paragasseri	0.302131	Control vs. abx vs. vodka	glm	clr
609	Antibiotic	-0.135441	0.0503416	-2.69045	0.0360312	d__Bacteria.p__Firmicutes_A.c__Clostridia.o__Oscillospirales.f__Ruminococcaceae.g__Faecalibacterium.s__Faecalibacterium.prausnitzii_F	0.303343	Control vs. abx vs. vodka	glm	clr
587	Antibiotic	-0.45612	0.172207	-2.64867	0.038096	d__Bacteria.p__Firmicutes_A.c__Clostridia.o__Oscillospirales.f__Oscillospiraceae.g__Scatomorpha.s__Scatomorpha.intestinavium	0.320267	Control vs. abx vs. vodka	glm	clr
717	Antibiotic	1.35443	0.517302	2.61826	0.0396784	d__Bacteria.p__Firmicutes.c__Bacilli.o__Lactobacillales.f__Lactobacillaceae.g__Lactiplantibacillus.s__Lactiplantibacillus.plantarum	0.333092	Control vs. abx vs. vodka	glm	clr
801	Antibiotic	0.120891	0.0463286	2.60943	0.0401512	d__Bacteria.p__Verrucomicrobiota.c__Verrucomicrobiae.o__Verrucomicrobiales.f__Akkermansiaceae.g__Akkermansia.s__Akkermansia.muciniphila	0.336578	Control vs. abx vs. vodka	glm	clr
694	Vodka	-0.334314	0.129157	-2.58844	0.0412983	d__Bacteria.p__Firmicutes_C.c__Negativicutes.o__Veillonellales.f__Veillonellaceae.g__Veillonella.s__Veillonella.sp900757715	0.345699	Control vs. abx vs. vodka	glm	clr
73	Antibiotic	0.263501	0.102782	2.56369	0.0426958	d__Bacteria.p__Actinobacteriota.c__Coriobacteriia.o__Coriobacteriales.f__Coriobacteriaceae.g__Collinsella.s__Collinsella.sp900552185	0.356422	Control vs. abx vs. vodka	glm	clr
328	Vodka	-0.14341	0.0559409	-2.56361	0.0427009	d__Bacteria.p__Firmicutes_A.c__Clostridia.o__Lachnospirales.f__Lachnospiraceae.g__Blautia_A.s__Blautia_A.schinkii	0.356422	Control vs. abx vs. vodka	glm	clr
303	Antibiotic	-0.0982874	0.0384484	-2.55634	0.0431205	d__Bacteria.p__Firmicutes_A.c__Clostridia.o__Lachnospirales.f__Lachnospiraceae.g__Agathobacter.s__Agathobacter.sp900317585	0.359412	Control vs. abx vs. vodka	glm	clr
805	Antibiotic	0.11362	0.0448302	2.53445	0.044412	d__Bacteria.p__Verrucomicrobiota.c__Verrucomicrobiae.o__Verrucomicrobiales.f__Akkermansiaceae.g__Akkermansia.s__Akkermansia.sp905200945	0.369651	Control vs. abx vs. vodka	glm	clr
601	Antibiotic	-0.199155	0.0796101	-2.50163	0.0464257	d__Bacteria.p__Firmicutes_A.c__Clostridia.o__Oscillospirales.f__Ruminococcaceae.g__Faecalibacterium.s__Faecalibacterium.prausnitzii_A	0.385864	Control vs. abx vs. vodka	glm	clr
569	Antibiotic	-0.338661	0.135552	-2.49838	0.0466302	d__Bacteria.p__Firmicutes_A.c__Clostridia.o__Oscillospirales.f__Oscillospiraceae.g__Intestinimonas.s__Intestinimonas.massiliensis	0.387014	Control vs. abx vs. vodka	glm	clr
124	Vodka	0.504477	0.202809	2.48746	0.047325	d__Bacteria.p__Actinobacteriota.c__Coriobacteriia.o__Coriobacteriales.f__Coriobacteriaceae.g__Collinsella.s__Collinsella.sp905215765	0.392225	Control vs. abx vs. vodka	glm	clr
290	Vodka	-0.337322	0.137966	-2.44497	0.0501321	d__Bacteria.p__Firmicutes_A.c__Clostridia.o__Clostridiales.f__Clostridiaceae.g__Clostridium.s__Clostridium.paraputrificum	0.414904	Control vs. abx vs. vodka	glm	clr
354	Vodka	0.312694	0.128052	2.44192	0.0503401	d__Bacteria.p__Firmicutes_A.c__Clostridia.o__Lachnospirales.f__Lachnospiraceae.g__Blautia_A.s__Blautia_A.sp900751995	0.416038	Control vs. abx vs. vodka	glm	clr
617	Antibiotic	-0.2144	0.0892094	-2.40334	0.0530533	d__Bacteria.p__Firmicutes_A.c__Clostridia.o__Oscillospirales.f__Ruminococcaceae.g__Faecalibacterium.s__Faecalibacterium.prausnitzii_J	0.437843	Control vs. abx vs. vodka	glm	clr
750	Vodka	-1.36124	0.568104	-2.3961	0.0535787	d__Bacteria.p__Firmicutes.c__Bacilli.o__Lactobacillales.f__Streptococcaceae.g__Streptococcus.s__Streptococcus.parasanguinis_E	0.441558	Control vs. abx vs. vodka	glm	clr
445	Antibiotic	0.444687	0.18576	2.39388	0.0537414	d__Bacteria.p__Firmicutes_A.c__Clostridia.o__Lachnospirales.f__Lachnospiraceae.g__Lachnospira.s__Lachnospira.sp000436535	0.442276	Control vs. abx vs. vodka	glm	clr
633	Antibiotic	0.137919	0.0577523	2.38811	0.0541658	d__Bacteria.p__Firmicutes_A.c__Clostridia.o__Oscillospirales.f__Ruminococcaceae.g__Gemmiger.s__Gemmiger.formicilis	0.445144	Control vs. abx vs. vodka	glm	clr
309	Antibiotic	0.203191	0.0863133	2.35411	0.056739	d__Bacteria.p__Firmicutes_A.c__Clostridia.o__Lachnospirales.f__Lachnospiraceae.g__Anaerobutyricum.s__Anaerobutyricum.soehngenii	0.465637	Control vs. abx vs. vodka	glm	clr
395	Antibiotic	-0.238824	0.101556	-2.35164	0.0569303	d__Bacteria.p__Firmicutes_A.c__Clostridia.o__Lachnospirales.f__Lachnospiraceae.g__Dorea.s__Dorea.formicigenerans	0.466554	Control vs. abx vs. vodka	glm	clr
631	Antibiotic	-0.220435	0.0948872	-2.32313	0.0591947	d__Bacteria.p__Firmicutes_A.c__Clostridia.o__Oscillospirales.f__Ruminococcaceae.g__Faecalibacterium.s__Faecalibacterium.sp905215595	0.484434	Control vs. abx vs. vodka	glm	clr
250	Vodka	0.214701	0.092712	2.31579	0.059793	d__Bacteria.p__Bacteroidota.c__Bacteroidia.o__Flavobacteriales.f__UBA1820.g__Merdimorpha.s__Merdimorpha.stercoravium	0.488647	Control vs. abx vs. vodka	glm	clr
603	Antibiotic	0.162225	0.07018	2.31156	0.0601401	d__Bacteria.p__Firmicutes_A.c__Clostridia.o__Oscillospirales.f__Ruminococcaceae.g__Faecalibacterium.s__Faecalibacterium.prausnitzii_C	0.4908	Control vs. abx vs. vodka	glm	clr
68	Vodka	0.46758	0.205103	2.27974	0.0628223	d__Bacteria.p__Actinobacteriota.c__Coriobacteriia.o__Coriobacteriales.f__Coriobacteriaceae.g__Collinsella.s__Collinsella.sp900551655	0.511976	Control vs. abx vs. vodka	glm	clr
121	Antibiotic	0.440714	0.193952	2.27228	0.0634689	d__Bacteria.p__Actinobacteriota.c__Coriobacteriia.o__Coriobacteriales.f__Coriobacteriaceae.g__Collinsella.s__Collinsella.sp905215725	0.516527	Control vs. abx vs. vodka	glm	clr
311	Antibiotic	0.231268	0.103174	2.24155	0.0662062	d__Bacteria.p__Firmicutes_A.c__Clostridia.o__Lachnospirales.f__Lachnospiraceae.g__Anaerostipes.s__Anaerostipes.hadrus	0.538057	Control vs. abx vs. vodka	glm	clr
321	Antibiotic	-0.233869	0.104924	-2.22894	0.0673645	d__Bacteria.p__Firmicutes_A.c__Clostridia.o__Lachnospirales.f__Lachnospiraceae.g__Blautia_A.s__Blautia_A.massiliensis	0.546712	Control vs. abx vs. vodka	glm	clr
65	Antibiotic	0.486185	0.223385	2.17644	0.0724162	d__Bacteria.p__Actinobacteriota.c__Coriobacteriia.o__Coriobacteriales.f__Coriobacteriaceae.g__Collinsella.s__Collinsella.sp900551635	0.586897	Control vs. abx vs. vodka	glm	clr
71	Antibiotic	0.4965	0.232097	2.13919	0.0762356	d__Bacteria.p__Actinobacteriota.c__Coriobacteriia.o__Coriobacteriales.f__Coriobacteriaceae.g__Collinsella.s__Collinsella.sp900552145	0.616999	Control vs. abx vs. vodka	glm	clr
271	Antibiotic	-0.373449	0.179407	-2.08158	0.0825542	d__Bacteria.p__Firmicutes_A.c__Clostridia.o__Christensenellales.f__CAG.74.g__Pullichristensenella.s__Pullichristensenella.excrementipullorum	0.667215	Control vs. abx vs. vodka	glm	clr
316	Vodka	-0.068556	0.0330231	-2.076	0.083194	d__Bacteria.p__Firmicutes_A.c__Clostridia.o__Lachnospirales.f__Lachnospiraceae.g__Bariatricus.s__Bariatricus.comes	0.67146	Control vs. abx vs. vodka	glm	clr
94	Vodka	-0.688805	0.332284	-2.07294	0.0835466	d__Bacteria.p__Actinobacteriota.c__Coriobacteriia.o__Coriobacteriales.f__Coriobacteriaceae.g__Collinsella.s__Collinsella.sp900555515	0.673378	Control vs. abx vs. vodka	glm	clr
77	Antibiotic	-0.647051	0.318031	-2.03455	0.0881063	d__Bacteria.p__Actinobacteriota.c__Coriobacteriia.o__Coriobacteriales.f__Coriobacteriaceae.g__Collinsella.s__Collinsella.sp900553345	0.709153	Control vs. abx vs. vodka	glm	clr
490	Vodka	0.342732	0.171682	1.99632	0.0928984	d__Bacteria.p__Firmicutes_A.c__Clostridia.o__Monoglobales.f__Monoglobaceae.g__Monoglobus.s__Monoglobus.pectinilyticus	0.746699	Control vs. abx vs. vodka	glm	clr
507	Antibiotic	0.14434	0.074131	1.94709	0.0994588	d__Bacteria.p__Firmicutes_A.c__Clostridia.o__Oscillospirales.f__Acutalibacteraceae.g__UMGS1484.s__UMGS1484.sp900552285	0.798335	Control vs. abx vs. vodka	glm	clr
599	Antibiotic	-0.153375	0.0813416	-1.88556	0.108316	d__Bacteria.p__Firmicutes_A.c__Clostridia.o__Oscillospirales.f__Ruminococcaceae.g__Faecalibacterium.s__Faecalibacterium.prausnitzii	0.868241	Control vs. abx vs. vodka	glm	clr
754	Vodka	-0.751423	0.402586	-1.86649	0.111219	d__Bacteria.p__Firmicutes.c__Bacilli.o__Lactobacillales.f__Streptococcaceae.g__Streptococcus.s__Streptococcus.parasanguinis_G	0.890289	Control vs. abx vs. vodka	glm	clr
52	Vodka	1.78268	0.962889	1.85139	0.113571	d__Bacteria.p__Actinobacteriota.c__Coriobacteriia.o__Coriobacteriales.f__Coriobacteriaceae.g__Collinsella.s__Collinsella.sp900548565	0.907879	Control vs. abx vs. vodka	glm	clr
468	Vodka	0.208137	0.113348	1.83626	0.115978	d__Bacteria.p__Firmicutes_A.c__Clostridia.o__Lachnospirales.f__Lachnospiraceae.g__Oliverpabstia.s__Oliverpabstia.intestinalis	0.925855	Control vs. abx vs. vodka	glm	clr
625	Antibiotic	-0.169051	0.0922031	-1.83346	0.116428	d__Bacteria.p__Firmicutes_A.c__Clostridia.o__Oscillospirales.f__Ruminococcaceae.g__Faecalibacterium.s__Faecalibacterium.sp900758465	0.928189	Control vs. abx vs. vodka	glm	clr
341	Antibiotic	0.26878	0.147046	1.82786	0.117336	d__Bacteria.p__Firmicutes_A.c__Clostridia.o__Lachnospirales.f__Lachnospiraceae.g__Blautia_A.s__Blautia_A.sp900066335	0.934152	Control vs. abx vs. vodka	glm	clr
715	Antibiotic	-1.48858	0.82271	-1.80936	0.120382	d__Bacteria.p__Firmicutes.c__Bacilli.o__Lactobacillales.f__Lactobacillaceae.g__Lactiplantibacillus.s__Lactiplantibacillus.paraplantarum	0.957106	Control vs. abx vs. vodka	glm	clr
8	Vodka	0.291763	0.33026	0.883434	0.410998	d__Bacteria.p__Actinobacteriota.c__Actinomycetia.o__Actinomycetales.f__Bifidobacteriaceae.g__Bifidobacterium.s__Bifidobacterium.animalis	1	Control vs. abx vs. vodka	glm	clr
21	Antibiotic	0.0506027	0.100576	0.50313	0.632805	d__Bacteria.p__Actinobacteriota.c__Actinomycetia.o__Actinomycetales.f__Bifidobacteriaceae.g__Bifidobacterium.s__Bifidobacterium.pseudocatenulatum	1	Control vs. abx vs. vodka	glm	clr
32	Vodka	-0.00583332	0.906471	-0.0064352	0.995074	d__Bacteria.p__Actinobacteriota.c__Coriobacteriia.o__Coriobacteriales.f__Coriobacteriaceae.g__Collinsella.s__Collinsella.sp014871665	1	Control vs. abx vs. vodka	glm	clr
45	Antibiotic	0.0901522	0.281287	0.320499	0.759458	d__Bacteria.p__Actinobacteriota.c__Coriobacteriia.o__Coriobacteriales.f__Coriobacteriaceae.g__Collinsella.s__Collinsella.sp900547345	1	Control vs. abx vs. vodka	glm	clr
59	Antibiotic	0.191264	0.193816	0.986837	0.361831	d__Bacteria.p__Actinobacteriota.c__Coriobacteriia.o__Coriobacteriales.f__Coriobacteriaceae.g__Collinsella.s__Collinsella.sp900550785	1	Control vs. abx vs. vodka	glm	clr
60	Vodka	0.0678417	0.193816	0.350032	0.738274	d__Bacteria.p__Actinobacteriota.c__Coriobacteriia.o__Coriobacteriales.f__Coriobacteriaceae.g__Collinsella.s__Collinsella.sp900550785	1	Control vs. abx vs. vodka	glm	clr
62	Vodka	-0.0530471	0.151785	-0.349489	0.738662	d__Bacteria.p__Actinobacteriota.c__Coriobacteriia.o__Coriobacteriales.f__Coriobacteriaceae.g__Collinsella.s__Collinsella.sp900550835	1	Control vs. abx vs. vodka	glm	clr
63	Antibiotic	0.369924	0.262532	1.40906	0.208476	d__Bacteria.p__Actinobacteriota.c__Coriobacteriia.o__Coriobacteriales.f__Coriobacteriaceae.g__Collinsella.s__Collinsella.sp900551625	1	Control vs. abx vs. vodka	glm	clr
76	Vodka	0.112818	0.0914745	1.23333	0.263575	d__Bacteria.p__Actinobacteriota.c__Coriobacteriia.o__Coriobacteriales.f__Coriobacteriaceae.g__Collinsella.s__Collinsella.sp900552425	1	Control vs. abx vs. vodka	glm	clr
78	Vodka	0.370675	0.318031	1.16553	0.288037	d__Bacteria.p__Actinobacteriota.c__Coriobacteriia.o__Coriobacteriales.f__Coriobacteriaceae.g__Collinsella.s__Collinsella.sp900553345	1	Control vs. abx vs. vodka	glm	clr
79	Antibiotic	0.120706	0.102149	1.18166	0.282048	d__Bacteria.p__Actinobacteriota.c__Coriobacteriia.o__Coriobacteriales.f__Coriobacteriaceae.g__Collinsella.s__Collinsella.sp900553475	1	Control vs. abx vs. vodka	glm	clr
80	Vodka	-0.0467253	0.102149	-0.457422	0.663463	d__Bacteria.p__Actinobacteriota.c__Coriobacteriia.o__Coriobacteriales.f__Coriobacteriaceae.g__Collinsella.s__Collinsella.sp900553475	1	Control vs. abx vs. vodka	glm	clr
85	Antibiotic	0.412797	0.32236	1.28055	0.247625	d__Bacteria.p__Actinobacteriota.c__Coriobacteriia.o__Coriobacteriales.f__Coriobacteriaceae.g__Collinsella.s__Collinsella.sp900554655	1	Control vs. abx vs. vodka	glm	clr
87	Antibiotic	-0.108872	0.29244	-0.372288	0.722474	d__Bacteria.p__Actinobacteriota.c__Coriobacteriia.o__Coriobacteriales.f__Coriobacteriaceae.g__Collinsella.s__Collinsella.sp900554905	1	Control vs. abx vs. vodka	glm	clr
88	Vodka	-0.120604	0.29244	-0.412405	0.694373	d__Bacteria.p__Actinobacteriota.c__Coriobacteriia.o__Coriobacteriales.f__Coriobacteriaceae.g__Collinsella.s__Collinsella.sp900554905	1	Control vs. abx vs. vodka	glm	clr
92	Vodka	-0.323835	0.237119	-1.3657	0.221011	d__Bacteria.p__Actinobacteriota.c__Coriobacteriia.o__Coriobacteriales.f__Coriobacteriaceae.g__Collinsella.s__Collinsella.sp900555355	1	Control vs. abx vs. vodka	glm	clr
102	Vodka	-0.471192	0.28419	-1.65802	0.148388	d__Bacteria.p__Actinobacteriota.c__Coriobacteriia.o__Coriobacteriales.f__Coriobacteriaceae.g__Collinsella.s__Collinsella.sp900752545	1	Control vs. abx vs. vodka	glm	clr
123	Antibiotic	-0.0333837	0.202809	-0.164607	0.874659	d__Bacteria.p__Actinobacteriota.c__Coriobacteriia.o__Coriobacteriales.f__Coriobacteriaceae.g__Collinsella.s__Collinsella.sp905215765	1	Control vs. abx vs. vodka	glm	clr
131	Antibiotic	-0.0279083	0.0896981	-0.311136	0.766223	d__Bacteria.p__Actinobacteriota.c__Coriobacteriia.o__Coriobacteriales.f__Eggerthellaceae.g__CAJFUR01.s__CAJFUR01.sp904420575	1	Control vs. abx vs. vodka	glm	clr
215	Antibiotic	0.0580787	0.111231	0.522145	0.620278	d__Bacteria.p__Bacteroidota.c__Bacteroidia.o__Bacteroidales.f__Rikenellaceae.g__Alistipes_A.s__Alistipes_A.ihumii	1	Control vs. abx vs. vodka	glm	clr
269	Antibiotic	-0.193545	0.134379	-1.44029	0.199856	d__Bacteria.p__Firmicutes_A.c__Clostridia.o__Christensenellales.f__CAG.74.g__Limiplasma.s__Limiplasma.pullistercoris	1	Control vs. abx vs. vodka	glm	clr
273	Antibiotic	0.00753326	0.123645	0.0609266	0.953396	d__Bacteria.p__Firmicutes_A.c__Clostridia.o__Christensenellales.f__CAG.74.g__Pullichristensenella.s__Pullichristensenella.stercoripullorum	1	Control vs. abx vs. vodka	glm	clr
281	Antibiotic	0.399624	0.278635	1.43422	0.201505	d__Bacteria.p__Firmicutes_A.c__Clostridia.o__Christensenellales.f__QAND01.g__QAND01.s__QAND01.sp003150225	1	Control vs. abx vs. vodka	glm	clr
287	Antibiotic	0.6766	0.699371	0.967441	0.370686	d__Bacteria.p__Firmicutes_A.c__Clostridia.o__Clostridiales.f__Clostridiaceae.g__Clostridium.s__Clostridium.butyricum	1	Control vs. abx vs. vodka	glm	clr
288	Vodka	0.615805	0.699371	0.880513	0.412458	d__Bacteria.p__Firmicutes_A.c__Clostridia.o__Clostridiales.f__Clostridiaceae.g__Clostridium.s__Clostridium.butyricum	1	Control vs. abx vs. vodka	glm	clr
289	Antibiotic	-0.0572424	0.137966	-0.414902	0.69264	d__Bacteria.p__Firmicutes_A.c__Clostridia.o__Clostridiales.f__Clostridiaceae.g__Clostridium.s__Clostridium.paraputrificum	1	Control vs. abx vs. vodka	glm	clr
297	Antibiotic	0.169913	0.0962803	1.76477	0.128047	d__Bacteria.p__Firmicutes_A.c__Clostridia.o__Lachnospirales.f__Lachnospiraceae.g__Acetatifactor.s__Acetatifactor.sp900066565	1	Control vs. abx vs. vodka	glm	clr
313	Antibiotic	0.179363	0.129211	1.38814	0.214441	d__Bacteria.p__Firmicutes_A.c__Clostridia.o__Lachnospirales.f__Lachnospiraceae.g__Anaerostipes.s__Anaerostipes.sp905215045	1	Control vs. abx vs. vodka	glm	clr
339	Antibiotic	0.207852	0.124585	1.66834	0.146291	d__Bacteria.p__Firmicutes_A.c__Clostridia.o__Lachnospirales.f__Lachnospiraceae.g__Blautia_A.s__Blautia_A.sp900066205	1	Control vs. abx vs. vodka	glm	clr
346	Vodka	-0.033854	0.0218306	-1.55076	0.171939	d__Bacteria.p__Firmicutes_A.c__Clostridia.o__Lachnospirales.f__Lachnospiraceae.g__Blautia_A.s__Blautia_A.sp900066505	1	Control vs. abx vs. vodka	glm	clr
349	Antibiotic	0.223927	0.128915	1.737	0.133061	d__Bacteria.p__Firmicutes_A.c__Clostridia.o__Lachnospirales.f__Lachnospiraceae.g__Blautia_A.s__Blautia_A.sp900548245	1	Control vs. abx vs. vodka	glm	clr
353	Antibiotic	-0.0922606	0.128052	-0.720491	0.498319	d__Bacteria.p__Firmicutes_A.c__Clostridia.o__Lachnospirales.f__Lachnospiraceae.g__Blautia_A.s__Blautia_A.sp900751995	1	Control vs. abx vs. vodka	glm	clr
369	Antibiotic	-0.136336	0.078034	-1.74714	0.131208	d__Bacteria.p__Firmicutes_A.c__Clostridia.o__Lachnospirales.f__Lachnospiraceae.g__Choladocola.s__Choladocola.sp018223365	1	Control vs. abx vs. vodka	glm	clr
474	Vodka	-0.144132	0.111602	-1.29149	0.244054	d__Bacteria.p__Firmicutes_A.c__Clostridia.o__Lachnospirales.f__Lachnospiraceae.g__Roseburia.s__Roseburia.inulinivorans	1	Control vs. abx vs. vodka	glm	clr
476	Vodka	0.132516	0.0895307	1.48012	0.189336	d__Bacteria.p__Firmicutes_A.c__Clostridia.o__Lachnospirales.f__Lachnospiraceae.g__Ruminococcus_B.s__Ruminococcus_B.gnavus	1	Control vs. abx vs. vodka	glm	clr
480	Vodka	-0.317461	0.213396	-1.48766	0.187404	d__Bacteria.p__Firmicutes_A.c__Clostridia.o__Lachnospirales.f__Lachnospiraceae.g__Sellimonas.s__Sellimonas.intestinalis	1	Control vs. abx vs. vodka	glm	clr
482	Vodka	-0.0586021	0.0601128	-0.97487	0.367274	d__Bacteria.p__Firmicutes_A.c__Clostridia.o__Lachnospirales.f__Lachnospiraceae.g__UBA3402.s__UBA3402.sp003478355	1	Control vs. abx vs. vodka	glm	clr
519	Antibiotic	0.127741	0.0797833	1.6011	0.160473	d__Bacteria.p__Firmicutes_A.c__Clostridia.o__Oscillospirales.f__Oscillospiraceae.g__An92.s__An92.sp018374635	1	Control vs. abx vs. vodka	glm	clr
539	Antibiotic	-0.0687249	0.107876	-0.637071	0.547601	d__Bacteria.p__Firmicutes_A.c__Clostridia.o__Oscillospirales.f__Oscillospiraceae.g__CAG.83.s__CAG.83.sp000431575	1	Control vs. abx vs. vodka	glm	clr
570	Vodka	0.223898	0.135552	1.65175	0.149675	d__Bacteria.p__Firmicutes_A.c__Clostridia.o__Oscillospirales.f__Oscillospiraceae.g__Intestinimonas.s__Intestinimonas.massiliensis	1	Control vs. abx vs. vodka	glm	clr
571	Antibiotic	0.104635	0.0934218	1.12003	0.305521	d__Bacteria.p__Firmicutes_A.c__Clostridia.o__Oscillospirales.f__Oscillospiraceae.g__Lawsonibacter.s__Lawsonibacter.asaccharolyticus	1	Control vs. abx vs. vodka	glm	clr
572	Vodka	0.0303482	0.0934218	0.324851	0.756322	d__Bacteria.p__Firmicutes_A.c__Clostridia.o__Oscillospirales.f__Oscillospiraceae.g__Lawsonibacter.s__Lawsonibacter.asaccharolyticus	1	Control vs. abx vs. vodka	glm	clr
591	Antibiotic	-0.00622448	0.0777899	-0.0800165	0.938826	d__Bacteria.p__Firmicutes_A.c__Clostridia.o__Oscillospirales.f__Oscillospiraceae.g__Scatomorpha.s__Scatomorpha.sp900545405	1	Control vs. abx vs. vodka	glm	clr
593	Antibiotic	0.157863	0.110198	1.43253	0.201967	d__Bacteria.p__Firmicutes_A.c__Clostridia.o__Oscillospirales.f__Oscillospiraceae.g__UMGS1766.s__UMGS1766.sp900554855	1	Control vs. abx vs. vodka	glm	clr
607	Antibiotic	-0.0113501	0.0546457	-0.207703	0.842332	d__Bacteria.p__Firmicutes_A.c__Clostridia.o__Oscillospirales.f__Ruminococcaceae.g__Faecalibacterium.s__Faecalibacterium.prausnitzii_E	1	Control vs. abx vs. vodka	glm	clr
611	Antibiotic	-0.0863338	0.081145	-1.06395	0.328286	d__Bacteria.p__Firmicutes_A.c__Clostridia.o__Oscillospirales.f__Ruminococcaceae.g__Faecalibacterium.s__Faecalibacterium.prausnitzii_G	1	Control vs. abx vs. vodka	glm	clr
619	Antibiotic	-0.19685	0.111595	-1.76396	0.128191	d__Bacteria.p__Firmicutes_A.c__Clostridia.o__Oscillospirales.f__Ruminococcaceae.g__Faecalibacterium.s__Faecalibacterium.sp003449675	1	Control vs. abx vs. vodka	glm	clr
629	Antibiotic	-0.143776	0.0832961	-1.72608	0.135084	d__Bacteria.p__Firmicutes_A.c__Clostridia.o__Oscillospirales.f__Ruminococcaceae.g__Faecalibacterium.s__Faecalibacterium.sp900765705	1	Control vs. abx vs. vodka	glm	clr
643	Antibiotic	0.00910805	0.0946393	0.0962395	0.926464	d__Bacteria.p__Firmicutes_A.c__Clostridia.o__Oscillospirales.f__Ruminococcaceae.g__Gemmiger.s__Gemmiger.sp900554145	1	Control vs. abx vs. vodka	glm	clr
673	Antibiotic	-0.14777	0.0952651	-1.55115	0.171848	d__Bacteria.p__Firmicutes_A.c__Clostridia.o__UBA1381.f__UBA1381.g__CAG.41.s__CAG.41.sp900066215	1	Control vs. abx vs. vodka	glm	clr
674	Vodka	0.167583	0.0952651	1.75913	0.129051	d__Bacteria.p__Firmicutes_A.c__Clostridia.o__UBA1381.f__UBA1381.g__CAG.41.s__CAG.41.sp900066215	1	Control vs. abx vs. vodka	glm	clr
687	Antibiotic	-1.27174	0.936945	-1.35733	0.223509	d__Bacteria.p__Firmicutes_C.c__Negativicutes.o__Veillonellales.f__Megasphaeraceae.g__Megasphaera.s__Megasphaera.massiliensis	1	Control vs. abx vs. vodka	glm	clr
688	Vodka	-1.27067	0.936945	-1.35619	0.223851	d__Bacteria.p__Firmicutes_C.c__Negativicutes.o__Veillonellales.f__Megasphaeraceae.g__Megasphaera.s__Megasphaera.massiliensis	1	Control vs. abx vs. vodka	glm	clr
709	Antibiotic	0.892336	0.898468	0.993176	0.358974	d__Bacteria.p__Firmicutes.c__Bacilli.o__Lactobacillales.f__Lactobacillaceae.g__Lacticaseibacillus.s__Lacticaseibacillus.casei	1	Control vs. abx vs. vodka	glm	clr
710	Vodka	0.431308	0.898468	0.480049	0.648192	d__Bacteria.p__Firmicutes.c__Bacilli.o__Lactobacillales.f__Lactobacillaceae.g__Lacticaseibacillus.s__Lacticaseibacillus.casei	1	Control vs. abx vs. vodka	glm	clr
711	Antibiotic	-0.0920543	0.872162	-0.105547	0.919382	d__Bacteria.p__Firmicutes.c__Bacilli.o__Lactobacillales.f__Lactobacillaceae.g__Lacticaseibacillus.s__Lacticaseibacillus.rhamnosus	1	Control vs. abx vs. vodka	glm	clr
712	Vodka	0.765703	0.872162	0.877937	0.413748	d__Bacteria.p__Firmicutes.c__Bacilli.o__Lactobacillales.f__Lactobacillaceae.g__Lacticaseibacillus.s__Lacticaseibacillus.rhamnosus	1	Control vs. abx vs. vodka	glm	clr
713	Antibiotic	0.199189	0.347773	0.572756	0.587615	d__Bacteria.p__Firmicutes.c__Bacilli.o__Lactobacillales.f__Lactobacillaceae.g__Lacticaseibacillus.s__Lacticaseibacillus.zeae	1	Control vs. abx vs. vodka	glm	clr
714	Vodka	-0.567269	0.347773	-1.63115	0.153981	d__Bacteria.p__Firmicutes.c__Bacilli.o__Lactobacillales.f__Lactobacillaceae.g__Lacticaseibacillus.s__Lacticaseibacillus.zeae	1	Control vs. abx vs. vodka	glm	clr
720	Vodka	-0.105171	0.114422	-0.919147	0.39347	d__Bacteria.p__Firmicutes.c__Bacilli.o__Lactobacillales.f__Lactobacillaceae.g__Lactobacillus.s__Lactobacillus.crispatus	1	Control vs. abx vs. vodka	glm	clr
722	Vodka	-0.628043	0.491313	-1.27829	0.248366	d__Bacteria.p__Firmicutes.c__Bacilli.o__Lactobacillales.f__Lactobacillaceae.g__Lactobacillus.s__Lactobacillus.gasseri	1	Control vs. abx vs. vodka	glm	clr
726	Vodka	0.587976	0.658367	0.893082	0.406206	d__Bacteria.p__Firmicutes.c__Bacilli.o__Lactobacillales.f__Lactobacillaceae.g__Ligilactobacillus.s__Ligilactobacillus.salivarius	1	Control vs. abx vs. vodka	glm	clr
730	Vodka	0.125878	0.405948	0.310084	0.766985	d__Bacteria.p__Firmicutes.c__Bacilli.o__Lactobacillales.f__Lactobacillaceae.g__Limosilactobacillus.s__Limosilactobacillus.reuteri	1	Control vs. abx vs. vodka	glm	clr
738	Vodka	-0.0205137	0.207855	-0.0986922	0.924597	d__Bacteria.p__Firmicutes.c__Bacilli.o__Lactobacillales.f__Streptococcaceae.g__Streptococcus.s__Streptococcus.constellatus_A	1	Control vs. abx vs. vodka	glm	clr
746	Vodka	-0.983195	0.591078	-1.66339	0.147293	d__Bacteria.p__Firmicutes.c__Bacilli.o__Lactobacillales.f__Streptococcaceae.g__Streptococcus.s__Streptococcus.parasanguinis_C	1	Control vs. abx vs. vodka	glm	clr
802	Vodka	-0.0261002	0.0463286	-0.563371	0.593595	d__Bacteria.p__Verrucomicrobiota.c__Verrucomicrobiae.o__Verrucomicrobiales.f__Akkermansiaceae.g__Akkermansia.s__Akkermansia.muciniphila	1	Control vs. abx vs. vodka	glm	clr
803	Antibiotic	0.0852153	0.0599908	1.42047	0.205287	d__Bacteria.p__Verrucomicrobiota.c__Verrucomicrobiae.o__Verrucomicrobiales.f__Akkermansiaceae.g__Akkermansia.s__Akkermansia.muciniphila_A	1	Control vs. abx vs. vodka	glm	clr
804	Vodka	-0.049149	0.0599908	-0.819276	0.443946	d__Bacteria.p__Verrucomicrobiota.c__Verrucomicrobiae.o__Verrucomicrobiales.f__Akkermansiaceae.g__Akkermansia.s__Akkermansia.muciniphila_A	1	Control vs. abx vs. vodka	glm	clr
806	Vodka	-0.0387443	0.0448302	-0.864245	0.420656	d__Bacteria.p__Verrucomicrobiota.c__Verrucomicrobiae.o__Verrucomicrobiales.f__Akkermansiaceae.g__Akkermansia.s__Akkermansia.sp905200945	1	Control vs. abx vs. vodka	glm	clr

## Sheet: control_abx_etoh_e1_genus
	term	estimate	std.error	statistic	p.value	microbe	adjusted	comparison	method	transformation	phylum
1	Antibiotic	0.6805	0.13045	5.21658	0.00198275	d__Archaea.p__Methanobacteriota.c__Methanobacteria.o__Methanobacteriales.f__Methanobacteriaceae.g__Methanobrevibacter_A	0.0151892	Control vs. abx vs. vodka	glm	clr	Methanobacteriota
2	Vodka	2.08227	0.13045	15.9623	3.83876e-06	d__Archaea.p__Methanobacteriota.c__Methanobacteria.o__Methanobacteriales.f__Methanobacteriaceae.g__Methanobrevibacter_A	4.98838e-05	Control vs. abx vs. vodka	glm	clr	Methanobacteriota
3	Antibiotic	1.16889	0.0839389	13.9254	8.54474e-06	d__Bacteria.p__Actinobacteriota.c__Actinomycetia.o__Actinomycetales.f__Bifidobacteriaceae.g__Bifidobacterium	9.86182e-05	Control vs. abx vs. vodka	glm	clr	Actinobacteriota
4	Vodka	-0.740858	0.0839389	-8.82615	0.000117492	d__Bacteria.p__Actinobacteriota.c__Actinomycetia.o__Actinomycetales.f__Bifidobacteriaceae.g__Bifidobacterium	0.00104099	Control vs. abx vs. vodka	glm	clr	Actinobacteriota
5	Antibiotic	1.7634	0.0643965	27.3834	1.5678e-07	d__Bacteria.p__Actinobacteriota.c__Coriobacteriia.o__Coriobacteriales.f__Atopobiaceae.g__Paratractidigestivibacter	3.9291e-06	Control vs. abx vs. vodka	glm	clr	Actinobacteriota
6	Vodka	1.991	0.0643965	30.9178	7.60186e-08	d__Bacteria.p__Actinobacteriota.c__Coriobacteriia.o__Coriobacteriales.f__Atopobiaceae.g__Paratractidigestivibacter	2.15095e-06	Control vs. abx vs. vodka	glm	clr	Actinobacteriota
7	Antibiotic	0.898361	0.0841925	10.6703	3.99625e-05	d__Bacteria.p__Actinobacteriota.c__Coriobacteriia.o__Coriobacteriales.f__Coriobacteriaceae.g__Collinsella	0.000389477	Control vs. abx vs. vodka	glm	clr	Actinobacteriota
8	Vodka	0.290953	0.0841925	3.45581	0.0135365	d__Bacteria.p__Actinobacteriota.c__Coriobacteriia.o__Coriobacteriales.f__Coriobacteriaceae.g__Collinsella	0.0969264	Control vs. abx vs. vodka	glm	clr	Actinobacteriota
9	Antibiotic	0.987157	0.0543948	18.148	1.80197e-06	d__Bacteria.p__Actinobacteriota.c__Coriobacteriia.o__Coriobacteriales.f__Eggerthellaceae.g__Adlercreutzia	2.6864e-05	Control vs. abx vs. vodka	glm	clr	Actinobacteriota
10	Vodka	1.52931	0.0543948	28.1149	1.33987e-07	d__Bacteria.p__Actinobacteriota.c__Coriobacteriia.o__Coriobacteriales.f__Eggerthellaceae.g__Adlercreutzia	3.52899e-06	Control vs. abx vs. vodka	glm	clr	Actinobacteriota
11	Antibiotic	0.0549397	0.0997578	0.550731	0.601706	d__Bacteria.p__Actinobacteriota.c__Coriobacteriia.o__Coriobacteriales.f__Eggerthellaceae.g__CAJFUR01	1	Control vs. abx vs. vodka	glm	clr	Actinobacteriota
12	Vodka	0.282619	0.0997578	2.83305	0.029838	d__Bacteria.p__Actinobacteriota.c__Coriobacteriia.o__Coriobacteriales.f__Eggerthellaceae.g__CAJFUR01	0.206896	Control vs. abx vs. vodka	glm	clr	Actinobacteriota
13	Antibiotic	-2.10022	0.0823701	-25.4973	2.39808e-07	d__Bacteria.p__Actinobacteriota.c__Coriobacteriia.o__Coriobacteriales.f__Eggerthellaceae.g__Eggerthella	5.60925e-06	Control vs. abx vs. vodka	glm	clr	Actinobacteriota
14	Vodka	-1.52361	0.0823701	-18.4971	1.61013e-06	d__Bacteria.p__Actinobacteriota.c__Coriobacteriia.o__Coriobacteriales.f__Eggerthellaceae.g__Eggerthella	2.4566e-05	Control vs. abx vs. vodka	glm	clr	Actinobacteriota
15	Antibiotic	-2.50902	0.0906378	-27.6818	1.46975e-07	d__Bacteria.p__Actinobacteriota.c__Coriobacteriia.o__Coriobacteriales.f__Eggerthellaceae.g__Ellagibacter	3.79172e-06	Control vs. abx vs. vodka	glm	clr	Actinobacteriota
16	Vodka	-1.7366	0.0906378	-19.1597	1.30762e-06	d__Bacteria.p__Actinobacteriota.c__Coriobacteriia.o__Coriobacteriales.f__Eggerthellaceae.g__Ellagibacter	2.09283e-05	Control vs. abx vs. vodka	glm	clr	Actinobacteriota
17	Antibiotic	-2.90876	0.0824999	-35.2578	3.46964e-08	d__Bacteria.p__Actinobacteriota.c__Coriobacteriia.o__Coriobacteriales.f__Eggerthellaceae.g__Gordonibacter	1.2765e-06	Control vs. abx vs. vodka	glm	clr	Actinobacteriota
18	Vodka	-1.53572	0.0824999	-18.6148	1.55088e-06	d__Bacteria.p__Actinobacteriota.c__Coriobacteriia.o__Coriobacteriales.f__Eggerthellaceae.g__Gordonibacter	2.4077e-05	Control vs. abx vs. vodka	glm	clr	Actinobacteriota
19	Antibiotic	-2.6045	0.0671826	-38.7675	1.96769e-08	d__Bacteria.p__Actinobacteriota.c__Coriobacteriia.o__Coriobacteriales.f__Eggerthellaceae.g__Slackia_A	8.90619e-07	Control vs. abx vs. vodka	glm	clr	Actinobacteriota
20	Vodka	-2.29065	0.0671826	-34.0959	4.2386e-08	d__Bacteria.p__Actinobacteriota.c__Coriobacteriia.o__Coriobacteriales.f__Eggerthellaceae.g__Slackia_A	1.43333e-06	Control vs. abx vs. vodka	glm	clr	Actinobacteriota
21	Antibiotic	-3.10045	0.0990177	-31.3121	7.04814e-08	d__Bacteria.p__Bacteroidota.c__Bacteroidia.o__Bacteroidales.f__Bacteroidaceae.g__43.108	2.06075e-06	Control vs. abx vs. vodka	glm	clr	Bacteroidota
22	Vodka	-1.15559	0.0990177	-11.6705	2.38556e-05	d__Bacteria.p__Bacteroidota.c__Bacteroidia.o__Bacteroidales.f__Bacteroidaceae.g__43.108	0.000245323	Control vs. abx vs. vodka	glm	clr	Bacteroidota
23	Antibiotic	-3.52491	0.0556357	-63.3569	1.03953e-09	d__Bacteria.p__Bacteroidota.c__Bacteroidia.o__Bacteroidales.f__Bacteroidaceae.g__Bacteroides	2.4256e-07	Control vs. abx vs. vodka	glm	clr	Bacteroidota
24	Vodka	-2.14616	0.0556357	-38.5752	2.02706e-08	d__Bacteria.p__Bacteroidota.c__Bacteroidia.o__Bacteroidales.f__Bacteroidaceae.g__Bacteroides	8.90619e-07	Control vs. abx vs. vodka	glm	clr	Bacteroidota
25	Antibiotic	-1.7528	0.0449436	-38.9999	1.89859e-08	d__Bacteria.p__Bacteroidota.c__Bacteroidia.o__Bacteroidales.f__Bacteroidaceae.g__Paraprevotella	8.90619e-07	Control vs. abx vs. vodka	glm	clr	Bacteroidota
26	Vodka	-1.71438	0.0449436	-38.1452	2.16757e-08	d__Bacteria.p__Bacteroidota.c__Bacteroidia.o__Bacteroidales.f__Bacteroidaceae.g__Paraprevotella	9.27451e-07	Control vs. abx vs. vodka	glm	clr	Bacteroidota
27	Antibiotic	-3.27968	0.0533428	-61.4831	1.2444e-09	d__Bacteria.p__Bacteroidota.c__Bacteroidia.o__Bacteroidales.f__Bacteroidaceae.g__Phocaeicola	2.4256e-07	Control vs. abx vs. vodka	glm	clr	Bacteroidota
28	Vodka	-1.08253	0.0533428	-20.2937	9.30334e-07	d__Bacteria.p__Bacteroidota.c__Bacteroidia.o__Bacteroidales.f__Bacteroidaceae.g__Phocaeicola	1.66539e-05	Control vs. abx vs. vodka	glm	clr	Bacteroidota
29	Antibiotic	-1.91311	0.0450871	-42.4313	1.14654e-08	d__Bacteria.p__Bacteroidota.c__Bacteroidia.o__Bacteroidales.f__Bacteroidaceae.g__Prevotella	7.8951e-07	Control vs. abx vs. vodka	glm	clr	Bacteroidota
30	Vodka	-1.85065	0.0450871	-41.0461	1.39836e-08	d__Bacteria.p__Bacteroidota.c__Bacteroidia.o__Bacteroidales.f__Bacteroidaceae.g__Prevotella	7.8951e-07	Control vs. abx vs. vodka	glm	clr	Bacteroidota
31	Antibiotic	-0.389643	0.0602898	-6.46284	0.000650855	d__Bacteria.p__Bacteroidota.c__Bacteroidia.o__Bacteroidales.f__Marinifilaceae.g__Odoribacter	0.00521365	Control vs. abx vs. vodka	glm	clr	Bacteroidota
32	Vodka	-2.13305	0.0602898	-35.38	3.39862e-08	d__Bacteria.p__Bacteroidota.c__Bacteroidia.o__Bacteroidales.f__Marinifilaceae.g__Odoribacter	1.2765e-06	Control vs. abx vs. vodka	glm	clr	Bacteroidota
33	Antibiotic	-1.45507	0.0616623	-23.5973	3.80108e-07	d__Bacteria.p__Bacteroidota.c__Bacteroidia.o__Bacteroidales.f__Rikenellaceae.g__Alistipes	8.09194e-06	Control vs. abx vs. vodka	glm	clr	Bacteroidota
34	Vodka	-1.59417	0.0616623	-25.8533	2.20812e-07	d__Bacteria.p__Bacteroidota.c__Bacteroidia.o__Bacteroidales.f__Rikenellaceae.g__Alistipes	5.23472e-06	Control vs. abx vs. vodka	glm	clr	Bacteroidota
35	Antibiotic	-0.684956	0.0963018	-7.1126	0.00038831	d__Bacteria.p__Bacteroidota.c__Bacteroidia.o__Bacteroidales.f__Rikenellaceae.g__Alistipes_A	0.00321325	Control vs. abx vs. vodka	glm	clr	Bacteroidota
36	Vodka	-0.0970846	0.0963018	-1.00813	0.352305	d__Bacteria.p__Bacteroidota.c__Bacteroidia.o__Bacteroidales.f__Rikenellaceae.g__Alistipes_A	1	Control vs. abx vs. vodka	glm	clr	Bacteroidota
37	Antibiotic	-0.793322	0.101561	-7.81127	0.000232231	d__Bacteria.p__Bacteroidota.c__Bacteroidia.o__Bacteroidales.f__Rikenellaceae.g__Tidjanibacter	0.00195866	Control vs. abx vs. vodka	glm	clr	Bacteroidota
38	Vodka	1.06317	0.101561	10.4682	4.45918e-05	d__Bacteria.p__Bacteroidota.c__Bacteroidia.o__Bacteroidales.f__Rikenellaceae.g__Tidjanibacter	0.00042747	Control vs. abx vs. vodka	glm	clr	Bacteroidota
39	Antibiotic	-4.45106	0.0573649	-77.5921	3.08507e-10	d__Bacteria.p__Bacteroidota.c__Bacteroidia.o__Bacteroidales.f__Tannerellaceae.g__Parabacteroides	1.47347e-07	Control vs. abx vs. vodka	glm	clr	Bacteroidota
40	Vodka	-3.08443	0.0573649	-53.7686	2.77823e-09	d__Bacteria.p__Bacteroidota.c__Bacteroidia.o__Bacteroidales.f__Tannerellaceae.g__Parabacteroides	4.06152e-07	Control vs. abx vs. vodka	glm	clr	Bacteroidota
41	Antibiotic	-0.795956	0.0822229	-9.68048	6.96816e-05	d__Bacteria.p__Bacteroidota.c__Bacteroidia.o__Flavobacteriales.f__UBA1820.g__Merdimorpha	0.000650223	Control vs. abx vs. vodka	glm	clr	Bacteroidota
42	Vodka	-0.0619747	0.0822229	-0.75374	0.479529	d__Bacteria.p__Bacteroidota.c__Bacteroidia.o__Flavobacteriales.f__UBA1820.g__Merdimorpha	1	Control vs. abx vs. vodka	glm	clr	Bacteroidota
43	Antibiotic	-0.969501	0.106727	-9.08396	9.98995e-05	d__Bacteria.p__Desulfobacterota_I.c__Desulfovibrionia.o__Desulfovibrionales.f__Desulfovibrionaceae.g__Bilophila	0.000908046	Control vs. abx vs. vodka	glm	clr	Desulfobacterota_I
44	Vodka	0.358668	0.106727	3.36062	0.0152179	d__Bacteria.p__Desulfobacterota_I.c__Desulfovibrionia.o__Desulfovibrionales.f__Desulfovibrionaceae.g__Bilophila	0.108523	Control vs. abx vs. vodka	glm	clr	Desulfobacterota_I
45	Antibiotic	1.37579	0.102143	13.4693	1.03782e-05	d__Bacteria.p__Desulfobacterota_I.c__Desulfovibrionia.o__Desulfovibrionales.f__Desulfovibrionaceae.g__Mailhella	0.000117461	Control vs. abx vs. vodka	glm	clr	Desulfobacterota_I
46	Vodka	0.810803	0.102143	7.93795	0.000212442	d__Bacteria.p__Desulfobacterota_I.c__Desulfovibrionia.o__Desulfovibrionales.f__Desulfovibrionaceae.g__Mailhella	0.00181798	Control vs. abx vs. vodka	glm	clr	Desulfobacterota_I
47	Antibiotic	2.27137	0.0722101	31.455	6.85914e-08	d__Bacteria.p__Firmicutes_A.c__Clostridia.o__Christensenellales.f__CAG.138.g__PeH17	2.03948e-06	Control vs. abx vs. vodka	glm	clr	Firmicutes_A
48	Vodka	1.81896	0.0722101	25.1898	2.57763e-07	d__Bacteria.p__Firmicutes_A.c__Clostridia.o__Christensenellales.f__CAG.138.g__PeH17	5.94989e-06	Control vs. abx vs. vodka	glm	clr	Firmicutes_A
49	Antibiotic	2.04937	0.0819894	24.9956	2.69914e-07	d__Bacteria.p__Firmicutes_A.c__Clostridia.o__Christensenellales.f__CAG.138.g__Phil1	6.14946e-06	Control vs. abx vs. vodka	glm	clr	Firmicutes_A
50	Vodka	2.62535	0.0819894	32.0206	6.16701e-08	d__Bacteria.p__Firmicutes_A.c__Clostridia.o__Christensenellales.f__CAG.138.g__Phil1	1.87178e-06	Control vs. abx vs. vodka	glm	clr	Firmicutes_A
51	Antibiotic	2.65686	0.0624514	42.5428	1.12868e-08	d__Bacteria.p__Firmicutes_A.c__Clostridia.o__Christensenellales.f__CAG.138.g__SFEL01	7.8951e-07	Control vs. abx vs. vodka	glm	clr	Firmicutes_A
52	Vodka	2.30411	0.0624514	36.8944	2.64561e-08	d__Bacteria.p__Firmicutes_A.c__Clostridia.o__Christensenellales.f__CAG.138.g__SFEL01	1.03137e-06	Control vs. abx vs. vodka	glm	clr	Firmicutes_A
53	Antibiotic	2.1394	0.0944155	22.6594	4.83685e-07	d__Bacteria.p__Firmicutes_A.c__Clostridia.o__Christensenellales.f__CAG.74.g__Alectryocaccomicrobium	9.86657e-06	Control vs. abx vs. vodka	glm	clr	Firmicutes_A
54	Vodka	2.02796	0.0944155	21.4791	6.6447e-07	d__Bacteria.p__Firmicutes_A.c__Clostridia.o__Christensenellales.f__CAG.74.g__Alectryocaccomicrobium	1.27127e-05	Control vs. abx vs. vodka	glm	clr	Firmicutes_A
55	Antibiotic	1.74607	0.0790563	22.0864	5.63133e-07	d__Bacteria.p__Firmicutes_A.c__Clostridia.o__Christensenellales.f__CAG.74.g__Faecivicinus	1.12261e-05	Control vs. abx vs. vodka	glm	clr	Firmicutes_A
56	Vodka	2.22046	0.0790563	28.0871	1.34779e-07	d__Bacteria.p__Firmicutes_A.c__Clostridia.o__Christensenellales.f__CAG.74.g__Faecivicinus	3.52899e-06	Control vs. abx vs. vodka	glm	clr	Firmicutes_A
57	Antibiotic	-0.242355	0.0667557	-3.63048	0.0109589	d__Bacteria.p__Firmicutes_A.c__Clostridia.o__Christensenellales.f__CAG.74.g__Limiplasma	0.0794428	Control vs. abx vs. vodka	glm	clr	Firmicutes_A
58	Vodka	1.07714	0.0667557	16.1356	3.60262e-06	d__Bacteria.p__Firmicutes_A.c__Clostridia.o__Christensenellales.f__CAG.74.g__Limiplasma	4.78792e-05	Control vs. abx vs. vodka	glm	clr	Firmicutes_A
59	Antibiotic	-0.129467	0.0814075	-1.59036	0.162858	d__Bacteria.p__Firmicutes_A.c__Clostridia.o__Christensenellales.f__CAG.74.g__Pullichristensenella	1	Control vs. abx vs. vodka	glm	clr	Firmicutes_A
60	Vodka	1.12375	0.0814075	13.8041	8.99303e-06	d__Bacteria.p__Firmicutes_A.c__Clostridia.o__Christensenellales.f__CAG.74.g__Pullichristensenella	0.000103114	Control vs. abx vs. vodka	glm	clr	Firmicutes_A
61	Antibiotic	3.08354	0.0741171	41.6036	1.28995e-08	d__Bacteria.p__Firmicutes_A.c__Clostridia.o__Christensenellales.f__CAG.74.g__UBA11524	7.8951e-07	Control vs. abx vs. vodka	glm	clr	Firmicutes_A
62	Vodka	2.52609	0.0741171	34.0824	4.24861e-08	d__Bacteria.p__Firmicutes_A.c__Clostridia.o__Christensenellales.f__CAG.74.g__UBA11524	1.43333e-06	Control vs. abx vs. vodka	glm	clr	Firmicutes_A
63	Antibiotic	2.56411	0.0584347	43.8799	9.37911e-09	d__Bacteria.p__Firmicutes_A.c__Clostridia.o__Christensenellales.f__CAG.74.g__Ventricola	7.63458e-07	Control vs. abx vs. vodka	glm	clr	Firmicutes_A
64	Vodka	2.42636	0.0584347	41.5226	1.30507e-08	d__Bacteria.p__Firmicutes_A.c__Clostridia.o__Christensenellales.f__CAG.74.g__Ventricola	7.8951e-07	Control vs. abx vs. vodka	glm	clr	Firmicutes_A
65	Antibiotic	0.608418	0.189318	3.21373	0.0182809	d__Bacteria.p__Firmicutes_A.c__Clostridia.o__Christensenellales.f__Christensenellaceae.g__Christensenella	0.129314	Control vs. abx vs. vodka	glm	clr	Firmicutes_A
66	Vodka	2.14466	0.189318	11.3283	2.8326e-05	d__Bacteria.p__Firmicutes_A.c__Clostridia.o__Christensenellales.f__Christensenellaceae.g__Christensenella	0.000282341	Control vs. abx vs. vodka	glm	clr	Firmicutes_A
67	Antibiotic	0.482472	0.278409	1.73296	0.133807	d__Bacteria.p__Firmicutes_A.c__Clostridia.o__Christensenellales.f__QAND01.g__QAND01	0.90283	Control vs. abx vs. vodka	glm	clr	Firmicutes_A
68	Vodka	2.218	0.278409	7.96668	0.000208231	d__Bacteria.p__Firmicutes_A.c__Clostridia.o__Christensenellales.f__QAND01.g__QAND01	0.00179067	Control vs. abx vs. vodka	glm	clr	Firmicutes_A
69	Antibiotic	1.86729	0.0967171	19.3067	1.24982e-06	d__Bacteria.p__Firmicutes_A.c__Clostridia.o__Christensenellales.f__UBA1750.g__Spyradocola	2.04911e-05	Control vs. abx vs. vodka	glm	clr	Firmicutes_A
70	Vodka	1.59349	0.0967171	16.4758	3.18639e-06	d__Bacteria.p__Firmicutes_A.c__Clostridia.o__Christensenellales.f__UBA1750.g__Spyradocola	4.29989e-05	Control vs. abx vs. vodka	glm	clr	Firmicutes_A
71	Antibiotic	3.0819	0.188933	16.3122	3.37915e-06	d__Bacteria.p__Firmicutes_A.c__Clostridia.o__Clostridiales.f__Clostridiaceae.g__Clostridium	4.5252e-05	Control vs. abx vs. vodka	glm	clr	Firmicutes_A
72	Vodka	2.44746	0.188933	12.9541	1.30252e-05	d__Bacteria.p__Firmicutes_A.c__Clostridia.o__Clostridiales.f__Clostridiaceae.g__Clostridium	0.00014371	Control vs. abx vs. vodka	glm	clr	Firmicutes_A
73	Antibiotic	-6.12614	0.319365	-19.1822	1.29857e-06	d__Bacteria.p__Firmicutes_A.c__Clostridia.o__Clostridiales.f__Clostridiaceae.g__Clostridium_P	2.09283e-05	Control vs. abx vs. vodka	glm	clr	Firmicutes_A
74	Vodka	-5.56213	0.319365	-17.4162	2.29745e-06	d__Bacteria.p__Firmicutes_A.c__Clostridia.o__Clostridiales.f__Clostridiaceae.g__Clostridium_P	3.19873e-05	Control vs. abx vs. vodka	glm	clr	Firmicutes_A
75	Antibiotic	-5.22915	0.482233	-10.8436	3.64325e-05	d__Bacteria.p__Firmicutes_A.c__Clostridia.o__Lachnospirales.f__Anaerotignaceae.g__Metalachnospira	0.000357058	Control vs. abx vs. vodka	glm	clr	Firmicutes_A
76	Vodka	-5.62557	0.482233	-11.6657	2.3913e-05	d__Bacteria.p__Firmicutes_A.c__Clostridia.o__Lachnospirales.f__Anaerotignaceae.g__Metalachnospira	0.000245323	Control vs. abx vs. vodka	glm	clr	Firmicutes_A
77	Antibiotic	0.252761	0.101828	2.48223	0.0476613	d__Bacteria.p__Firmicutes_A.c__Clostridia.o__Lachnospirales.f__Lachnospiraceae.g__Acetatifactor	0.32789	Control vs. abx vs. vodka	glm	clr	Firmicutes_A
78	Vodka	-0.629463	0.101828	-6.18161	0.000824365	d__Bacteria.p__Firmicutes_A.c__Clostridia.o__Lachnospirales.f__Lachnospiraceae.g__Acetatifactor	0.00654378	Control vs. abx vs. vodka	glm	clr	Firmicutes_A
79	Antibiotic	-0.0143893	0.0426334	-0.337513	0.747225	d__Bacteria.p__Firmicutes_A.c__Clostridia.o__Lachnospirales.f__Lachnospiraceae.g__Agathobacter	1	Control vs. abx vs. vodka	glm	clr	Firmicutes_A
80	Vodka	-0.0286647	0.0426334	-0.672352	0.526389	d__Bacteria.p__Firmicutes_A.c__Clostridia.o__Lachnospirales.f__Lachnospiraceae.g__Agathobacter	1	Control vs. abx vs. vodka	glm	clr	Firmicutes_A
81	Antibiotic	0.521289	0.0814505	6.40007	0.000685625	d__Bacteria.p__Firmicutes_A.c__Clostridia.o__Lachnospirales.f__Lachnospiraceae.g__Anaerobutyricum	0.00546721	Control vs. abx vs. vodka	glm	clr	Firmicutes_A
82	Vodka	0.947354	0.0814505	11.631	2.43271e-05	d__Bacteria.p__Firmicutes_A.c__Clostridia.o__Lachnospirales.f__Lachnospiraceae.g__Anaerobutyricum	0.000248121	Control vs. abx vs. vodka	glm	clr	Firmicutes_A
83	Antibiotic	0.304851	0.0961782	3.16964	0.0193275	d__Bacteria.p__Firmicutes_A.c__Clostridia.o__Lachnospirales.f__Lachnospiraceae.g__Anaerostipes	0.136169	Control vs. abx vs. vodka	glm	clr	Firmicutes_A
84	Vodka	1.13097	0.0961782	11.7592	2.28348e-05	d__Bacteria.p__Firmicutes_A.c__Clostridia.o__Lachnospirales.f__Lachnospiraceae.g__Anaerostipes	0.000237035	Control vs. abx vs. vodka	glm	clr	Firmicutes_A
85	Antibiotic	-1.02189	0.0433681	-23.5633	3.83387e-07	d__Bacteria.p__Firmicutes_A.c__Clostridia.o__Lachnospirales.f__Lachnospiraceae.g__Bariatricus	8.09194e-06	Control vs. abx vs. vodka	glm	clr	Firmicutes_A
86	Vodka	-0.403412	0.0433681	-9.30204	8.73656e-05	d__Bacteria.p__Firmicutes_A.c__Clostridia.o__Lachnospirales.f__Lachnospiraceae.g__Bariatricus	0.000798254	Control vs. abx vs. vodka	glm	clr	Firmicutes_A
87	Antibiotic	0.479559	0.0845757	5.67018	0.00129489	d__Bacteria.p__Firmicutes_A.c__Clostridia.o__Lachnospirales.f__Lachnospiraceae.g__Blautia_A	0.0101411	Control vs. abx vs. vodka	glm	clr	Firmicutes_A
88	Vodka	0.694467	0.0845757	8.21119	0.000176025	d__Bacteria.p__Firmicutes_A.c__Clostridia.o__Lachnospirales.f__Lachnospiraceae.g__Blautia_A	0.00152871	Control vs. abx vs. vodka	glm	clr	Firmicutes_A
89	Antibiotic	-2.01679	0.168744	-11.9518	2.07863e-05	d__Bacteria.p__Firmicutes_A.c__Clostridia.o__Lachnospirales.f__Lachnospiraceae.g__CAG.317	0.000218355	Control vs. abx vs. vodka	glm	clr	Firmicutes_A
90	Vodka	-1.33475	0.168744	-7.9099	0.000216651	d__Bacteria.p__Firmicutes_A.c__Clostridia.o__Lachnospirales.f__Lachnospiraceae.g__CAG.317	0.00184499	Control vs. abx vs. vodka	glm	clr	Firmicutes_A
91	Antibiotic	-4.14962	0.273275	-15.1848	5.14703e-06	d__Bacteria.p__Firmicutes_A.c__Clostridia.o__Lachnospirales.f__Lachnospiraceae.g__CHH4.2	6.40382e-05	Control vs. abx vs. vodka	glm	clr	Firmicutes_A
92	Vodka	-5.48255	0.273275	-20.0624	9.95719e-07	d__Bacteria.p__Firmicutes_A.c__Clostridia.o__Lachnospirales.f__Lachnospiraceae.g__CHH4.2	1.76443e-05	Control vs. abx vs. vodka	glm	clr	Firmicutes_A
93	Antibiotic	-0.786784	0.0886739	-8.87278	0.00011406	d__Bacteria.p__Firmicutes_A.c__Clostridia.o__Lachnospirales.f__Lachnospiraceae.g__Choladocola	0.00102613	Control vs. abx vs. vodka	glm	clr	Firmicutes_A
94	Vodka	-0.825365	0.0886739	-9.30786	8.70565e-05	d__Bacteria.p__Firmicutes_A.c__Clostridia.o__Lachnospirales.f__Lachnospiraceae.g__Choladocola	0.000798254	Control vs. abx vs. vodka	glm	clr	Firmicutes_A
95	Antibiotic	-0.782046	0.0694738	-11.2567	2.93807e-05	d__Bacteria.p__Firmicutes_A.c__Clostridia.o__Lachnospirales.f__Lachnospiraceae.g__Choladousia	0.0002912	Control vs. abx vs. vodka	glm	clr	Firmicutes_A
96	Vodka	-1.07382	0.0694738	-15.4565	4.63818e-06	d__Bacteria.p__Firmicutes_A.c__Clostridia.o__Lachnospirales.f__Lachnospiraceae.g__Choladousia	5.89618e-05	Control vs. abx vs. vodka	glm	clr	Firmicutes_A
97	Antibiotic	-2.45577	0.119105	-20.6185	8.46789e-07	d__Bacteria.p__Firmicutes_A.c__Clostridia.o__Lachnospirales.f__Lachnospiraceae.g__Clostridium_AP	1.53146e-05	Control vs. abx vs. vodka	glm	clr	Firmicutes_A
98	Vodka	-2.33445	0.119105	-19.6	1.14315e-06	d__Bacteria.p__Firmicutes_A.c__Clostridia.o__Lachnospirales.f__Lachnospiraceae.g__Clostridium_AP	1.91654e-05	Control vs. abx vs. vodka	glm	clr	Firmicutes_A
99	Antibiotic	-3.28882	0.0799393	-41.1414	1.37909e-08	d__Bacteria.p__Firmicutes_A.c__Clostridia.o__Lachnospirales.f__Lachnospiraceae.g__Clostridium_Q	7.8951e-07	Control vs. abx vs. vodka	glm	clr	Firmicutes_A
100	Vodka	-3.81728	0.0799393	-47.7522	5.65388e-09	d__Bacteria.p__Firmicutes_A.c__Clostridia.o__Lachnospirales.f__Lachnospiraceae.g__Clostridium_Q	5.63584e-07	Control vs. abx vs. vodka	glm	clr	Firmicutes_A
101	Antibiotic	1.11799	0.0532191	21.0073	7.58029e-07	d__Bacteria.p__Firmicutes_A.c__Clostridia.o__Lachnospirales.f__Lachnospiraceae.g__Coprococcus_A	1.41501e-05	Control vs. abx vs. vodka	glm	clr	Firmicutes_A
102	Vodka	1.85012	0.0532191	34.7641	3.77459e-08	d__Bacteria.p__Firmicutes_A.c__Clostridia.o__Lachnospirales.f__Lachnospiraceae.g__Coprococcus_A	1.35137e-06	Control vs. abx vs. vodka	glm	clr	Firmicutes_A
103	Antibiotic	-2.52085	0.0632762	-39.8387	1.67174e-08	d__Bacteria.p__Firmicutes_A.c__Clostridia.o__Lachnospirales.f__Lachnospiraceae.g__Copromonas	8.62565e-07	Control vs. abx vs. vodka	glm	clr	Firmicutes_A
104	Vodka	-2.83294	0.0632762	-44.771	8.31603e-09	d__Bacteria.p__Firmicutes_A.c__Clostridia.o__Lachnospirales.f__Lachnospiraceae.g__Copromonas	7.29437e-07	Control vs. abx vs. vodka	glm	clr	Firmicutes_A
105	Antibiotic	-0.155976	0.100158	-1.5573	0.170407	d__Bacteria.p__Firmicutes_A.c__Clostridia.o__Lachnospirales.f__Lachnospiraceae.g__Dorea	1	Control vs. abx vs. vodka	glm	clr	Firmicutes_A
106	Vodka	0.103737	0.100158	1.03573	0.340255	d__Bacteria.p__Firmicutes_A.c__Clostridia.o__Lachnospirales.f__Lachnospiraceae.g__Dorea	1	Control vs. abx vs. vodka	glm	clr	Firmicutes_A
107	Antibiotic	-1.18894	0.081877	-14.521	6.68845e-06	d__Bacteria.p__Firmicutes_A.c__Clostridia.o__Lachnospirales.f__Lachnospiraceae.g__Dorea_A	7.88549e-05	Control vs. abx vs. vodka	glm	clr	Firmicutes_A
108	Vodka	-0.488139	0.081877	-5.96186	0.000997332	d__Bacteria.p__Firmicutes_A.c__Clostridia.o__Lachnospirales.f__Lachnospiraceae.g__Dorea_A	0.00788113	Control vs. abx vs. vodka	glm	clr	Firmicutes_A
109	Antibiotic	1.34535	0.0612431	21.9674	5.81491e-07	d__Bacteria.p__Firmicutes_A.c__Clostridia.o__Lachnospirales.f__Lachnospiraceae.g__Eisenbergiella	1.14619e-05	Control vs. abx vs. vodka	glm	clr	Firmicutes_A
110	Vodka	0.333565	0.0612431	5.44657	0.0015925	d__Bacteria.p__Firmicutes_A.c__Clostridia.o__Lachnospirales.f__Lachnospiraceae.g__Eisenbergiella	0.0123071	Control vs. abx vs. vodka	glm	clr	Firmicutes_A
111	Antibiotic	-2.85665	0.0387601	-73.7009	4.19961e-10	d__Bacteria.p__Firmicutes_A.c__Clostridia.o__Lachnospirales.f__Lachnospiraceae.g__Enterocloster	1.47347e-07	Control vs. abx vs. vodka	glm	clr	Firmicutes_A
112	Vodka	-2.8625	0.0387601	-73.8519	4.1484e-10	d__Bacteria.p__Firmicutes_A.c__Clostridia.o__Lachnospirales.f__Lachnospiraceae.g__Enterocloster	1.47347e-07	Control vs. abx vs. vodka	glm	clr	Firmicutes_A
113	Antibiotic	1.79726	0.0465616	38.5997	2.01939e-08	d__Bacteria.p__Firmicutes_A.c__Clostridia.o__Lachnospirales.f__Lachnospiraceae.g__Eubacterium_F	8.90619e-07	Control vs. abx vs. vodka	glm	clr	Firmicutes_A
114	Vodka	1.25527	0.0465616	26.9593	1.7206e-07	d__Bacteria.p__Firmicutes_A.c__Clostridia.o__Lachnospirales.f__Lachnospiraceae.g__Eubacterium_F	4.19227e-06	Control vs. abx vs. vodka	glm	clr	Firmicutes_A
115	Antibiotic	2.53758	0.0669368	37.91	2.2492e-08	d__Bacteria.p__Firmicutes_A.c__Clostridia.o__Lachnospirales.f__Lachnospiraceae.g__Fusicatenibacter	9.39467e-07	Control vs. abx vs. vodka	glm	clr	Firmicutes_A
116	Vodka	2.35743	0.0669368	35.2187	3.49268e-08	d__Bacteria.p__Firmicutes_A.c__Clostridia.o__Lachnospirales.f__Lachnospiraceae.g__Fusicatenibacter	1.2765e-06	Control vs. abx vs. vodka	glm	clr	Firmicutes_A
117	Antibiotic	-2.72389	0.15	-18.1592	1.79539e-06	d__Bacteria.p__Firmicutes_A.c__Clostridia.o__Lachnospirales.f__Lachnospiraceae.g__GCA.900066755	2.6864e-05	Control vs. abx vs. vodka	glm	clr	Firmicutes_A
118	Vodka	-2.96842	0.15	-19.7894	1.07987e-06	d__Bacteria.p__Firmicutes_A.c__Clostridia.o__Lachnospirales.f__Lachnospiraceae.g__GCA.900066755	1.8809e-05	Control vs. abx vs. vodka	glm	clr	Firmicutes_A
119	Antibiotic	-2.72029	0.46018	-5.91136	0.00104273	d__Bacteria.p__Firmicutes_A.c__Clostridia.o__Lachnospirales.f__Lachnospiraceae.g__Hungatella	0.00820293	Control vs. abx vs. vodka	glm	clr	Firmicutes_A
120	Vodka	-3.26978	0.46018	-7.10545	0.000390441	d__Bacteria.p__Firmicutes_A.c__Clostridia.o__Lachnospirales.f__Lachnospiraceae.g__Hungatella	0.00321571	Control vs. abx vs. vodka	glm	clr	Firmicutes_A
121	Antibiotic	0.539544	0.046838	11.5194	2.5721e-05	d__Bacteria.p__Firmicutes_A.c__Clostridia.o__Lachnospirales.f__Lachnospiraceae.g__KLE1615	0.000257841	Control vs. abx vs. vodka	glm	clr	Firmicutes_A
122	Vodka	0.45146	0.046838	9.63876	7.14127e-05	d__Bacteria.p__Firmicutes_A.c__Clostridia.o__Lachnospirales.f__Lachnospiraceae.g__KLE1615	0.000659362	Control vs. abx vs. vodka	glm	clr	Firmicutes_A
123	Antibiotic	1.18368	0.0300812	39.3496	1.79992e-08	d__Bacteria.p__Firmicutes_A.c__Clostridia.o__Lachnospirales.f__Lachnospiraceae.g__Lachnoclostridium_B	8.90619e-07	Control vs. abx vs. vodka	glm	clr	Firmicutes_A
124	Vodka	1.89096	0.0300812	62.8619	1.08956e-09	d__Bacteria.p__Firmicutes_A.c__Clostridia.o__Lachnospirales.f__Lachnospiraceae.g__Lachnoclostridium_B	2.4256e-07	Control vs. abx vs. vodka	glm	clr	Firmicutes_A
125	Antibiotic	2.53883	0.132588	19.1482	1.31228e-06	d__Bacteria.p__Firmicutes_A.c__Clostridia.o__Lachnospirales.f__Lachnospiraceae.g__Lachnospira	2.09283e-05	Control vs. abx vs. vodka	glm	clr	Firmicutes_A
126	Vodka	1.64015	0.132588	12.3702	1.70282e-05	d__Bacteria.p__Firmicutes_A.c__Clostridia.o__Lachnospirales.f__Lachnospiraceae.g__Lachnospira	0.000182149	Control vs. abx vs. vodka	glm	clr	Firmicutes_A
127	Antibiotic	0.858664	0.127492	6.73504	0.000521698	d__Bacteria.p__Firmicutes_A.c__Clostridia.o__Lachnospirales.f__Lachnospiraceae.g__Limivivens	0.00425679	Control vs. abx vs. vodka	glm	clr	Firmicutes_A
128	Vodka	1.09917	0.127492	8.62151	0.000134035	d__Bacteria.p__Firmicutes_A.c__Clostridia.o__Lachnospirales.f__Lachnospiraceae.g__Limivivens	0.00118159	Control vs. abx vs. vodka	glm	clr	Firmicutes_A
129	Antibiotic	-0.970891	0.0632429	-15.3518	4.82705e-06	d__Bacteria.p__Firmicutes_A.c__Clostridia.o__Lachnospirales.f__Lachnospiraceae.g__Mediterraneibacter	6.09213e-05	Control vs. abx vs. vodka	glm	clr	Firmicutes_A
130	Vodka	-0.814948	0.0632429	-12.886	1.3431e-05	d__Bacteria.p__Firmicutes_A.c__Clostridia.o__Lachnospirales.f__Lachnospiraceae.g__Mediterraneibacter	0.000147262	Control vs. abx vs. vodka	glm	clr	Firmicutes_A
131	Antibiotic	-0.699444	0.0791737	-8.8343	0.000116884	d__Bacteria.p__Firmicutes_A.c__Clostridia.o__Lachnospirales.f__Lachnospiraceae.g__Mediterraneibacter_A	0.00104094	Control vs. abx vs. vodka	glm	clr	Firmicutes_A
132	Vodka	-0.0872254	0.0791737	-1.1017	0.312814	d__Bacteria.p__Firmicutes_A.c__Clostridia.o__Lachnospirales.f__Lachnospiraceae.g__Mediterraneibacter_A	1	Control vs. abx vs. vodka	glm	clr	Firmicutes_A
133	Antibiotic	-1.31839	0.0863177	-15.2736	4.97379e-06	d__Bacteria.p__Firmicutes_A.c__Clostridia.o__Lachnospirales.f__Lachnospiraceae.g__Merdisoma	6.23249e-05	Control vs. abx vs. vodka	glm	clr	Firmicutes_A
134	Vodka	-1.52633	0.0863177	-17.6826	2.10062e-06	d__Bacteria.p__Firmicutes_A.c__Clostridia.o__Lachnospirales.f__Lachnospiraceae.g__Merdisoma	3.02057e-05	Control vs. abx vs. vodka	glm	clr	Firmicutes_A
135	Antibiotic	-0.672359	0.0854712	-7.8665	0.000223353	d__Bacteria.p__Firmicutes_A.c__Clostridia.o__Lachnospirales.f__Lachnospiraceae.g__Muricomes	0.00189289	Control vs. abx vs. vodka	glm	clr	Firmicutes_A
136	Vodka	-0.721625	0.0854712	-8.44291	0.000150704	d__Bacteria.p__Firmicutes_A.c__Clostridia.o__Lachnospirales.f__Lachnospiraceae.g__Muricomes	0.00131532	Control vs. abx vs. vodka	glm	clr	Firmicutes_A
137	Antibiotic	0.5851	0.090016	6.49995	0.000631249	d__Bacteria.p__Firmicutes_A.c__Clostridia.o__Lachnospirales.f__Lachnospiraceae.g__Oliverpabstia	0.0050798	Control vs. abx vs. vodka	glm	clr	Firmicutes_A
138	Vodka	0.455443	0.090016	5.05957	0.00231166	d__Bacteria.p__Firmicutes_A.c__Clostridia.o__Lachnospirales.f__Lachnospiraceae.g__Oliverpabstia	0.0176318	Control vs. abx vs. vodka	glm	clr	Firmicutes_A
139	Antibiotic	0.607228	0.047649	12.7438	1.43264e-05	d__Bacteria.p__Firmicutes_A.c__Clostridia.o__Lachnospirales.f__Lachnospiraceae.g__Roseburia	0.000156104	Control vs. abx vs. vodka	glm	clr	Firmicutes_A
140	Vodka	0.0240205	0.047649	0.504114	0.632153	d__Bacteria.p__Firmicutes_A.c__Clostridia.o__Lachnospirales.f__Lachnospiraceae.g__Roseburia	1	Control vs. abx vs. vodka	glm	clr	Firmicutes_A
141	Antibiotic	-0.506679	0.0899972	-5.62994	0.00134341	d__Bacteria.p__Firmicutes_A.c__Clostridia.o__Lachnospirales.f__Lachnospiraceae.g__Ruminococcus_B	0.0104744	Control vs. abx vs. vodka	glm	clr	Firmicutes_A
142	Vodka	-0.20234	0.0899972	-2.24829	0.0655952	d__Bacteria.p__Firmicutes_A.c__Clostridia.o__Lachnospirales.f__Lachnospiraceae.g__Ruminococcus_B	0.449505	Control vs. abx vs. vodka	glm	clr	Firmicutes_A
143	Antibiotic	-0.525848	0.121224	-4.33782	0.0048869	d__Bacteria.p__Firmicutes_A.c__Clostridia.o__Lachnospirales.f__Lachnospiraceae.g__Scatomonas	0.0369528	Control vs. abx vs. vodka	glm	clr	Firmicutes_A
144	Vodka	0.463881	0.121224	3.82664	0.00869311	d__Bacteria.p__Firmicutes_A.c__Clostridia.o__Lachnospirales.f__Lachnospiraceae.g__Scatomonas	0.0640767	Control vs. abx vs. vodka	glm	clr	Firmicutes_A
145	Antibiotic	-1.81368	0.212908	-8.51861	0.000143363	d__Bacteria.p__Firmicutes_A.c__Clostridia.o__Lachnospirales.f__Lachnospiraceae.g__Sellimonas	0.0012575	Control vs. abx vs. vodka	glm	clr	Firmicutes_A
146	Vodka	-0.652317	0.212908	-3.06385	0.0221156	d__Bacteria.p__Firmicutes_A.c__Clostridia.o__Lachnospirales.f__Lachnospiraceae.g__Sellimonas	0.154571	Control vs. abx vs. vodka	glm	clr	Firmicutes_A
147	Antibiotic	-0.411925	0.0556844	-7.3975	0.000313351	d__Bacteria.p__Firmicutes_A.c__Clostridia.o__Lachnospirales.f__Lachnospiraceae.g__UBA3402	0.00260525	Control vs. abx vs. vodka	glm	clr	Firmicutes_A
148	Vodka	-0.393458	0.0556844	-7.06586	0.000402485	d__Bacteria.p__Firmicutes_A.c__Clostridia.o__Lachnospirales.f__Lachnospiraceae.g__UBA3402	0.00329942	Control vs. abx vs. vodka	glm	clr	Firmicutes_A
149	Antibiotic	3.42047	0.0678254	50.4305	4.07809e-09	d__Bacteria.p__Firmicutes_A.c__Clostridia.o__Lachnospirales.f__Lachnospiraceae.g__UBA4285	4.90027e-07	Control vs. abx vs. vodka	glm	clr	Firmicutes_A
150	Vodka	3.36854	0.0678254	49.6649	4.46928e-09	d__Bacteria.p__Firmicutes_A.c__Clostridia.o__Lachnospirales.f__Lachnospiraceae.g__UBA4285	4.90027e-07	Control vs. abx vs. vodka	glm	clr	Firmicutes_A
151	Antibiotic	-1.76548	0.100635	-17.5433	2.20098e-06	d__Bacteria.p__Firmicutes_A.c__Clostridia.o__Lachnospirales.f__Lachnospiraceae.g__UMGS1375	3.11384e-05	Control vs. abx vs. vodka	glm	clr	Firmicutes_A
152	Vodka	-1.76873	0.100635	-17.5756	2.17722e-06	d__Bacteria.p__Firmicutes_A.c__Clostridia.o__Lachnospirales.f__Lachnospiraceae.g__UMGS1375	3.10527e-05	Control vs. abx vs. vodka	glm	clr	Firmicutes_A
153	Antibiotic	-3.3402	0.170792	-19.5572	1.15803e-06	d__Bacteria.p__Firmicutes_A.c__Clostridia.o__Monoglobales.f__Monoglobaceae.g__Monoglobus	1.91654e-05	Control vs. abx vs. vodka	glm	clr	Firmicutes_A
154	Vodka	0.00787587	0.170792	0.0461139	0.964716	d__Bacteria.p__Firmicutes_A.c__Clostridia.o__Monoglobales.f__Monoglobaceae.g__Monoglobus	1	Control vs. abx vs. vodka	glm	clr	Firmicutes_A
155	Antibiotic	1.3386	0.0922052	14.5177	6.69751e-06	d__Bacteria.p__Firmicutes_A.c__Clostridia.o__Oscillospirales.f__Acutalibacteraceae.g__Acutalibacter	7.88549e-05	Control vs. abx vs. vodka	glm	clr	Firmicutes_A
156	Vodka	2.2006	0.0922052	23.8664	3.55337e-07	d__Bacteria.p__Firmicutes_A.c__Clostridia.o__Oscillospirales.f__Acutalibacteraceae.g__Acutalibacter	7.79205e-06	Control vs. abx vs. vodka	glm	clr	Firmicutes_A
157	Antibiotic	0.866494	0.097624	8.87583	0.00011384	d__Bacteria.p__Firmicutes_A.c__Clostridia.o__Oscillospirales.f__Acutalibacteraceae.g__Anaeromassilibacillus	0.00102613	Control vs. abx vs. vodka	glm	clr	Firmicutes_A
158	Vodka	1.74694	0.097624	17.8946	1.95795e-06	d__Bacteria.p__Firmicutes_A.c__Clostridia.o__Oscillospirales.f__Acutalibacteraceae.g__Anaeromassilibacillus	2.86235e-05	Control vs. abx vs. vodka	glm	clr	Firmicutes_A
159	Antibiotic	1.32544	0.128773	10.2929	4.91184e-05	d__Bacteria.p__Firmicutes_A.c__Clostridia.o__Oscillospirales.f__Acutalibacteraceae.g__Avimonas_A	0.000468304	Control vs. abx vs. vodka	glm	clr	Firmicutes_A
160	Vodka	1.24542	0.128773	9.67142	7.00531e-05	d__Bacteria.p__Firmicutes_A.c__Clostridia.o__Oscillospirales.f__Acutalibacteraceae.g__Avimonas_A	0.000650231	Control vs. abx vs. vodka	glm	clr	Firmicutes_A
161	Antibiotic	4.56235	0.0904404	50.4459	4.07066e-09	d__Bacteria.p__Firmicutes_A.c__Clostridia.o__Oscillospirales.f__Acutalibacteraceae.g__CAG.177	4.90027e-07	Control vs. abx vs. vodka	glm	clr	Firmicutes_A
162	Vodka	4.53937	0.0904404	50.1919	4.19558e-09	d__Bacteria.p__Firmicutes_A.c__Clostridia.o__Oscillospirales.f__Acutalibacteraceae.g__CAG.177	4.90027e-07	Control vs. abx vs. vodka	glm	clr	Firmicutes_A
163	Antibiotic	1.05988	0.0969291	10.9346	3.47235e-05	d__Bacteria.p__Firmicutes_A.c__Clostridia.o__Oscillospirales.f__Acutalibacteraceae.g__UBA1417	0.00034222	Control vs. abx vs. vodka	glm	clr	Firmicutes_A
164	Vodka	1.7388	0.0969291	17.9389	1.9296e-06	d__Bacteria.p__Firmicutes_A.c__Clostridia.o__Oscillospirales.f__Acutalibacteraceae.g__UBA1417	2.84461e-05	Control vs. abx vs. vodka	glm	clr	Firmicutes_A
165	Antibiotic	0.227188	0.0827254	2.74629	0.0334556	d__Bacteria.p__Firmicutes_A.c__Clostridia.o__Oscillospirales.f__Acutalibacteraceae.g__UMGS1484	0.231066	Control vs. abx vs. vodka	glm	clr	Firmicutes_A
166	Vodka	-0.126567	0.0827254	-1.52997	0.176898	d__Bacteria.p__Firmicutes_A.c__Clostridia.o__Oscillospirales.f__Acutalibacteraceae.g__UMGS1484	1	Control vs. abx vs. vodka	glm	clr	Firmicutes_A
167	Antibiotic	0.693779	0.0658168	10.5411	4.28551e-05	d__Bacteria.p__Firmicutes_A.c__Clostridia.o__Oscillospirales.f__Butyricicoccaceae.g__Agathobaculum	0.000413079	Control vs. abx vs. vodka	glm	clr	Firmicutes_A
168	Vodka	1.2997	0.0658168	19.7472	1.09361e-06	d__Bacteria.p__Firmicutes_A.c__Clostridia.o__Oscillospirales.f__Butyricicoccaceae.g__Agathobaculum	1.8809e-05	Control vs. abx vs. vodka	glm	clr	Firmicutes_A
169	Antibiotic	2.66296	0.0795039	33.4947	4.71374e-08	d__Bacteria.p__Firmicutes_A.c__Clostridia.o__Oscillospirales.f__CAG.272.g__UMGS1312	1.55483e-06	Control vs. abx vs. vodka	glm	clr	Firmicutes_A
170	Vodka	2.064	0.0795039	25.9609	2.15415e-07	d__Bacteria.p__Firmicutes_A.c__Clostridia.o__Oscillospirales.f__CAG.272.g__UMGS1312	5.17673e-06	Control vs. abx vs. vodka	glm	clr	Firmicutes_A
171	Antibiotic	3.75446	0.0678837	55.3073	2.34625e-09	d__Bacteria.p__Firmicutes_A.c__Clostridia.o__Oscillospirales.f__CAG.272.g__UMGS1696	3.74183e-07	Control vs. abx vs. vodka	glm	clr	Firmicutes_A
172	Vodka	2.74225	0.0678837	40.3963	1.53841e-08	d__Bacteria.p__Firmicutes_A.c__Clostridia.o__Oscillospirales.f__CAG.272.g__UMGS1696	8.17827e-07	Control vs. abx vs. vodka	glm	clr	Firmicutes_A
173	Antibiotic	-1.40279	0.102393	-13.7	9.39923e-06	d__Bacteria.p__Firmicutes_A.c__Clostridia.o__Oscillospirales.f__Oscillospiraceae.g__An92	0.000107071	Control vs. abx vs. vodka	glm	clr	Firmicutes_A
174	Vodka	-1.53219	0.102393	-14.9638	5.60917e-06	d__Bacteria.p__Firmicutes_A.c__Clostridia.o__Oscillospirales.f__Oscillospiraceae.g__An92	6.84832e-05	Control vs. abx vs. vodka	glm	clr	Firmicutes_A
175	Antibiotic	2.653	0.081982	32.3608	5.78996e-08	d__Bacteria.p__Firmicutes_A.c__Clostridia.o__Oscillospirales.f__Oscillospiraceae.g__CAG.170	1.8138e-06	Control vs. abx vs. vodka	glm	clr	Firmicutes_A
176	Vodka	2.51994	0.081982	30.7377	7.87144e-08	d__Bacteria.p__Firmicutes_A.c__Clostridia.o__Oscillospirales.f__Oscillospiraceae.g__CAG.170	2.19188e-06	Control vs. abx vs. vodka	glm	clr	Firmicutes_A
177	Antibiotic	1.35247	0.0574998	23.5214	3.87463e-07	d__Bacteria.p__Firmicutes_A.c__Clostridia.o__Oscillospirales.f__Oscillospiraceae.g__CAG.83	8.09194e-06	Control vs. abx vs. vodka	glm	clr	Firmicutes_A
178	Vodka	2.14155	0.0574998	37.2444	2.50044e-08	d__Bacteria.p__Firmicutes_A.c__Clostridia.o__Oscillospirales.f__Oscillospiraceae.g__CAG.83	9.9888e-07	Control vs. abx vs. vodka	glm	clr	Firmicutes_A
179	Antibiotic	-2.56763	0.0749666	-34.2503	4.12571e-08	d__Bacteria.p__Firmicutes_A.c__Clostridia.o__Oscillospirales.f__Oscillospiraceae.g__Dysosmobacter	1.43333e-06	Control vs. abx vs. vodka	glm	clr	Firmicutes_A
180	Vodka	-1.62236	0.0749666	-21.6411	6.35503e-07	d__Bacteria.p__Firmicutes_A.c__Clostridia.o__Oscillospirales.f__Oscillospiraceae.g__Dysosmobacter	1.23873e-05	Control vs. abx vs. vodka	glm	clr	Firmicutes_A
181	Antibiotic	1.53052	0.095026	16.1063	3.64129e-06	d__Bacteria.p__Firmicutes_A.c__Clostridia.o__Oscillospirales.f__Oscillospiraceae.g__ER4	4.80292e-05	Control vs. abx vs. vodka	glm	clr	Firmicutes_A
182	Vodka	1.10019	0.095026	11.5778	2.49809e-05	d__Bacteria.p__Firmicutes_A.c__Clostridia.o__Oscillospirales.f__Oscillospiraceae.g__ER4	0.000251861	Control vs. abx vs. vodka	glm	clr	Firmicutes_A
183	Antibiotic	-1.7309	0.122425	-14.1385	7.81912e-06	d__Bacteria.p__Firmicutes_A.c__Clostridia.o__Oscillospirales.f__Oscillospiraceae.g__Evtepia	9.08412e-05	Control vs. abx vs. vodka	glm	clr	Firmicutes_A
184	Vodka	-1.08152	0.122425	-8.83418	0.000116893	d__Bacteria.p__Firmicutes_A.c__Clostridia.o__Oscillospirales.f__Oscillospiraceae.g__Evtepia	0.00104094	Control vs. abx vs. vodka	glm	clr	Firmicutes_A
185	Antibiotic	1.80977	0.147246	12.2908	1.76764e-05	d__Bacteria.p__Firmicutes_A.c__Clostridia.o__Oscillospirales.f__Oscillospiraceae.g__Faecousia	0.000187937	Control vs. abx vs. vodka	glm	clr	Firmicutes_A
186	Vodka	0.977468	0.147246	6.63834	0.000563885	d__Bacteria.p__Firmicutes_A.c__Clostridia.o__Oscillospirales.f__Oscillospiraceae.g__Faecousia	0.00455861	Control vs. abx vs. vodka	glm	clr	Firmicutes_A
187	Antibiotic	-3.46401	0.0469395	-73.7973	4.16681e-10	d__Bacteria.p__Firmicutes_A.c__Clostridia.o__Oscillospirales.f__Oscillospiraceae.g__Flavonifractor	1.47347e-07	Control vs. abx vs. vodka	glm	clr	Firmicutes_A
188	Vodka	-2.83192	0.0469395	-60.3313	1.3937e-09	d__Bacteria.p__Firmicutes_A.c__Clostridia.o__Oscillospirales.f__Oscillospiraceae.g__Flavonifractor	2.44495e-07	Control vs. abx vs. vodka	glm	clr	Firmicutes_A
189	Antibiotic	0.499865	0.121032	4.13004	0.00614676	d__Bacteria.p__Firmicutes_A.c__Clostridia.o__Oscillospirales.f__Oscillospiraceae.g__Galloscillospira_A	0.0462799	Control vs. abx vs. vodka	glm	clr	Firmicutes_A
190	Vodka	1.19802	0.121032	9.89842	6.13902e-05	d__Bacteria.p__Firmicutes_A.c__Clostridia.o__Oscillospirales.f__Oscillospiraceae.g__Galloscillospira_A	0.000575916	Control vs. abx vs. vodka	glm	clr	Firmicutes_A
191	Antibiotic	0.899722	0.0535023	16.8165	2.82452e-06	d__Bacteria.p__Firmicutes_A.c__Clostridia.o__Oscillospirales.f__Oscillospiraceae.g__HGM13006	3.84111e-05	Control vs. abx vs. vodka	glm	clr	Firmicutes_A
192	Vodka	1.14853	0.0535023	21.467	6.66692e-07	d__Bacteria.p__Firmicutes_A.c__Clostridia.o__Oscillospirales.f__Oscillospiraceae.g__HGM13006	1.27127e-05	Control vs. abx vs. vodka	glm	clr	Firmicutes_A
193	Antibiotic	-0.255813	0.132788	-1.92647	0.102343	d__Bacteria.p__Firmicutes_A.c__Clostridia.o__Oscillospirales.f__Oscillospiraceae.g__Intestinimonas	0.695893	Control vs. abx vs. vodka	glm	clr	Firmicutes_A
194	Vodka	-0.110958	0.132788	-0.835603	0.435384	d__Bacteria.p__Firmicutes_A.c__Clostridia.o__Oscillospirales.f__Oscillospiraceae.g__Intestinimonas	1	Control vs. abx vs. vodka	glm	clr	Firmicutes_A
195	Antibiotic	-0.986752	0.0733941	-13.4446	1.04901e-05	d__Bacteria.p__Firmicutes_A.c__Clostridia.o__Oscillospirales.f__Oscillospiraceae.g__Lawsonibacter	0.000117966	Control vs. abx vs. vodka	glm	clr	Firmicutes_A
196	Vodka	-1.10559	0.0733941	-15.0638	5.39439e-06	d__Bacteria.p__Firmicutes_A.c__Clostridia.o__Oscillospirales.f__Oscillospiraceae.g__Lawsonibacter	6.66432e-05	Control vs. abx vs. vodka	glm	clr	Firmicutes_A
197	Antibiotic	1.88309	0.15883	11.856	2.17767e-05	d__Bacteria.p__Firmicutes_A.c__Clostridia.o__Oscillospirales.f__Oscillospiraceae.g__Limivicinus	0.000227397	Control vs. abx vs. vodka	glm	clr	Firmicutes_A
198	Vodka	3.32535	0.15883	20.9365	7.73354e-07	d__Bacteria.p__Firmicutes_A.c__Clostridia.o__Oscillospirales.f__Oscillospiraceae.g__Limivicinus	1.42809e-05	Control vs. abx vs. vodka	glm	clr	Firmicutes_A
199	Antibiotic	-3.96091	0.279279	-14.1826	7.67792e-06	d__Bacteria.p__Firmicutes_A.c__Clostridia.o__Oscillospirales.f__Oscillospiraceae.g__Marseille.P3106	8.97955e-05	Control vs. abx vs. vodka	glm	clr	Firmicutes_A
200	Vodka	-3.52736	0.279279	-12.6302	1.50913e-05	d__Bacteria.p__Firmicutes_A.c__Clostridia.o__Oscillospirales.f__Oscillospiraceae.g__Marseille.P3106	0.00016242	Control vs. abx vs. vodka	glm	clr	Firmicutes_A
201	Antibiotic	1.39765	0.12045	11.6036	2.46619e-05	d__Bacteria.p__Firmicutes_A.c__Clostridia.o__Oscillospirales.f__Oscillospiraceae.g__NSJ.51	0.000250082	Control vs. abx vs. vodka	glm	clr	Firmicutes_A
202	Vodka	2.14572	0.12045	17.8141	2.01075e-06	d__Bacteria.p__Firmicutes_A.c__Clostridia.o__Oscillospirales.f__Oscillospiraceae.g__NSJ.51	2.91524e-05	Control vs. abx vs. vodka	glm	clr	Firmicutes_A
203	Antibiotic	0.225083	0.0561926	4.00556	0.00707404	d__Bacteria.p__Firmicutes_A.c__Clostridia.o__Oscillospirales.f__Oscillospiraceae.g__Onthomonas	0.0525845	Control vs. abx vs. vodka	glm	clr	Firmicutes_A
204	Vodka	0.0440798	0.0561926	0.784442	0.462618	d__Bacteria.p__Firmicutes_A.c__Clostridia.o__Oscillospirales.f__Oscillospiraceae.g__Onthomonas	1	Control vs. abx vs. vodka	glm	clr	Firmicutes_A
205	Antibiotic	0.243255	0.0595113	4.08753	0.00644715	d__Bacteria.p__Firmicutes_A.c__Clostridia.o__Oscillospirales.f__Oscillospiraceae.g__Scatomorpha	0.0483341	Control vs. abx vs. vodka	glm	clr	Firmicutes_A
206	Vodka	1.97871	0.0595113	33.2493	4.92534e-08	d__Bacteria.p__Firmicutes_A.c__Clostridia.o__Oscillospirales.f__Oscillospiraceae.g__Scatomorpha	1.571e-06	Control vs. abx vs. vodka	glm	clr	Firmicutes_A
207	Antibiotic	0.240711	0.116456	2.06697	0.08424	d__Bacteria.p__Firmicutes_A.c__Clostridia.o__Oscillospirales.f__Oscillospiraceae.g__UMGS1766	0.575026	Control vs. abx vs. vodka	glm	clr	Firmicutes_A
208	Vodka	0.431588	0.116456	3.70603	0.0100166	d__Bacteria.p__Firmicutes_A.c__Clostridia.o__Oscillospirales.f__Oscillospiraceae.g__UMGS1766	0.073217	Control vs. abx vs. vodka	glm	clr	Firmicutes_A
209	Antibiotic	-1.75616	0.229771	-7.64309	0.000261874	d__Bacteria.p__Firmicutes_A.c__Clostridia.o__Oscillospirales.f__Ruminococcaceae.g__Anaerotruncus	0.00218764	Control vs. abx vs. vodka	glm	clr	Firmicutes_A
210	Vodka	-1.85186	0.229771	-8.05958	0.000195253	d__Bacteria.p__Firmicutes_A.c__Clostridia.o__Oscillospirales.f__Ruminococcaceae.g__Anaerotruncus	0.00168735	Control vs. abx vs. vodka	glm	clr	Firmicutes_A
211	Antibiotic	-1.78264	0.102669	-17.3631	2.33921e-06	d__Bacteria.p__Firmicutes_A.c__Clostridia.o__Oscillospirales.f__Ruminococcaceae.g__Bittarella	3.23123e-05	Control vs. abx vs. vodka	glm	clr	Firmicutes_A
212	Vodka	-1.25434	0.102669	-12.2173	1.83018e-05	d__Bacteria.p__Firmicutes_A.c__Clostridia.o__Oscillospirales.f__Ruminococcaceae.g__Bittarella	0.000193414	Control vs. abx vs. vodka	glm	clr	Firmicutes_A
213	Antibiotic	0.0204081	0.077002	0.265034	0.799853	d__Bacteria.p__Firmicutes_A.c__Clostridia.o__Oscillospirales.f__Ruminococcaceae.g__Faecalibacterium	1	Control vs. abx vs. vodka	glm	clr	Firmicutes_A
214	Vodka	-1.15045	0.077002	-14.9406	5.66044e-06	d__Bacteria.p__Firmicutes_A.c__Clostridia.o__Oscillospirales.f__Ruminococcaceae.g__Faecalibacterium	6.84832e-05	Control vs. abx vs. vodka	glm	clr	Firmicutes_A
215	Antibiotic	0.754233	0.0579459	13.0161	1.26683e-05	d__Bacteria.p__Firmicutes_A.c__Clostridia.o__Oscillospirales.f__Ruminococcaceae.g__Gemmiger	0.000141553	Control vs. abx vs. vodka	glm	clr	Firmicutes_A
216	Vodka	0.847761	0.0579459	14.6302	6.40136e-06	d__Bacteria.p__Firmicutes_A.c__Clostridia.o__Oscillospirales.f__Ruminococcaceae.g__Gemmiger	7.63936e-05	Control vs. abx vs. vodka	glm	clr	Firmicutes_A
217	Antibiotic	2.38616	0.121552	19.6308	1.13255e-06	d__Bacteria.p__Firmicutes_A.c__Clostridia.o__Oscillospirales.f__Ruminococcaceae.g__Ruminiclostridium_E	1.91654e-05	Control vs. abx vs. vodka	glm	clr	Firmicutes_A
218	Vodka	1.81622	0.121552	14.942	5.65732e-06	d__Bacteria.p__Firmicutes_A.c__Clostridia.o__Oscillospirales.f__Ruminococcaceae.g__Ruminiclostridium_E	6.84832e-05	Control vs. abx vs. vodka	glm	clr	Firmicutes_A
219	Antibiotic	3.4413	0.0830335	41.4446	1.31983e-08	d__Bacteria.p__Firmicutes_A.c__Clostridia.o__Oscillospirales.f__Ruminococcaceae.g__Ruminococcus_D	7.8951e-07	Control vs. abx vs. vodka	glm	clr	Firmicutes_A
220	Vodka	3.39147	0.0830335	40.8446	1.44014e-08	d__Bacteria.p__Firmicutes_A.c__Clostridia.o__Oscillospirales.f__Ruminococcaceae.g__Ruminococcus_D	7.8951e-07	Control vs. abx vs. vodka	glm	clr	Firmicutes_A
221	Antibiotic	-2.18579	0.0700173	-31.2179	7.17603e-08	d__Bacteria.p__Firmicutes_A.c__Clostridia.o__Oscillospirales.f__Ruminococcaceae.g__Ruthenibacterium	2.06375e-06	Control vs. abx vs. vodka	glm	clr	Firmicutes_A
222	Vodka	-1.70647	0.0700173	-24.3722	3.13675e-07	d__Bacteria.p__Firmicutes_A.c__Clostridia.o__Oscillospirales.f__Ruminococcaceae.g__Ruthenibacterium	6.96555e-06	Control vs. abx vs. vodka	glm	clr	Firmicutes_A
223	Antibiotic	2.46705	0.073843	33.4095	4.78603e-08	d__Bacteria.p__Firmicutes_A.c__Clostridia.o__Oscillospirales.f__Ruminococcaceae.g__UBA866	1.55483e-06	Control vs. abx vs. vodka	glm	clr	Firmicutes_A
224	Vodka	2.19368	0.073843	29.7073	9.6471e-08	d__Bacteria.p__Firmicutes_A.c__Clostridia.o__Oscillospirales.f__Ruminococcaceae.g__UBA866	2.64435e-06	Control vs. abx vs. vodka	glm	clr	Firmicutes_A
225	Antibiotic	3.31164	0.0795778	41.6151	1.28781e-08	d__Bacteria.p__Firmicutes_A.c__Clostridia.o__Oscillospirales.f__UMGS1783.g__UMGS1783	7.8951e-07	Control vs. abx vs. vodka	glm	clr	Firmicutes_A
226	Vodka	2.54665	0.0795778	32.002	6.18842e-08	d__Bacteria.p__Firmicutes_A.c__Clostridia.o__Oscillospirales.f__UMGS1783.g__UMGS1783	1.87178e-06	Control vs. abx vs. vodka	glm	clr	Firmicutes_A
227	Antibiotic	0.438755	0.125791	3.48796	0.0130157	d__Bacteria.p__Firmicutes_A.c__Clostridia.o__Peptostreptococcales.f__Anaerovoracaceae.g__Copromorpha	0.0935792	Control vs. abx vs. vodka	glm	clr	Firmicutes_A
228	Vodka	0.701284	0.125791	5.57498	0.00141308	d__Bacteria.p__Firmicutes_A.c__Clostridia.o__Peptostreptococcales.f__Anaerovoracaceae.g__Copromorpha	0.0109689	Control vs. abx vs. vodka	glm	clr	Firmicutes_A
229	Antibiotic	1.18972	0.0655874	18.1395	1.80697e-06	d__Bacteria.p__Firmicutes_A.c__Clostridia.o__Peptostreptococcales.f__Anaerovoracaceae.g__Fimisoma	2.6864e-05	Control vs. abx vs. vodka	glm	clr	Firmicutes_A
230	Vodka	1.89577	0.0655874	28.9045	1.13593e-07	d__Bacteria.p__Firmicutes_A.c__Clostridia.o__Peptostreptococcales.f__Anaerovoracaceae.g__Fimisoma	3.06578e-06	Control vs. abx vs. vodka	glm	clr	Firmicutes_A
231	Antibiotic	3.14257	0.196095	16.0257	3.75027e-06	d__Bacteria.p__Firmicutes_A.c__Clostridia.o__Peptostreptococcales.f__Peptostreptococcaceae.g__Intestinibacter	4.90976e-05	Control vs. abx vs. vodka	glm	clr	Firmicutes_A
232	Vodka	2.48026	0.196095	12.6482	1.49668e-05	d__Bacteria.p__Firmicutes_A.c__Clostridia.o__Peptostreptococcales.f__Peptostreptococcaceae.g__Intestinibacter	0.000162075	Control vs. abx vs. vodka	glm	clr	Firmicutes_A
233	Antibiotic	4.12224	0.181084	22.7642	4.7061e-07	d__Bacteria.p__Firmicutes_A.c__Clostridia.o__Peptostreptococcales.f__Peptostreptococcaceae.g__Romboutsia	9.71279e-06	Control vs. abx vs. vodka	glm	clr	Firmicutes_A
234	Vodka	3.57757	0.181084	19.7564	1.0906e-06	d__Bacteria.p__Firmicutes_A.c__Clostridia.o__Peptostreptococcales.f__Peptostreptococcaceae.g__Romboutsia	1.8809e-05	Control vs. abx vs. vodka	glm	clr	Firmicutes_A
235	Antibiotic	4.28035	0.203763	21.0065	7.58202e-07	d__Bacteria.p__Firmicutes_A.c__Clostridia.o__Peptostreptococcales.f__Peptostreptococcaceae.g__Terrisporobacter	1.41501e-05	Control vs. abx vs. vodka	glm	clr	Firmicutes_A
236	Vodka	3.98813	0.203763	19.5724	1.15272e-06	d__Bacteria.p__Firmicutes_A.c__Clostridia.o__Peptostreptococcales.f__Peptostreptococcaceae.g__Terrisporobacter	1.91654e-05	Control vs. abx vs. vodka	glm	clr	Firmicutes_A
237	Antibiotic	4.07161	0.0480117	84.8046	1.81066e-10	d__Bacteria.p__Firmicutes_A.c__Clostridia.o__UBA1212.f__UBA1255.g__Egerieisoma	1.47347e-07	Control vs. abx vs. vodka	glm	clr	Firmicutes_A
238	Vodka	2.96071	0.0480117	61.6664	1.2224e-09	d__Bacteria.p__Firmicutes_A.c__Clostridia.o__UBA1212.f__UBA1255.g__Egerieisoma	2.4256e-07	Control vs. abx vs. vodka	glm	clr	Firmicutes_A
239	Antibiotic	-0.0649222	0.0916198	-0.708605	0.505155	d__Bacteria.p__Firmicutes_A.c__Clostridia.o__UBA1381.f__UBA1381.g__CAG.41	1	Control vs. abx vs. vodka	glm	clr	Firmicutes_A
240	Vodka	-0.167273	0.0916198	-1.82573	0.117683	d__Bacteria.p__Firmicutes_A.c__Clostridia.o__UBA1381.f__UBA1381.g__CAG.41	0.797106	Control vs. abx vs. vodka	glm	clr	Firmicutes_A
241	Antibiotic	3.03116	0.159097	19.0523	1.35186e-06	d__Bacteria.p__Firmicutes_A.c__Clostridia.o__UBA1381.f__UBA9506.g__UBA9506	2.11746e-05	Control vs. abx vs. vodka	glm	clr	Firmicutes_A
242	Vodka	4.32067	0.159097	27.1574	1.64716e-07	d__Bacteria.p__Firmicutes_A.c__Clostridia.o__UBA1381.f__UBA9506.g__UBA9506	4.06986e-06	Control vs. abx vs. vodka	glm	clr	Firmicutes_A
243	Antibiotic	-0.825145	0.0527331	-15.6476	4.31534e-06	d__Bacteria.p__Firmicutes_C.c__Negativicutes.o__Acidaminococcales.f__Acidaminococcaceae.g__CAG.266	5.52582e-05	Control vs. abx vs. vodka	glm	clr	Firmicutes_C
244	Vodka	0.0486095	0.0527331	0.921803	0.392189	d__Bacteria.p__Firmicutes_C.c__Negativicutes.o__Acidaminococcales.f__Acidaminococcaceae.g__CAG.266	1	Control vs. abx vs. vodka	glm	clr	Firmicutes_C
245	Antibiotic	-5.34538	0.218241	-24.493	3.04581e-07	d__Bacteria.p__Firmicutes_C.c__Negativicutes.o__Veillonellales.f__Dialisteraceae.g__Allisonella	6.85031e-06	Control vs. abx vs. vodka	glm	clr	Firmicutes_C
246	Vodka	-4.56087	0.218241	-20.8983	7.81772e-07	d__Bacteria.p__Firmicutes_C.c__Negativicutes.o__Veillonellales.f__Dialisteraceae.g__Allisonella	1.4286e-05	Control vs. abx vs. vodka	glm	clr	Firmicutes_C
247	Antibiotic	-5.05581	0.343346	-14.7251	6.16348e-06	d__Bacteria.p__Firmicutes_C.c__Negativicutes.o__Veillonellales.f__Dialisteraceae.g__Dialister	7.40585e-05	Control vs. abx vs. vodka	glm	clr	Firmicutes_C
248	Vodka	-5.39313	0.343346	-15.7075	4.21944e-06	d__Bacteria.p__Firmicutes_C.c__Negativicutes.o__Veillonellales.f__Dialisteraceae.g__Dialister	5.44274e-05	Control vs. abx vs. vodka	glm	clr	Firmicutes_C
249	Antibiotic	-1.1889	0.932978	-1.2743	0.249685	d__Bacteria.p__Firmicutes_C.c__Negativicutes.o__Veillonellales.f__Megasphaeraceae.g__Megasphaera	1	Control vs. abx vs. vodka	glm	clr	Firmicutes_C
250	Vodka	-1.60553	0.932978	-1.72087	0.136062	d__Bacteria.p__Firmicutes_C.c__Negativicutes.o__Veillonellales.f__Megasphaeraceae.g__Megasphaera	0.914529	Control vs. abx vs. vodka	glm	clr	Firmicutes_C
251	Antibiotic	-0.386872	0.124306	-3.11225	0.0207893	d__Bacteria.p__Firmicutes_C.c__Negativicutes.o__Veillonellales.f__Veillonellaceae.g__Veillonella	0.145882	Control vs. abx vs. vodka	glm	clr	Firmicutes_C
252	Vodka	-0.403158	0.124306	-3.24326	0.0176147	d__Bacteria.p__Firmicutes_C.c__Negativicutes.o__Veillonellales.f__Veillonellaceae.g__Veillonella	0.125106	Control vs. abx vs. vodka	glm	clr	Firmicutes_C
253	Antibiotic	1.94043	0.193215	10.0429	5.6524e-05	d__Bacteria.p__Firmicutes.c__Bacilli.o__Erysipelotrichales.f__Coprobacillaceae.g__Faecalibacillus	0.000533116	Control vs. abx vs. vodka	glm	clr	Firmicutes
254	Vodka	2.50309	0.193215	12.955	1.30203e-05	d__Bacteria.p__Firmicutes.c__Bacilli.o__Erysipelotrichales.f__Coprobacillaceae.g__Faecalibacillus	0.00014371	Control vs. abx vs. vodka	glm	clr	Firmicutes
255	Antibiotic	-2.73765	0.0993632	-27.552	1.51151e-07	d__Bacteria.p__Firmicutes.c__Bacilli.o__Erysipelotrichales.f__Erysipelotrichaceae.g__Holdemania	3.84295e-06	Control vs. abx vs. vodka	glm	clr	Firmicutes
256	Vodka	-1.83788	0.0993632	-18.4966	1.61039e-06	d__Bacteria.p__Firmicutes.c__Bacilli.o__Erysipelotrichales.f__Erysipelotrichaceae.g__Holdemania	2.4566e-05	Control vs. abx vs. vodka	glm	clr	Firmicutes
257	Antibiotic	3.32703	0.139975	23.7688	3.64099e-07	d__Bacteria.p__Firmicutes.c__Bacilli.o__Haloplasmatales_A.f__Turicibacteraceae.g__Turicibacter	7.88563e-06	Control vs. abx vs. vodka	glm	clr	Firmicutes
258	Vodka	2.44594	0.139975	17.4742	2.25288e-06	d__Bacteria.p__Firmicutes.c__Bacilli.o__Haloplasmatales_A.f__Turicibacteraceae.g__Turicibacter	3.16177e-05	Control vs. abx vs. vodka	glm	clr	Firmicutes
259	Antibiotic	-4.60495	0.119412	-38.5636	2.03072e-08	d__Bacteria.p__Firmicutes.c__Bacilli.o__Lactobacillales.f__Enterococcaceae.g__Enterococcus	8.90619e-07	Control vs. abx vs. vodka	glm	clr	Firmicutes
260	Vodka	-4.44597	0.119412	-37.2322	2.50533e-08	d__Bacteria.p__Firmicutes.c__Bacilli.o__Lactobacillales.f__Enterococcaceae.g__Enterococcus	9.9888e-07	Control vs. abx vs. vodka	glm	clr	Firmicutes
261	Antibiotic	-3.29892	0.808382	-4.08089	0.00649555	d__Bacteria.p__Firmicutes.c__Bacilli.o__Lactobacillales.f__Enterococcaceae.g__Enterococcus_B	0.0484897	Control vs. abx vs. vodka	glm	clr	Firmicutes
262	Vodka	-3.06102	0.808382	-3.7866	0.00910961	d__Bacteria.p__Firmicutes.c__Bacilli.o__Lactobacillales.f__Enterococcaceae.g__Enterococcus_B	0.0668657	Control vs. abx vs. vodka	glm	clr	Firmicutes
263	Antibiotic	0.230654	0.747277	0.308659	0.768017	d__Bacteria.p__Firmicutes.c__Bacilli.o__Lactobacillales.f__Lactobacillaceae.g__Lacticaseibacillus	1	Control vs. abx vs. vodka	glm	clr	Firmicutes
264	Vodka	0.172732	0.747277	0.231149	0.82488	d__Bacteria.p__Firmicutes.c__Bacilli.o__Lactobacillales.f__Lactobacillaceae.g__Lacticaseibacillus	1	Control vs. abx vs. vodka	glm	clr	Firmicutes
265	Antibiotic	-1.37608	0.48559	-2.83383	0.0298075	d__Bacteria.p__Firmicutes.c__Bacilli.o__Lactobacillales.f__Lactobacillaceae.g__Lactiplantibacillus	0.206896	Control vs. abx vs. vodka	glm	clr	Firmicutes
266	Vodka	-3.73747	0.48559	-7.69677	0.000251962	d__Bacteria.p__Firmicutes.c__Bacilli.o__Lactobacillales.f__Lactobacillaceae.g__Lactiplantibacillus	0.00211491	Control vs. abx vs. vodka	glm	clr	Firmicutes
267	Antibiotic	8.20025	0.182657	44.8942	8.18033e-09	d__Bacteria.p__Firmicutes.c__Bacilli.o__Lactobacillales.f__Lactobacillaceae.g__Lactobacillus	7.29437e-07	Control vs. abx vs. vodka	glm	clr	Firmicutes
268	Vodka	-0.963573	0.182657	-5.27532	0.00187362	d__Bacteria.p__Firmicutes.c__Bacilli.o__Lactobacillales.f__Lactobacillaceae.g__Lactobacillus	0.0144162	Control vs. abx vs. vodka	glm	clr	Firmicutes
269	Antibiotic	2.57101	0.654445	3.92855	0.00772566	d__Bacteria.p__Firmicutes.c__Bacilli.o__Lactobacillales.f__Lactobacillaceae.g__Ligilactobacillus	0.0571859	Control vs. abx vs. vodka	glm	clr	Firmicutes
270	Vodka	0.25312	0.654445	0.38677	0.712271	d__Bacteria.p__Firmicutes.c__Bacilli.o__Lactobacillales.f__Lactobacillaceae.g__Ligilactobacillus	1	Control vs. abx vs. vodka	glm	clr	Firmicutes
271	Antibiotic	2.40074	0.510713	4.70076	0.00332355	d__Bacteria.p__Firmicutes.c__Bacilli.o__Lactobacillales.f__Lactobacillaceae.g__Limosilactobacillus	0.0252401	Control vs. abx vs. vodka	glm	clr	Firmicutes
272	Vodka	1.79478	0.510713	3.51426	0.0126061	d__Bacteria.p__Firmicutes.c__Bacilli.o__Lactobacillales.f__Lactobacillaceae.g__Limosilactobacillus	0.0910073	Control vs. abx vs. vodka	glm	clr	Firmicutes
273	Antibiotic	7.47946	0.17728	42.19	1.18635e-08	d__Bacteria.p__Firmicutes.c__Bacilli.o__Lactobacillales.f__Streptococcaceae.g__Streptococcus	7.8951e-07	Control vs. abx vs. vodka	glm	clr	Firmicutes
274	Vodka	-1.81571	0.17728	-10.242	5.05279e-05	d__Bacteria.p__Firmicutes.c__Bacilli.o__Lactobacillales.f__Streptococcaceae.g__Streptococcus	0.000479139	Control vs. abx vs. vodka	glm	clr	Firmicutes
275	Antibiotic	-1.34485	0.0785836	-17.1137	2.54753e-06	d__Bacteria.p__Proteobacteria.c__Gammaproteobacteria.o__Burkholderiales.f__Burkholderiaceae.g__Parasutterella	3.49149e-05	Control vs. abx vs. vodka	glm	clr	Proteobacteria
276	Vodka	-1.4993	0.0785836	-19.079	1.34068e-06	d__Bacteria.p__Proteobacteria.c__Gammaproteobacteria.o__Burkholderiales.f__Burkholderiaceae.g__Parasutterella	2.11746e-05	Control vs. abx vs. vodka	glm	clr	Proteobacteria
277	Antibiotic	-2.82907	0.0646953	-43.7292	9.57428e-09	d__Bacteria.p__Proteobacteria.c__Gammaproteobacteria.o__Enterobacterales.f__Enterobacteriaceae.g__Citrobacter	7.63458e-07	Control vs. abx vs. vodka	glm	clr	Proteobacteria
278	Vodka	-3.07774	0.0646953	-47.5729	5.78268e-09	d__Bacteria.p__Proteobacteria.c__Gammaproteobacteria.o__Enterobacterales.f__Enterobacteriaceae.g__Citrobacter	5.63584e-07	Control vs. abx vs. vodka	glm	clr	Proteobacteria
279	Antibiotic	-2.98389	0.280011	-10.6563	4.02642e-05	d__Bacteria.p__Proteobacteria.c__Gammaproteobacteria.o__Enterobacterales.f__Enterobacteriaceae.g__Escherichia	0.00039025	Control vs. abx vs. vodka	glm	clr	Proteobacteria
280	Vodka	-6.27573	0.280011	-22.4124	5.16217e-07	d__Bacteria.p__Proteobacteria.c__Gammaproteobacteria.o__Enterobacterales.f__Enterobacteriaceae.g__Escherichia	1.04092e-05	Control vs. abx vs. vodka	glm	clr	Proteobacteria
281	Antibiotic	0.200421	0.0547102	3.66332	0.0105377	d__Bacteria.p__Verrucomicrobiota.c__Verrucomicrobiae.o__Verrucomicrobiales.f__Akkermansiaceae.g__Akkermansia	0.0767063	Control vs. abx vs. vodka	glm	clr	Verrucomicrobiota
282	Vodka	-0.364066	0.0547102	-6.65444	0.000556594	d__Bacteria.p__Verrucomicrobiota.c__Verrucomicrobiae.o__Verrucomicrobiales.f__Akkermansiaceae.g__Akkermansia	0.0045205	Control vs. abx vs. vodka	glm	clr	Verrucomicrobiota

## Sheet: control_abx_etoh_e1_family
	term	estimate	std.error	statistic	p.value	microbe	adjusted	comparison	method	transformation
1	Antibiotic	0.373456	0.116192	3.21414	0.0182715	d__Archaea.p__Methanobacteriota.c__Methanobacteria.o__Methanobacteriales.f__Methanobacteriaceae	0.114595	Control vs. abx vs. vodka	glm	clr
2	Vodka	2.05124	0.116192	17.6539	2.12085e-06	d__Archaea.p__Methanobacteriota.c__Methanobacteria.o__Methanobacteriales.f__Methanobacteriaceae	2.30345e-05	Control vs. abx vs. vodka	glm	clr
3	Antibiotic	0.861842	0.0969835	8.88649	0.000113074	d__Bacteria.p__Actinobacteriota.c__Actinomycetia.o__Actinomycetales.f__Bifidobacteriaceae	0.000883364	Control vs. abx vs. vodka	glm	clr
4	Vodka	-0.771891	0.0969835	-7.95899	0.000209348	d__Bacteria.p__Actinobacteriota.c__Actinomycetia.o__Actinomycetales.f__Bifidobacteriaceae	0.00160729	Control vs. abx vs. vodka	glm	clr
5	Antibiotic	1.45635	0.0727768	20.0112	1.01089e-06	d__Bacteria.p__Actinobacteriota.c__Coriobacteriia.o__Coriobacteriales.f__Atopobiaceae	1.25041e-05	Control vs. abx vs. vodka	glm	clr
6	Vodka	1.95996	0.0727768	26.9312	1.73133e-07	d__Bacteria.p__Actinobacteriota.c__Coriobacteriia.o__Coriobacteriales.f__Atopobiaceae	3.21235e-06	Control vs. abx vs. vodka	glm	clr
7	Antibiotic	0.591317	0.104785	5.64312	0.00132729	d__Bacteria.p__Actinobacteriota.c__Coriobacteriia.o__Coriobacteriales.f__Coriobacteriaceae	0.00900385	Control vs. abx vs. vodka	glm	clr
8	Vodka	0.25992	0.104785	2.48049	0.0477733	d__Bacteria.p__Actinobacteriota.c__Coriobacteriia.o__Coriobacteriales.f__Coriobacteriaceae	0.287479	Control vs. abx vs. vodka	glm	clr
9	Antibiotic	-2.25405	0.0770463	-29.2558	1.05697e-07	d__Bacteria.p__Actinobacteriota.c__Coriobacteriia.o__Coriobacteriales.f__Eggerthellaceae	2.68518e-06	Control vs. abx vs. vodka	glm	clr
10	Vodka	-1.463	0.0770463	-18.9886	1.3789e-06	d__Bacteria.p__Actinobacteriota.c__Coriobacteriia.o__Coriobacteriales.f__Eggerthellaceae	1.57442e-05	Control vs. abx vs. vodka	glm	clr
11	Antibiotic	-3.70597	0.0414154	-89.4829	1.31223e-10	d__Bacteria.p__Bacteroidota.c__Bacteroidia.o__Bacteroidales.f__Bacteroidaceae	4.70764e-08	Control vs. abx vs. vodka	glm	clr
12	Vodka	-1.76639	0.0414154	-42.6504	1.11176e-08	d__Bacteria.p__Bacteroidota.c__Bacteroidia.o__Bacteroidales.f__Bacteroidaceae	5.50073e-07	Control vs. abx vs. vodka	glm	clr
13	Antibiotic	-0.696687	0.0628008	-11.0936	3.19571e-05	d__Bacteria.p__Bacteroidota.c__Bacteroidia.o__Bacteroidales.f__Marinifilaceae	0.0002685	Control vs. abx vs. vodka	glm	clr
14	Vodka	-2.16409	0.0628008	-34.4596	3.97831e-08	d__Bacteria.p__Bacteroidota.c__Bacteroidia.o__Bacteroidales.f__Marinifilaceae	1.36272e-06	Control vs. abx vs. vodka	glm	clr
15	Antibiotic	-1.69792	0.0877131	-19.3576	1.23048e-06	d__Bacteria.p__Bacteroidota.c__Bacteroidia.o__Bacteroidales.f__Rikenellaceae	1.4809e-05	Control vs. abx vs. vodka	glm	clr
16	Vodka	-1.41707	0.0877131	-16.1558	3.57619e-06	d__Bacteria.p__Bacteroidota.c__Bacteroidia.o__Bacteroidales.f__Rikenellaceae	3.70343e-05	Control vs. abx vs. vodka	glm	clr
17	Antibiotic	-4.7581	0.0781909	-60.8524	1.32371e-09	d__Bacteria.p__Bacteroidota.c__Bacteroidia.o__Bacteroidales.f__Tannerellaceae	1.47362e-07	Control vs. abx vs. vodka	glm	clr
18	Vodka	-3.11546	0.0781909	-39.8443	1.67034e-08	d__Bacteria.p__Bacteroidota.c__Bacteroidia.o__Bacteroidales.f__Tannerellaceae	6.84674e-07	Control vs. abx vs. vodka	glm	clr
19	Antibiotic	-1.103	0.108411	-10.1743	5.24813e-05	d__Bacteria.p__Bacteroidota.c__Bacteroidia.o__Flavobacteriales.f__UBA1820	0.000424908	Control vs. abx vs. vodka	glm	clr
20	Vodka	-0.0930079	0.108411	-0.857921	0.423876	d__Bacteria.p__Bacteroidota.c__Bacteroidia.o__Flavobacteriales.f__UBA1820	1	Control vs. abx vs. vodka	glm	clr
21	Antibiotic	-0.965804	0.132995	-7.26197	0.000346711	d__Bacteria.p__Desulfobacterota_I.c__Desulfovibrionia.o__Desulfovibrionales.f__Desulfovibrionaceae	0.00257317	Control vs. abx vs. vodka	glm	clr
22	Vodka	0.349533	0.132995	2.62817	0.0391554	d__Bacteria.p__Desulfobacterota_I.c__Desulfovibrionia.o__Desulfovibrionales.f__Desulfovibrionaceae	0.238848	Control vs. abx vs. vodka	glm	clr
23	Antibiotic	1.93457	0.0805432	24.019	3.42117e-07	d__Bacteria.p__Firmicutes_A.c__Clostridia.o__Christensenellales.f__CAG.138	5.25326e-06	Control vs. abx vs. vodka	glm	clr
24	Vodka	2.31377	0.0805432	28.727	1.17842e-07	d__Bacteria.p__Firmicutes_A.c__Clostridia.o__Christensenellales.f__CAG.138	2.70144e-06	Control vs. abx vs. vodka	glm	clr
25	Antibiotic	2.26136	0.0791052	28.5868	1.21331e-07	d__Bacteria.p__Firmicutes_A.c__Clostridia.o__Christensenellales.f__CAG.74	2.70144e-06	Control vs. abx vs. vodka	glm	clr
26	Vodka	2.1327	0.0791052	26.9603	1.72022e-07	d__Bacteria.p__Firmicutes_A.c__Clostridia.o__Christensenellales.f__CAG.74	3.21235e-06	Control vs. abx vs. vodka	glm	clr
27	Antibiotic	0.301375	0.183693	1.64064	0.151982	d__Bacteria.p__Firmicutes_A.c__Clostridia.o__Christensenellales.f__Christensenellaceae	0.878928	Control vs. abx vs. vodka	glm	clr
28	Vodka	2.11363	0.183693	11.5063	2.58903e-05	d__Bacteria.p__Firmicutes_A.c__Clostridia.o__Christensenellales.f__Christensenellaceae	0.00022171	Control vs. abx vs. vodka	glm	clr
29	Antibiotic	0.175428	0.297186	0.590298	0.576532	d__Bacteria.p__Firmicutes_A.c__Clostridia.o__Christensenellales.f__QAND01	1	Control vs. abx vs. vodka	glm	clr
30	Vodka	2.18696	0.297186	7.35891	0.000322459	d__Bacteria.p__Firmicutes_A.c__Clostridia.o__Christensenellales.f__QAND01	0.00243374	Control vs. abx vs. vodka	glm	clr
31	Antibiotic	1.56025	0.115967	13.4542	1.04464e-05	d__Bacteria.p__Firmicutes_A.c__Clostridia.o__Christensenellales.f__UBA1750	9.49341e-05	Control vs. abx vs. vodka	glm	clr
32	Vodka	1.56246	0.115967	13.4733	1.03605e-05	d__Bacteria.p__Firmicutes_A.c__Clostridia.o__Christensenellales.f__UBA1750	9.49341e-05	Control vs. abx vs. vodka	glm	clr
33	Antibiotic	0.106244	0.158617	0.669814	0.527898	d__Bacteria.p__Firmicutes_A.c__Clostridia.o__Clostridiales.f__Clostridiaceae	1	Control vs. abx vs. vodka	glm	clr
34	Vodka	-0.24914	0.158617	-1.5707	0.167307	d__Bacteria.p__Firmicutes_A.c__Clostridia.o__Clostridiales.f__Clostridiaceae	0.955153	Control vs. abx vs. vodka	glm	clr
35	Antibiotic	-5.53619	0.461613	-11.9932	2.03746e-05	d__Bacteria.p__Firmicutes_A.c__Clostridia.o__Lachnospirales.f__Anaerotignaceae	0.000177898	Control vs. abx vs. vodka	glm	clr
36	Vodka	-5.65661	0.461613	-12.254	1.79865e-05	d__Bacteria.p__Firmicutes_A.c__Clostridia.o__Lachnospirales.f__Anaerotignaceae	0.000160187	Control vs. abx vs. vodka	glm	clr
37	Antibiotic	0.0434211	0.0494799	0.877551	0.413941	d__Bacteria.p__Firmicutes_A.c__Clostridia.o__Lachnospirales.f__Lachnospiraceae	1	Control vs. abx vs. vodka	glm	clr
38	Vodka	0.311472	0.0494799	6.29491	0.000748763	d__Bacteria.p__Firmicutes_A.c__Clostridia.o__Lachnospirales.f__Lachnospiraceae	0.00537781	Control vs. abx vs. vodka	glm	clr
39	Antibiotic	-3.64725	0.153756	-23.7209	3.68485e-07	d__Bacteria.p__Firmicutes_A.c__Clostridia.o__Monoglobales.f__Monoglobaceae	5.46954e-06	Control vs. abx vs. vodka	glm	clr
40	Vodka	-0.0231573	0.153756	-0.15061	0.885219	d__Bacteria.p__Firmicutes_A.c__Clostridia.o__Monoglobales.f__Monoglobaceae	1	Control vs. abx vs. vodka	glm	clr
41	Antibiotic	2.81823	0.113021	24.9354	2.73816e-07	d__Bacteria.p__Firmicutes_A.c__Clostridia.o__Oscillospirales.f__Acutalibacteraceae	4.51593e-06	Control vs. abx vs. vodka	glm	clr
42	Vodka	3.11424	0.113021	27.5544	1.5107e-07	d__Bacteria.p__Firmicutes_A.c__Clostridia.o__Oscillospirales.f__Acutalibacteraceae	3.20341e-06	Control vs. abx vs. vodka	glm	clr
43	Antibiotic	0.386735	0.0919488	4.20599	0.0056482	d__Bacteria.p__Firmicutes_A.c__Clostridia.o__Oscillospirales.f__Butyricicoccaceae	0.0369874	Control vs. abx vs. vodka	glm	clr
44	Vodka	1.26866	0.0919488	13.7975	9.01804e-06	d__Bacteria.p__Firmicutes_A.c__Clostridia.o__Oscillospirales.f__Butyricicoccaceae	8.54411e-05	Control vs. abx vs. vodka	glm	clr
45	Antibiotic	2.89177	0.0800521	36.1235	3.00146e-08	d__Bacteria.p__Firmicutes_A.c__Clostridia.o__Oscillospirales.f__CAG.272	1.11379e-06	Control vs. abx vs. vodka	glm	clr
46	Vodka	2.33159	0.0800521	29.1259	1.08541e-07	d__Bacteria.p__Firmicutes_A.c__Clostridia.o__Oscillospirales.f__CAG.272	2.68518e-06	Control vs. abx vs. vodka	glm	clr
47	Antibiotic	0.00848095	0.091733	0.0924526	0.929348	d__Bacteria.p__Firmicutes_A.c__Clostridia.o__Oscillospirales.f__Oscillospiraceae	1	Control vs. abx vs. vodka	glm	clr
48	Vodka	0.655782	0.091733	7.14881	0.000377721	d__Bacteria.p__Firmicutes_A.c__Clostridia.o__Oscillospirales.f__Oscillospiraceae	0.00275736	Control vs. abx vs. vodka	glm	clr
49	Antibiotic	-0.0869399	0.0945606	-0.919409	0.393343	d__Bacteria.p__Firmicutes_A.c__Clostridia.o__Oscillospirales.f__Ruminococcaceae	1	Control vs. abx vs. vodka	glm	clr
50	Vodka	-0.374167	0.0945606	-3.95691	0.00747822	d__Bacteria.p__Firmicutes_A.c__Clostridia.o__Oscillospirales.f__Ruminococcaceae	0.0482615	Control vs. abx vs. vodka	glm	clr
51	Antibiotic	3.0046	0.0947424	31.7133	6.5324e-08	d__Bacteria.p__Firmicutes_A.c__Clostridia.o__Oscillospirales.f__UMGS1783	2.07777e-06	Control vs. abx vs. vodka	glm	clr
52	Vodka	2.51562	0.0947424	26.5522	1.88383e-07	d__Bacteria.p__Firmicutes_A.c__Clostridia.o__Oscillospirales.f__UMGS1783	3.35548e-06	Control vs. abx vs. vodka	glm	clr
53	Antibiotic	0.197477	0.131539	1.50128	0.183959	d__Bacteria.p__Firmicutes_A.c__Clostridia.o__Peptostreptococcales.f__Anaerovoracaceae	1	Control vs. abx vs. vodka	glm	clr
54	Vodka	0.800683	0.131539	6.08705	0.000894202	d__Bacteria.p__Firmicutes_A.c__Clostridia.o__Peptostreptococcales.f__Anaerovoracaceae	0.00622169	Control vs. abx vs. vodka	glm	clr
55	Antibiotic	3.16157	0.182114	17.3604	2.34138e-06	d__Bacteria.p__Firmicutes_A.c__Clostridia.o__Peptostreptococcales.f__Peptostreptococcaceae	2.48242e-05	Control vs. abx vs. vodka	glm	clr
56	Vodka	2.87575	0.182114	15.7909	4.09018e-06	d__Bacteria.p__Firmicutes_A.c__Clostridia.o__Peptostreptococcales.f__Peptostreptococcaceae	4.13945e-05	Control vs. abx vs. vodka	glm	clr
57	Antibiotic	3.76457	0.0584774	64.3764	9.44702e-10	d__Bacteria.p__Firmicutes_A.c__Clostridia.o__UBA1212.f__UBA1255	1.40225e-07	Control vs. abx vs. vodka	glm	clr
58	Vodka	2.92968	0.0584774	50.0992	4.24224e-09	d__Bacteria.p__Firmicutes_A.c__Clostridia.o__UBA1212.f__UBA1255	3.14844e-07	Control vs. abx vs. vodka	glm	clr
59	Antibiotic	-0.371966	0.0733962	-5.06792	0.00229269	d__Bacteria.p__Firmicutes_A.c__Clostridia.o__UBA1381.f__UBA1381	0.0152378	Control vs. abx vs. vodka	glm	clr
60	Vodka	-0.198306	0.0733962	-2.70185	0.0354883	d__Bacteria.p__Firmicutes_A.c__Clostridia.o__UBA1381.f__UBA1381	0.219485	Control vs. abx vs. vodka	glm	clr
61	Antibiotic	2.72412	0.176347	15.4475	4.65414e-06	d__Bacteria.p__Firmicutes_A.c__Clostridia.o__UBA1381.f__UBA9506	4.60553e-05	Control vs. abx vs. vodka	glm	clr
62	Vodka	4.28963	0.176347	24.325	3.17313e-07	d__Bacteria.p__Firmicutes_A.c__Clostridia.o__UBA1381.f__UBA9506	5.0464e-06	Control vs. abx vs. vodka	glm	clr
63	Antibiotic	-1.13219	0.0415653	-27.2388	1.61807e-07	d__Bacteria.p__Firmicutes_C.c__Negativicutes.o__Acidaminococcales.f__Acidaminococcaceae	3.21235e-06	Control vs. abx vs. vodka	glm	clr
64	Vodka	0.0175763	0.0415653	0.42286	0.687133	d__Bacteria.p__Firmicutes_C.c__Negativicutes.o__Acidaminococcales.f__Acidaminococcaceae	1	Control vs. abx vs. vodka	glm	clr
65	Antibiotic	-5.46162	0.235418	-23.1996	4.20511e-07	d__Bacteria.p__Firmicutes_C.c__Negativicutes.o__Veillonellales.f__Dialisteraceae	6.04043e-06	Control vs. abx vs. vodka	glm	clr
66	Vodka	-4.92703	0.235418	-20.9288	7.75036e-07	d__Bacteria.p__Firmicutes_C.c__Negativicutes.o__Veillonellales.f__Dialisteraceae	1.03469e-05	Control vs. abx vs. vodka	glm	clr
67	Antibiotic	-1.49594	0.909038	-1.64563	0.150942	d__Bacteria.p__Firmicutes_C.c__Negativicutes.o__Veillonellales.f__Megasphaeraceae	0.878928	Control vs. abx vs. vodka	glm	clr
68	Vodka	-1.63656	0.909038	-1.80032	0.121898	d__Bacteria.p__Firmicutes_C.c__Negativicutes.o__Veillonellales.f__Megasphaeraceae	0.723747	Control vs. abx vs. vodka	glm	clr
69	Antibiotic	-0.693916	0.11248	-6.16924	0.00083314	d__Bacteria.p__Firmicutes_C.c__Negativicutes.o__Veillonellales.f__Veillonellaceae	0.00588884	Control vs. abx vs. vodka	glm	clr
70	Vodka	-0.434191	0.11248	-3.86016	0.0083607	d__Bacteria.p__Firmicutes_C.c__Negativicutes.o__Veillonellales.f__Veillonellaceae	0.053186	Control vs. abx vs. vodka	glm	clr
71	Antibiotic	1.63339	0.174972	9.3351	8.56283e-05	d__Bacteria.p__Firmicutes.c__Bacilli.o__Erysipelotrichales.f__Coprobacillaceae	0.000680898	Control vs. abx vs. vodka	glm	clr
72	Vodka	2.47206	0.174972	14.1283	7.85222e-06	d__Bacteria.p__Firmicutes.c__Bacilli.o__Erysipelotrichales.f__Coprobacillaceae	7.60128e-05	Control vs. abx vs. vodka	glm	clr
73	Antibiotic	-3.0447	0.103495	-29.4188	1.02252e-07	d__Bacteria.p__Firmicutes.c__Bacilli.o__Erysipelotrichales.f__Erysipelotrichaceae	2.68518e-06	Control vs. abx vs. vodka	glm	clr
74	Vodka	-1.86891	0.103495	-18.0581	1.85562e-06	d__Bacteria.p__Firmicutes.c__Bacilli.o__Erysipelotrichales.f__Erysipelotrichaceae	2.06576e-05	Control vs. abx vs. vodka	glm	clr
75	Antibiotic	3.01998	0.11576	26.0883	2.09227e-07	d__Bacteria.p__Firmicutes.c__Bacilli.o__Haloplasmatales_A.f__Turicibacteraceae	3.58342e-06	Control vs. abx vs. vodka	glm	clr
76	Vodka	2.41491	0.11576	20.8613	7.90019e-07	d__Bacteria.p__Firmicutes.c__Bacilli.o__Haloplasmatales_A.f__Turicibacteraceae	1.03469e-05	Control vs. abx vs. vodka	glm	clr
77	Antibiotic	-4.909	0.0977342	-50.2281	4.17749e-09	d__Bacteria.p__Firmicutes.c__Bacilli.o__Lactobacillales.f__Enterococcaceae	3.14844e-07	Control vs. abx vs. vodka	glm	clr
78	Vodka	-4.47418	0.0977342	-45.779	7.27854e-09	d__Bacteria.p__Firmicutes.c__Bacilli.o__Lactobacillales.f__Enterococcaceae	4.05142e-07	Control vs. abx vs. vodka	glm	clr
79	Antibiotic	6.13718	0.0742646	82.6394	2.11437e-10	d__Bacteria.p__Firmicutes.c__Bacilli.o__Lactobacillales.f__Lactobacillaceae	4.70764e-08	Control vs. abx vs. vodka	glm	clr
80	Vodka	-1.70293	0.0742646	-22.9305	4.50696e-07	d__Bacteria.p__Firmicutes.c__Bacilli.o__Lactobacillales.f__Lactobacillaceae	6.27172e-06	Control vs. abx vs. vodka	glm	clr
81	Antibiotic	7.17241	0.180387	39.7613	1.69131e-08	d__Bacteria.p__Firmicutes.c__Bacilli.o__Lactobacillales.f__Streptococcaceae	6.84674e-07	Control vs. abx vs. vodka	glm	clr
82	Vodka	-1.84675	0.180387	-10.2377	5.06505e-05	d__Bacteria.p__Firmicutes.c__Bacilli.o__Lactobacillales.f__Streptococcaceae	0.000417679	Control vs. abx vs. vodka	glm	clr
83	Antibiotic	-1.6519	0.0800222	-20.643	8.40863e-07	d__Bacteria.p__Proteobacteria.c__Gammaproteobacteria.o__Burkholderiales.f__Burkholderiaceae	1.06982e-05	Control vs. abx vs. vodka	glm	clr
84	Vodka	-1.53033	0.0800222	-19.1238	1.3222e-06	d__Bacteria.p__Proteobacteria.c__Gammaproteobacteria.o__Burkholderiales.f__Burkholderiaceae	1.54941e-05	Control vs. abx vs. vodka	glm	clr
85	Antibiotic	-3.26635	0.104302	-31.3164	7.04233e-08	d__Bacteria.p__Proteobacteria.c__Gammaproteobacteria.o__Enterobacterales.f__Enterobacteriaceae	2.09063e-06	Control vs. abx vs. vodka	glm	clr
86	Vodka	-4.81956	0.104302	-46.2079	6.88343e-09	d__Bacteria.p__Proteobacteria.c__Gammaproteobacteria.o__Enterobacterales.f__Enterobacteriaceae	4.05142e-07	Control vs. abx vs. vodka	glm	clr
87	Antibiotic	-0.106623	0.0700878	-1.52127	0.17901	d__Bacteria.p__Verrucomicrobiota.c__Verrucomicrobiae.o__Verrucomicrobiales.f__Akkermansiaceae	1	Control vs. abx vs. vodka	glm	clr
88	Vodka	-0.395099	0.0700878	-5.6372	0.0013345	d__Bacteria.p__Verrucomicrobiota.c__Verrucomicrobiae.o__Verrucomicrobiales.f__Akkermansiaceae	0.00900385	Control vs. abx vs. vodka	glm	clr

## Sheet: abx vok +or- treatment species
	estimate	std.error	statistic	p.value	microbe	adjusted	comparison	method	transformation
357	9.20467	0.0370173	248.659	1.56924e-09	d__Bacteria.p__Firmicutes.c__Bacilli.o__Lactobacillales.f__Lactobacillaceae.g__Lacticaseibacillus.s__Lacticaseibacillus.zeae	4.15957e-06	Abx +/- probiotic	glm	clr
5	5.90071	0.0373811	157.853	9.66107e-09	d__Bacteria.p__Actinobacteriota.c__Actinomycetia.o__Actinomycetales.f__Bifidobacteriaceae.g__Bifidobacterium.s__Bifidobacterium.breve	1.28043e-05	Abx +/- probiotic	glm	clr
766	7.7987	0.0596768	130.682	2.05644e-08	d__Bacteria.p__Firmicutes.c__Bacilli.o__Lactobacillales.f__Lactobacillaceae.g__Ligilactobacillus.s__Ligilactobacillus.salivarius	5.45099e-05	Vodka +/- probiotic	glm	clr
356	9.19818	0.100029	91.9554	8.38494e-08	d__Bacteria.p__Firmicutes.c__Bacilli.o__Lactobacillales.f__Lactobacillaceae.g__Lacticaseibacillus.s__Lacticaseibacillus.rhamnosus	7.40862e-05	Abx +/- probiotic	glm	clr
7	4.04328	0.0560776	72.1016	2.21725e-07	d__Bacteria.p__Actinobacteriota.c__Actinomycetia.o__Actinomycetales.f__Bifidobacteriaceae.g__Bifidobacterium.s__Bifidobacterium.dentium	0.000146931	Abx +/- probiotic	glm	clr
4	8.92953	0.177071	50.4291	9.25314e-07	d__Bacteria.p__Actinobacteriota.c__Actinomycetia.o__Actinomycetales.f__Bifidobacteriaceae.g__Bifidobacterium.s__Bifidobacterium.animalis	0.000350389	Abx +/- probiotic	glm	clr
8	3.01238	0.0582966	51.6733	8.39464e-07	d__Bacteria.p__Actinobacteriota.c__Actinomycetia.o__Actinomycetales.f__Bifidobacteriaceae.g__Bifidobacterium.s__Bifidobacterium.infantis	0.000350389	Abx +/- probiotic	glm	clr
210	-1.89201	0.0345933	-54.6929	6.69053e-07	d__Bacteria.p__Firmicutes_A.c__Clostridia.o__Lachnospirales.f__Lachnospiraceae.g__Enterocloster.s__Enterocloster.sp005845215	0.000350389	Abx +/- probiotic	glm	clr
411	5.13375	0.0908397	56.5144	5.8696e-07	d__Bacteria.p__Actinobacteriota.c__Actinomycetia.o__Actinomycetales.f__Bifidobacteriaceae.g__Bifidobacterium.s__Bifidobacterium.infantis	0.000777924	Vodka +/- probiotic	glm	clr
188	-1.25862	0.0317012	-39.7027	2.40458e-06	d__Bacteria.p__Firmicutes_A.c__Clostridia.o__Lachnospirales.f__Lachnospiraceae.g__Clostridium_AP.s__Clostridium_AP.sp000509125	0.000796723	Abx +/- probiotic	glm	clr
408	7.24508	0.155837	46.4914	1.28033e-06	d__Bacteria.p__Actinobacteriota.c__Actinomycetia.o__Actinomycetales.f__Bifidobacteriaceae.g__Bifidobacterium.s__Bifidobacterium.breve	0.001002	Vodka +/- probiotic	glm	clr
767	7.66849	0.17196	44.5946	1.51206e-06	d__Bacteria.p__Firmicutes.c__Bacilli.o__Lactobacillales.f__Lactobacillaceae.g__Limosilactobacillus.s__Limosilactobacillus.fermentum	0.001002	Vodka +/- probiotic	glm	clr
413	3.30409	0.079846	41.3807	2.03831e-06	d__Bacteria.p__Actinobacteriota.c__Actinomycetia.o__Actinomycetales.f__Bifidobacteriaceae.g__Bifidobacterium.s__Bifidobacterium.longum	0.00108058	Vodka +/- probiotic	glm	clr
407	7.77093	0.215837	36.0037	3.55249e-06	d__Bacteria.p__Actinobacteriota.c__Actinomycetia.o__Actinomycetales.f__Bifidobacteriaceae.g__Bifidobacterium.s__Bifidobacterium.animalis	0.0011206	Vodka +/- probiotic	glm	clr
500	-1.25772	0.0348553	-36.0841	3.52099e-06	d__Bacteria.p__Bacteroidota.c__Bacteroidia.o__Bacteroidales.f__Bacteroidaceae.g__Paraprevotella.s__Paraprevotella.sp900760455	0.0011206	Vodka +/- probiotic	glm	clr
798	-0.962293	0.0262552	-36.6515	3.30851e-06	d__Bacteria.p__Proteobacteria.c__Gammaproteobacteria.o__Enterobacterales.f__Enterobacteriaceae.g__Escherichia.s__Escherichia.fergusonii	0.0011206	Vodka +/- probiotic	glm	clr
806	-0.929773	0.0262724	-35.3897	3.80481e-06	d__Bacteria.p__Verrucomicrobiota.c__Verrucomicrobiae.o__Verrucomicrobiales.f__Akkermansiaceae.g__Akkermansia.s__Akkermansia.sp905200945	0.0011206	Vodka +/- probiotic	glm	clr
203	-2.30707	0.0670825	-34.3915	4.26484e-06	d__Bacteria.p__Firmicutes_A.c__Clostridia.o__Lachnospirales.f__Lachnospiraceae.g__Enterocloster.s__Enterocloster.bolteae	0.00125609	Abx +/- probiotic	glm	clr
202	-2.38371	0.071968	-33.1218	4.9552e-06	d__Bacteria.p__Firmicutes_A.c__Clostridia.o__Lachnospirales.f__Lachnospiraceae.g__Enterocloster.s__Enterocloster.asparagiformis	0.00131347	Abx +/- probiotic	glm	clr
154	2.32544	0.0785592	29.6012	7.75567e-06	d__Bacteria.p__Firmicutes_A.c__Clostridia.o__Lachnospirales.f__Lachnospiraceae.g__Anaerobutyricum.s__Anaerobutyricum.hallii	0.00158137	Abx +/- probiotic	glm	clr
234	-3.34528	0.111283	-30.0611	7.29347e-06	d__Bacteria.p__Firmicutes_A.c__Clostridia.o__Lachnospirales.f__Lachnospiraceae.g__Oliverpabstia.s__Oliverpabstia.intestinalis	0.00158137	Abx +/- probiotic	glm	clr
298	-4.03985	0.130947	-30.8511	6.57708e-06	d__Bacteria.p__Firmicutes_A.c__Clostridia.o__Oscillospirales.f__Ruminococcaceae.g__Anaerotruncus.s__Anaerotruncus.massiliensis	0.00158137	Abx +/- probiotic	glm	clr
184	-2.02316	0.0712795	-28.3835	9.16862e-06	d__Bacteria.p__Firmicutes_A.c__Clostridia.o__Lachnospirales.f__Lachnospiraceae.g__Choladocola.s__Choladocola.sp003481535	0.00173594	Abx +/- probiotic	glm	clr
759	7.23778	0.241274	29.9982	7.35465e-06	d__Bacteria.p__Firmicutes.c__Bacilli.o__Lactobacillales.f__Lactobacillaceae.g__Lacticaseibacillus.s__Lacticaseibacillus.rhamnosus	0.00177226	Vodka +/- probiotic	glm	clr
800	-0.886455	0.0292548	-30.3012	7.06584e-06	d__Bacteria.p__Proteobacteria.c__Gammaproteobacteria.o__Enterobacterales.f__Enterobacteriaceae.g__Escherichia.s__Escherichia.sp001660175	0.00177226	Vodka +/- probiotic	glm	clr
13	1.80212	0.0684128	26.3418	1.23426e-05	d__Bacteria.p__Actinobacteriota.c__Actinomycetia.o__Actinomycetales.f__Bifidobacteriaceae.g__Bifidobacterium.s__Bifidobacterium.sp002742445	0.00204477	Abx +/- probiotic	glm	clr
187	-1.21461	0.0455841	-26.6454	1.17922e-05	d__Bacteria.p__Firmicutes_A.c__Clostridia.o__Lachnospirales.f__Lachnospiraceae.g__Clostridium_AP.s__Clostridium_AP.scindens	0.00204477	Abx +/- probiotic	glm	clr
425	2.48192	0.0960304	25.8451	1.33142e-05	d__Bacteria.p__Actinobacteriota.c__Coriobacteriia.o__Coriobacteriales.f__Coriobacteriaceae.g__Collinsella.s__Collinsella.sp900546455	0.00252085	Vodka +/- probiotic	glm	clr
557	2.34889	0.0906565	25.9098	1.31825e-05	d__Bacteria.p__Firmicutes_A.c__Clostridia.o__Lachnospirales.f__Lachnospiraceae.g__Anaerobutyricum.s__Anaerobutyricum.hallii	0.00252085	Vodka +/- probiotic	glm	clr
585	-2.70019	0.102598	-26.3182	1.23868e-05	d__Bacteria.p__Firmicutes_A.c__Clostridia.o__Lachnospirales.f__Lachnospiraceae.g__CHH4.2.s__CHH4.2.sp002899675	0.00252085	Vodka +/- probiotic	glm	clr
18	0.865917	0.0353496	24.4958	1.64807e-05	d__Bacteria.p__Actinobacteriota.c__Coriobacteriia.o__Coriobacteriales.f__Coriobacteriaceae.g__Collinsella.s__Collinsella.sp900541285	0.00256972	Abx +/- probiotic	glm	clr
491	-1.56597	0.0646944	-24.2057	1.72804e-05	d__Bacteria.p__Bacteroidota.c__Bacteroidia.o__Bacteroidales.f__Bacteroidaceae.g__Bacteroides.s__Bacteroides.sp900755095	0.00295612	Vodka +/- probiotic	glm	clr
611	-1.77515	0.0739298	-24.0113	1.78437e-05	d__Bacteria.p__Firmicutes_A.c__Clostridia.o__Lachnospirales.f__Lachnospiraceae.g__Enterocloster.s__Enterocloster.sp000155435	0.00295612	Vodka +/- probiotic	glm	clr
159	-0.962446	0.0417399	-23.0582	2.09617e-05	d__Bacteria.p__Firmicutes_A.c__Clostridia.o__Lachnospirales.f__Lachnospiraceae.g__Blautia_A.s__Blautia_A.faecis	0.00308683	Abx +/- probiotic	glm	clr
658	-3.03102	0.129906	-23.3324	1.99994e-05	d__Bacteria.p__Firmicutes_A.c__Clostridia.o__Oscillospirales.f__Butyricicoccaceae.g__Agathobaculum.s__Agathobaculum.butyriciproducens	0.00311836	Vodka +/- probiotic	glm	clr
501	-1.2381	0.056239	-22.0149	2.51961e-05	d__Bacteria.p__Bacteroidota.c__Bacteroidia.o__Bacteroidales.f__Bacteroidaceae.g__Phocaeicola.s__Phocaeicola.dorei	0.00333936	Vodka +/- probiotic	glm	clr
634	-1.80074	0.0812346	-22.1672	2.45154e-05	d__Bacteria.p__Firmicutes_A.c__Clostridia.o__Lachnospirales.f__Lachnospiraceae.g__Merdisoma.s__Merdisoma.sp900553635	0.00333936	Vodka +/- probiotic	glm	clr
758	6.65001	0.296468	22.4308	2.33905e-05	d__Bacteria.p__Firmicutes.c__Bacilli.o__Lactobacillales.f__Lactobacillaceae.g__Lacticaseibacillus.s__Lacticaseibacillus.casei	0.00333936	Vodka +/- probiotic	glm	clr
68	1.34282	0.061988	21.6625	2.6864e-05	d__Bacteria.p__Actinobacteriota.c__Coriobacteriia.o__Coriobacteriales.f__Eggerthellaceae.g__Ellagibacter.s__Ellagibacter.isourolithinifaciens	0.00374779	Abx +/- probiotic	glm	clr
797	-0.871776	0.0420101	-20.7516	3.18603e-05	d__Bacteria.p__Proteobacteria.c__Gammaproteobacteria.o__Enterobacterales.f__Enterobacteriaceae.g__Escherichia.s__Escherichia.coli_E	0.00402151	Vodka +/- probiotic	glm	clr
291	-3.11673	0.149238	-20.8844	3.10639e-05	d__Bacteria.p__Firmicutes_A.c__Clostridia.o__Oscillospirales.f__Oscillospiraceae.g__Marseille.P3106.s__Marseille.P3106.sp900543935	0.00411704	Abx +/- probiotic	glm	clr
9	1.19116	0.0611145	19.4907	4.08564e-05	d__Bacteria.p__Actinobacteriota.c__Actinomycetia.o__Actinomycetales.f__Bifidobacteriaceae.g__Bifidobacterium.s__Bifidobacterium.kashiwanohense	0.00418846	Abx +/- probiotic	glm	clr
55	1.29357	0.0647136	19.9891	3.69627e-05	d__Bacteria.p__Actinobacteriota.c__Coriobacteriia.o__Coriobacteriales.f__Coriobacteriaceae.g__Collinsella.s__Collinsella.sp900762325	0.00418846	Abx +/- probiotic	glm	clr
57	-0.959161	0.0474442	-20.2166	3.53402e-05	d__Bacteria.p__Actinobacteriota.c__Coriobacteriia.o__Coriobacteriales.f__Coriobacteriaceae.g__Collinsella.s__Collinsella.sp905197585	0.00418846	Abx +/- probiotic	glm	clr
194	2.30747	0.118554	19.4634	4.10837e-05	d__Bacteria.p__Firmicutes_A.c__Clostridia.o__Lachnospirales.f__Lachnospiraceae.g__Copromonas.s__Copromonas.sp900066535	0.00418846	Abx +/- probiotic	glm	clr
206	-1.46854	0.0751092	-19.5521	4.03497e-05	d__Bacteria.p__Firmicutes_A.c__Clostridia.o__Lachnospirales.f__Lachnospiraceae.g__Enterocloster.s__Enterocloster.clostridioformis_A	0.00418846	Abx +/- probiotic	glm	clr
233	-2.46486	0.122434	-20.1322	3.59318e-05	d__Bacteria.p__Firmicutes_A.c__Clostridia.o__Lachnospirales.f__Lachnospiraceae.g__Oliverpabstia.s__Oliverpabstia.faecicola	0.00418846	Abx +/- probiotic	glm	clr
6	1.16761	0.0615275	18.9771	4.54191e-05	d__Bacteria.p__Actinobacteriota.c__Actinomycetia.o__Actinomycetales.f__Bifidobacteriaceae.g__Bifidobacterium.s__Bifidobacterium.catenulatum	0.00445896	Abx +/- probiotic	glm	clr
364	8.64217	0.462277	18.6948	4.81979e-05	d__Bacteria.p__Firmicutes.c__Bacilli.o__Lactobacillales.f__Lactobacillaceae.g__Limosilactobacillus.s__Limosilactobacillus.fermentum	0.00456278	Abx +/- probiotic	glm	clr
481	-1.00431	0.053731	-18.6913	4.82333e-05	d__Bacteria.p__Bacteroidota.c__Bacteroidia.o__Bacteroidales.f__Bacteroidaceae.g__Bacteroides.s__Bacteroides.finegoldii	0.00485295	Vodka +/- probiotic	glm	clr
499	-1.00974	0.0541496	-18.6472	4.86869e-05	d__Bacteria.p__Bacteroidota.c__Bacteroidia.o__Bacteroidales.f__Bacteroidaceae.g__Bacteroides.s__Bacteroides.xylanisolvens	0.00485295	Vodka +/- probiotic	glm	clr
768	7.60671	0.394474	19.2832	4.26275e-05	d__Bacteria.p__Firmicutes.c__Bacilli.o__Lactobacillales.f__Lactobacillaceae.g__Limosilactobacillus.s__Limosilactobacillus.reuteri	0.00485295	Vodka +/- probiotic	glm	clr
769	-2.46586	0.127846	-19.2878	4.25871e-05	d__Bacteria.p__Firmicutes.c__Bacilli.o__Lactobacillales.f__Streptococcaceae.g__Streptococcus.s__Streptococcus.anginosus	0.00485295	Vodka +/- probiotic	glm	clr
796	-0.93759	0.0504735	-18.5759	4.94323e-05	d__Bacteria.p__Proteobacteria.c__Gammaproteobacteria.o__Enterobacterales.f__Enterobacteriaceae.g__Escherichia.s__Escherichia.coli	0.00485295	Vodka +/- probiotic	glm	clr
799	-0.967516	0.052081	-18.5771	4.94188e-05	d__Bacteria.p__Proteobacteria.c__Gammaproteobacteria.o__Enterobacterales.f__Enterobacteriaceae.g__Escherichia.s__Escherichia.ruysiae	0.00485295	Vodka +/- probiotic	glm	clr
428	3.80449	0.208619	18.2365	5.31773e-05	d__Bacteria.p__Actinobacteriota.c__Coriobacteriia.o__Coriobacteriales.f__Coriobacteriaceae.g__Collinsella.s__Collinsella.sp900548495	0.00486057	Vodka +/- probiotic	glm	clr
475	-1.97279	0.107624	-18.3304	5.21066e-05	d__Bacteria.p__Actinobacteriota.c__Coriobacteriia.o__Coriobacteriales.f__Eggerthellaceae.g__Slackia_A.s__Slackia_A.isoflavoniconvertens	0.00486057	Vodka +/- probiotic	glm	clr
554	-0.952607	0.0541266	-17.5996	6.12138e-05	d__Bacteria.p__Firmicutes_A.c__Clostridia.o__Lachnospirales.f__Lachnospiraceae.g__Agathobacter.s__Agathobacter.sp000434275	0.00540863	Vodka +/- probiotic	glm	clr
151	-1.54782	0.0877096	-17.6471	6.05645e-05	d__Bacteria.p__Firmicutes_A.c__Clostridia.o__Lachnospirales.f__Lachnospiraceae.g__Agathobacter.s__Agathobacter.sp000434275	0.00553578	Abx +/- probiotic	glm	clr
45	0.961957	0.0550667	17.469	6.30457e-05	d__Bacteria.p__Actinobacteriota.c__Coriobacteriia.o__Coriobacteriales.f__Coriobacteriaceae.g__Collinsella.s__Collinsella.sp900555225	0.00557048	Abx +/- probiotic	glm	clr
355	9.81432	0.568036	17.2776	6.58531e-05	d__Bacteria.p__Firmicutes.c__Bacilli.o__Lactobacillales.f__Lactobacillaceae.g__Lacticaseibacillus.s__Lacticaseibacillus.casei	0.00563084	Abx +/- probiotic	glm	clr
490	-1.02687	0.0614587	-16.7083	7.51827e-05	d__Bacteria.p__Bacteroidota.c__Bacteroidia.o__Bacteroidales.f__Bacteroidaceae.g__Bacteroides.s__Bacteroides.sp900557355	0.00569388	Vodka +/- probiotic	glm	clr
496	-1.46099	0.0863276	-16.9238	7.14696e-05	d__Bacteria.p__Bacteroidota.c__Bacteroidia.o__Bacteroidales.f__Bacteroidaceae.g__Bacteroides.s__Bacteroides.thetaiotaomicron	0.00569388	Vodka +/- probiotic	glm	clr
610	-2.26962	0.132777	-17.0936	6.87033e-05	d__Bacteria.p__Firmicutes_A.c__Clostridia.o__Lachnospirales.f__Lachnospiraceae.g__Enterocloster.s__Enterocloster.lavalensis	0.00569388	Vodka +/- probiotic	glm	clr
694	-2.30378	0.137005	-16.8153	7.33103e-05	d__Bacteria.p__Firmicutes_A.c__Clostridia.o__Oscillospirales.f__Oscillospiraceae.g__Marseille.P3106.s__Marseille.P3106.sp900543935	0.00569388	Vodka +/- probiotic	glm	clr
801	-0.809885	0.0475856	-17.0195	6.98925e-05	d__Bacteria.p__Proteobacteria.c__Gammaproteobacteria.o__Enterobacterales.f__Enterobacteriaceae.g__Escherichia.s__Escherichia.sp002965065	0.00569388	Vodka +/- probiotic	glm	clr
153	-1.98109	0.116844	-16.955	7.09506e-05	d__Bacteria.p__Firmicutes_A.c__Clostridia.o__Lachnospirales.f__Lachnospiraceae.g__Agathobacter.s__Agathobacter.sp900546625	0.00587713	Abx +/- probiotic	glm	clr
482	-1.45722	0.0899629	-16.198	8.49871e-05	d__Bacteria.p__Bacteroidota.c__Bacteroidia.o__Bacteroidales.f__Bacteroidaceae.g__Bacteroides.s__Bacteroides.intestinalis	0.00594959	Vodka +/- probiotic	glm	clr
510	-0.489848	0.0303154	-16.1584	8.58127e-05	d__Bacteria.p__Bacteroidota.c__Bacteroidia.o__Bacteroidales.f__Marinifilaceae.g__Odoribacter.s__Odoribacter.splanchnicus	0.00594959	Vodka +/- probiotic	glm	clr
762	7.49167	0.461886	16.2197	8.4538e-05	d__Bacteria.p__Firmicutes.c__Bacilli.o__Lactobacillales.f__Lactobacillaceae.g__Lactiplantibacillus.s__Lactiplantibacillus.plantarum	0.00594959	Vodka +/- probiotic	glm	clr
802	-0.901468	0.0560713	-16.0772	8.75373e-05	d__Bacteria.p__Proteobacteria.c__Gammaproteobacteria.o__Enterobacterales.f__Enterobacteriaceae.g__Escherichia.s__Escherichia.sp004211955	0.00594959	Vodka +/- probiotic	glm	clr
448	2.49941	0.164859	15.1609	0.000110346	d__Bacteria.p__Actinobacteriota.c__Coriobacteriia.o__Coriobacteriales.f__Coriobacteriaceae.g__Collinsella.s__Collinsella.sp900555225	0.00682156	Vodka +/- probiotic	glm	clr
483	-1.31629	0.087258	-15.0851	0.00011255	d__Bacteria.p__Bacteroidota.c__Bacteroidia.o__Bacteroidales.f__Bacteroidaceae.g__Bacteroides.s__Bacteroides.intestinalis_A	0.00682156	Vodka +/- probiotic	glm	clr
494	-1.05291	0.0684624	-15.3793	0.000104294	d__Bacteria.p__Bacteroidota.c__Bacteroidia.o__Bacteroidales.f__Bacteroidaceae.g__Bacteroides.s__Bacteroides.sp902362375	0.00682156	Vodka +/- probiotic	glm	clr
577	-1.58562	0.104744	-15.1381	0.000111005	d__Bacteria.p__Firmicutes_A.c__Clostridia.o__Lachnospirales.f__Lachnospiraceae.g__Blautia_A.s__Blautia_A.sp900120195	0.00682156	Vodka +/- probiotic	glm	clr
613	-1.29419	0.0859349	-15.0602	0.000113285	d__Bacteria.p__Firmicutes_A.c__Clostridia.o__Lachnospirales.f__Lachnospiraceae.g__Enterocloster.s__Enterocloster.sp005845215	0.00682156	Vodka +/- probiotic	glm	clr
763	6.24371	0.416907	14.9763	0.000115808	d__Bacteria.p__Firmicutes.c__Bacilli.o__Lactobacillales.f__Lactobacillaceae.g__Lactobacillus.s__Lactobacillus.crispatus	0.00682156	Vodka +/- probiotic	glm	clr
207	-1.41513	0.0875925	-16.1558	8.58659e-05	d__Bacteria.p__Firmicutes_A.c__Clostridia.o__Lachnospirales.f__Lachnospiraceae.g__Enterocloster.s__Enterocloster.lavalensis	0.00689709	Abx +/- probiotic	glm	clr
12	1.20938	0.0754409	16.0309	8.85402e-05	d__Bacteria.p__Actinobacteriota.c__Actinomycetia.o__Actinomycetales.f__Bifidobacteriaceae.g__Bifidobacterium.s__Bifidobacterium.ruminantium	0.00690272	Abx +/- probiotic	glm	clr
492	-1.41002	0.0955365	-14.759	0.000122672	d__Bacteria.p__Bacteroidota.c__Bacteroidia.o__Bacteroidales.f__Bacteroidaceae.g__Bacteroides.s__Bacteroides.sp900761785	0.00702058	Vodka +/- probiotic	glm	clr
587	-1.94503	0.133684	-14.5494	0.000129781	d__Bacteria.p__Firmicutes_A.c__Clostridia.o__Lachnospirales.f__Lachnospiraceae.g__Choladocola.s__Choladocola.sp003481535	0.00702058	Vodka +/- probiotic	glm	clr
599	-2.3567	0.16168	-14.5763	0.000128842	d__Bacteria.p__Firmicutes_A.c__Clostridia.o__Lachnospirales.f__Lachnospiraceae.g__Dorea_A.s__Dorea_A.longicatena	0.00702058	Vodka +/- probiotic	glm	clr
637	-1.53387	0.104529	-14.6741	0.000125491	d__Bacteria.p__Firmicutes_A.c__Clostridia.o__Lachnospirales.f__Lachnospiraceae.g__Oliverpabstia.s__Oliverpabstia.intestinalis	0.00702058	Vodka +/- probiotic	glm	clr
150	-1.9434	0.122899	-15.813	9.34546e-05	d__Bacteria.p__Firmicutes_A.c__Clostridia.o__Lachnospirales.f__Lachnospiraceae.g__Agathobacter.s__Agathobacter.rectalis	0.00707769	Abx +/- probiotic	glm	clr
190	-1.24507	0.0793679	-15.6874	9.64438e-05	d__Bacteria.p__Firmicutes_A.c__Clostridia.o__Lachnospirales.f__Lachnospiraceae.g__Clostridium_Q.s__Clostridium_Q.symbiosum	0.00710118	Abx +/- probiotic	glm	clr
50	0.977138	0.0631026	15.4849	0.000101517	d__Bacteria.p__Actinobacteriota.c__Coriobacteriia.o__Coriobacteriales.f__Coriobacteriaceae.g__Collinsella.s__Collinsella.sp900752015	0.00727269	Abx +/- probiotic	glm	clr
277	2.90339	0.190227	15.2627	0.000107471	d__Bacteria.p__Firmicutes_A.c__Clostridia.o__Oscillospirales.f__Oscillospiraceae.g__Dysosmobacter.s__Dysosmobacter.sp000436875	0.00749666	Abx +/- probiotic	glm	clr
152	-1.91373	0.126535	-15.1241	0.000111408	d__Bacteria.p__Firmicutes_A.c__Clostridia.o__Lachnospirales.f__Lachnospiraceae.g__Agathobacter.s__Agathobacter.sp900317585	0.00757202	Abx +/- probiotic	glm	clr
479	-1.33543	0.0942537	-14.1684	0.000144071	d__Bacteria.p__Bacteroidota.c__Bacteroidia.o__Bacteroidales.f__Bacteroidaceae.g__Bacteroides.s__Bacteroides.cellulosilyticus	0.00763773	Vodka +/- probiotic	glm	clr
182	-2.95728	0.198266	-14.9157	0.000117671	d__Bacteria.p__Firmicutes_A.c__Clostridia.o__Lachnospirales.f__Lachnospiraceae.g__CHH4.2.s__CHH4.2.sp002899675	0.00779774	Abx +/- probiotic	glm	clr
497	-1.30894	0.0945806	-13.8394	0.000158022	d__Bacteria.p__Bacteroidota.c__Bacteroidia.o__Bacteroidales.f__Bacteroidaceae.g__Bacteroides.s__Bacteroides.timonensis	0.00781456	Vodka +/- probiotic	glm	clr
512	-1.4263	0.102764	-13.8793	0.000156241	d__Bacteria.p__Bacteroidota.c__Bacteroidia.o__Bacteroidales.f__Rikenellaceae.g__Alistipes_A.s__Alistipes_A.indistinctus	0.00781456	Vodka +/- probiotic	glm	clr
706	2.3992	0.173533	13.8256	0.000158643	d__Bacteria.p__Firmicutes_A.c__Clostridia.o__Oscillospirales.f__Ruminococcaceae.g__Faecalibacterium.s__Faecalibacterium.prausnitzii_D	0.00781456	Vodka +/- probiotic	glm	clr
770	-1.41565	0.102484	-13.8133	0.000159199	d__Bacteria.p__Firmicutes.c__Bacilli.o__Lactobacillales.f__Streptococcaceae.g__Streptococcus.s__Streptococcus.anginosus_C	0.00781456	Vodka +/- probiotic	glm	clr
261	2.26755	0.153322	14.7895	0.00012168	d__Bacteria.p__Firmicutes_A.c__Clostridia.o__Oscillospirales.f__Oscillospiraceae.g__An92.s__An92.sp900199495	0.00786672	Abx +/- probiotic	glm	clr
25	0.862037	0.0589511	14.6229	0.000127232	d__Bacteria.p__Actinobacteriota.c__Coriobacteriia.o__Coriobacteriales.f__Coriobacteriaceae.g__Collinsella.s__Collinsella.sp900548495	0.0079961	Abx +/- probiotic	glm	clr
322	0.754571	0.0518558	14.5513	0.000129714	d__Bacteria.p__Firmicutes_A.c__Clostridia.o__Oscillospirales.f__Ruminococcaceae.g__Gemmiger.s__Gemmiger.sp900554145	0.0079961	Abx +/- probiotic	glm	clr
487	-1.3743	0.10139	-13.5546	0.00017148	d__Bacteria.p__Bacteroidota.c__Bacteroidia.o__Bacteroidales.f__Bacteroidaceae.g__Bacteroides.s__Bacteroides.sp900552405	0.00811677	Vodka +/- probiotic	glm	clr
771	-2.19425	0.161163	-13.6151	0.000168502	d__Bacteria.p__Firmicutes.c__Bacilli.o__Lactobacillales.f__Streptococcaceae.g__Streptococcus.s__Streptococcus.constellatus	0.00811677	Vodka +/- probiotic	glm	clr
480	-1.40466	0.104763	-13.408	0.000178959	d__Bacteria.p__Bacteroidota.c__Bacteroidia.o__Bacteroidales.f__Bacteroidaceae.g__Bacteroides.s__Bacteroides.faecis	0.00832218	Vodka +/- probiotic	glm	clr
69	1.37074	0.0967446	14.1686	0.000144063	d__Bacteria.p__Actinobacteriota.c__Coriobacteriia.o__Coriobacteriales.f__Eggerthellaceae.g__Ellagibacter.s__Ellagibacter.sp900554945	0.00867878	Abx +/- probiotic	glm	clr
421	1.07938	0.0818268	13.1911	0.000190798	d__Bacteria.p__Actinobacteriota.c__Coriobacteriia.o__Coriobacteriales.f__Coriobacteriaceae.g__Collinsella.s__Collinsella.sp900541285	0.00871978	Vodka +/- probiotic	glm	clr
714	2.22168	0.170286	13.0467	0.000199216	d__Bacteria.p__Firmicutes_A.c__Clostridia.o__Oscillospirales.f__Ruminococcaceae.g__Faecalibacterium.s__Faecalibacterium.sp900539885	0.00895018	Vodka +/- probiotic	glm	clr
605	-2.15389	0.167464	-12.8618	0.000210687	d__Bacteria.p__Firmicutes_A.c__Clostridia.o__Lachnospirales.f__Lachnospiraceae.g__Enterocloster.s__Enterocloster.asparagiformis	0.00930776	Vodka +/- probiotic	glm	clr
467	-1.22651	0.0960174	-12.7738	0.000216437	d__Bacteria.p__Actinobacteriota.c__Coriobacteriia.o__Coriobacteriales.f__Eggerthellaceae.g__Adlercreutzia.s__Adlercreutzia.celatus_A	0.00940504	Vodka +/- probiotic	glm	clr
216	-0.838668	0.0608743	-13.777	0.000160852	d__Bacteria.p__Firmicutes_A.c__Clostridia.o__Lachnospirales.f__Lachnospiraceae.g__GCA.900066755.s__GCA.900066755.sp902363085	0.00947485	Abx +/- probiotic	glm	clr
484	-0.762082	0.0605003	-12.5963	0.000228636	d__Bacteria.p__Bacteroidota.c__Bacteroidia.o__Bacteroidales.f__Bacteroidaceae.g__Bacteroides.s__Bacteroides.ovatus	0.00976644	Vodka +/- probiotic	glm	clr
703	1.23985	0.0988107	12.5478	0.000232123	d__Bacteria.p__Firmicutes_A.c__Clostridia.o__Oscillospirales.f__Ruminococcaceae.g__Faecalibacterium.s__Faecalibacterium.prausnitzii	0.00976644	Vodka +/- probiotic	glm	clr
84	-1.81454	0.134352	-13.5059	0.000173921	d__Bacteria.p__Bacteroidota.c__Bacteroidia.o__Bacteroidales.f__Bacteroidaceae.g__Bacteroides.s__Bacteroides.sp900552405	0.010022	Abx +/- probiotic	glm	clr
358	3.41504	0.258425	13.2148	0.000189455	d__Bacteria.p__Firmicutes.c__Bacilli.o__Lactobacillales.f__Lactobacillaceae.g__Lactiplantibacillus.s__Lactiplantibacillus.paraplantarum	0.0106848	Abx +/- probiotic	glm	clr
488	-1.34372	0.110294	-12.1831	0.00026053	d__Bacteria.p__Bacteroidota.c__Bacteroidia.o__Bacteroidales.f__Bacteroidaceae.g__Bacteroides.s__Bacteroides.sp900556215	0.0107904	Vodka +/- probiotic	glm	clr
604	-1.12713	0.0938068	-12.0155	0.00027504	d__Bacteria.p__Firmicutes_A.c__Clostridia.o__Lachnospirales.f__Lachnospiraceae.g__Enterocloster.s__Enterocloster.aldenensis	0.0112161	Vodka +/- probiotic	glm	clr
178	-0.510315	0.039596	-12.888	0.000209012	d__Bacteria.p__Firmicutes_A.c__Clostridia.o__Lachnospirales.f__Lachnospiraceae.g__Blautia_A.s__Blautia_A.sp905209435	0.0115422	Abx +/- probiotic	glm	clr
710	1.09623	0.0928936	11.8009	0.000295106	d__Bacteria.p__Firmicutes_A.c__Clostridia.o__Oscillospirales.f__Ruminococcaceae.g__Faecalibacterium.s__Faecalibacterium.prausnitzii_H	0.011852	Vodka +/- probiotic	glm	clr
260	1.79038	0.141392	12.6625	0.000223988	d__Bacteria.p__Firmicutes_A.c__Clostridia.o__Oscillospirales.f__Oscillospiraceae.g__An92.s__An92.sp018374635	0.0119212	Abx +/- probiotic	glm	clr
365	7.91043	0.625338	12.6499	0.000224869	d__Bacteria.p__Firmicutes.c__Bacilli.o__Lactobacillales.f__Lactobacillaceae.g__Limosilactobacillus.s__Limosilactobacillus.reuteri	0.0119212	Abx +/- probiotic	glm	clr
3	0.994671	0.0790723	12.5793	0.000229854	d__Bacteria.p__Actinobacteriota.c__Actinomycetia.o__Actinomycetales.f__Bifidobacteriaceae.g__Bifidobacterium.s__Bifidobacterium.adolescentis	0.0119465	Abx +/- probiotic	glm	clr
547	-2.3157	0.1978	-11.7073	0.000304431	d__Bacteria.p__Firmicutes_A.c__Clostridia.o__Clostridiales.f__Clostridiaceae.g__Clostridium.s__Clostridium.butyricum	0.0120441	Vodka +/- probiotic	glm	clr
704	1.27803	0.109657	11.6547	0.000309828	d__Bacteria.p__Firmicutes_A.c__Clostridia.o__Oscillospirales.f__Ruminococcaceae.g__Faecalibacterium.s__Faecalibacterium.prausnitzii_A	0.0120773	Vodka +/- probiotic	glm	clr
318	1.11586	0.0897465	12.4335	0.000240589	d__Bacteria.p__Firmicutes_A.c__Clostridia.o__Oscillospirales.f__Ruminococcaceae.g__Gemmiger.s__Gemmiger.qucibialis	0.012264	Abx +/- probiotic	glm	clr
460	-1.00799	0.087455	-11.5259	0.000323573	d__Bacteria.p__Actinobacteriota.c__Coriobacteriia.o__Coriobacteriales.f__Coriobacteriaceae.g__Collinsella.s__Collinsella.sp905197585	0.0124303	Vodka +/- probiotic	glm	clr
44	1.14754	0.0937683	12.238	0.000255988	d__Bacteria.p__Actinobacteriota.c__Coriobacteriia.o__Coriobacteriales.f__Coriobacteriaceae.g__Collinsella.s__Collinsella.sp900554905	0.0124819	Abx +/- probiotic	glm	clr
126	-1.83005	0.149985	-12.2016	0.00025899	d__Bacteria.p__Desulfobacterota_I.c__Desulfovibrionia.o__Desulfovibrionales.f__Desulfovibrionaceae.g__Bilophila.s__Bilophila.wadsworthia	0.0124819	Abx +/- probiotic	glm	clr
239	-1.48968	0.121156	-12.2955	0.000251335	d__Bacteria.p__Firmicutes_A.c__Clostridia.o__Lachnospirales.f__Lachnospiraceae.g__Scatomonas.s__Scatomonas.sp003481995	0.0124819	Abx +/- probiotic	glm	clr
600	-2.5102	0.219443	-11.439	0.000333267	d__Bacteria.p__Firmicutes_A.c__Clostridia.o__Lachnospirales.f__Lachnospiraceae.g__Dorea_A.s__Dorea_A.longicatena_B	0.0125999	Vodka +/- probiotic	glm	clr
635	-1.90839	0.167372	-11.4021	0.000337494	d__Bacteria.p__Firmicutes_A.c__Clostridia.o__Lachnospirales.f__Lachnospiraceae.g__Muricomes.s__Muricomes.sp000509105	0.0125999	Vodka +/- probiotic	glm	clr
553	-1.38268	0.122664	-11.2721	0.000352928	d__Bacteria.p__Firmicutes_A.c__Clostridia.o__Lachnospirales.f__Lachnospiraceae.g__Agathobacter.s__Agathobacter.rectalis	0.0126419	Vodka +/- probiotic	glm	clr
707	1.11621	0.0983719	11.3468	0.000343947	d__Bacteria.p__Firmicutes_A.c__Clostridia.o__Oscillospirales.f__Ruminococcaceae.g__Faecalibacterium.s__Faecalibacterium.prausnitzii_E	0.0126419	Vodka +/- probiotic	glm	clr
709	-0.499141	0.0441297	-11.3108	0.000348246	d__Bacteria.p__Firmicutes_A.c__Clostridia.o__Oscillospirales.f__Ruminococcaceae.g__Faecalibacterium.s__Faecalibacterium.prausnitzii_G	0.0126419	Vodka +/- probiotic	glm	clr
468	-1.48245	0.133269	-11.1237	0.00037163	d__Bacteria.p__Actinobacteriota.c__Coriobacteriia.o__Coriobacteriales.f__Eggerthellaceae.g__Adlercreutzia.s__Adlercreutzia.equolifaciens	0.0131343	Vodka +/- probiotic	glm	clr
236	-0.943483	0.07951	-11.8662	0.000288813	d__Bacteria.p__Firmicutes_A.c__Clostridia.o__Lachnospirales.f__Lachnospiraceae.g__Roseburia.s__Roseburia.intestinalis	0.0136706	Abx +/- probiotic	glm	clr
185	-0.74902	0.0636738	-11.7634	0.000298802	d__Bacteria.p__Firmicutes_A.c__Clostridia.o__Lachnospirales.f__Lachnospiraceae.g__Choladocola.s__Choladocola.sp018223365	0.0138953	Abx +/- probiotic	glm	clr
422	1.97458	0.181661	10.8696	0.000406614	d__Bacteria.p__Actinobacteriota.c__Coriobacteriia.o__Coriobacteriales.f__Coriobacteriaceae.g__Collinsella.s__Collinsella.sp900544425	0.0141817	Vodka +/- probiotic	glm	clr
278	-0.452483	0.0391764	-11.5499	0.000320953	d__Bacteria.p__Firmicutes_A.c__Clostridia.o__Oscillospirales.f__Oscillospiraceae.g__Dysosmobacter.s__Dysosmobacter.welbionis	0.014668	Abx +/- probiotic	glm	clr
10	0.601733	0.0528567	11.3842	0.000339562	d__Bacteria.p__Actinobacteriota.c__Actinomycetia.o__Actinomycetales.f__Bifidobacteriaceae.g__Bifidobacterium.s__Bifidobacterium.longum	0.0151876	Abx +/- probiotic	glm	clr
56	0.292646	0.0257878	11.3483	0.000343781	d__Bacteria.p__Actinobacteriota.c__Coriobacteriia.o__Coriobacteriales.f__Coriobacteriaceae.g__Collinsella.s__Collinsella.sp900764415	0.0151876	Abx +/- probiotic	glm	clr
556	-1.40449	0.131999	-10.6401	0.000441792	d__Bacteria.p__Firmicutes_A.c__Clostridia.o__Lachnospirales.f__Lachnospiraceae.g__Agathobacter.s__Agathobacter.sp900546625	0.0152085	Vodka +/- probiotic	glm	clr
389	-1.27695	0.113103	-11.2901	0.000350736	d__Bacteria.p__Proteobacteria.c__Gammaproteobacteria.o__Burkholderiales.f__Burkholderiaceae.g__Parasutterella.s__Parasutterella.sp900766055	0.0152409	Abx +/- probiotic	glm	clr
516	-0.840218	0.0799773	-10.5057	0.000464155	d__Bacteria.p__Bacteroidota.c__Bacteroidia.o__Bacteroidales.f__Rikenellaceae.g__Alistipes.s__Alistipes.finegoldii	0.0157104	Vodka +/- probiotic	glm	clr
688	-0.727076	0.0693636	-10.4821	0.000468226	d__Bacteria.p__Firmicutes_A.c__Clostridia.o__Oscillospirales.f__Oscillospiraceae.g__Intestinimonas.s__Intestinimonas.massiliensis	0.0157104	Vodka +/- probiotic	glm	clr
208	-0.890413	0.0808002	-11.0199	0.000385445	d__Bacteria.p__Firmicutes_A.c__Clostridia.o__Lachnospirales.f__Lachnospiraceae.g__Enterocloster.s__Enterocloster.sp000155435	0.0164789	Abx +/- probiotic	glm	clr
701	-4.84269	0.469461	-10.3154	0.000498279	d__Bacteria.p__Firmicutes_A.c__Clostridia.o__Oscillospirales.f__Ruminococcaceae.g__Anaerotruncus.s__Anaerotruncus.massiliensis	0.0165098	Vodka +/- probiotic	glm	clr
79	-1.66255	0.152806	-10.8801	0.000405082	d__Bacteria.p__Bacteroidota.c__Bacteroidia.o__Bacteroidales.f__Bacteroidaceae.g__Bacteroides.s__Bacteroides.intestinalis	0.0170436	Abx +/- probiotic	glm	clr
555	-1.41988	0.141752	-10.0166	0.000558398	d__Bacteria.p__Firmicutes_A.c__Clostridia.o__Lachnospirales.f__Lachnospiraceae.g__Agathobacter.s__Agathobacter.sp900317585	0.0181969	Vodka +/- probiotic	glm	clr
685	-0.628669	0.0632863	-9.93372	0.000576658	d__Bacteria.p__Firmicutes_A.c__Clostridia.o__Oscillospirales.f__Oscillospiraceae.g__Flavonifractor.s__Flavonifractor.plautii	0.0181969	Vodka +/- probiotic	glm	clr
708	1.32183	0.132842	9.95034	0.000572939	d__Bacteria.p__Firmicutes_A.c__Clostridia.o__Oscillospirales.f__Ruminococcaceae.g__Faecalibacterium.s__Faecalibacterium.prausnitzii_F	0.0181969	Vodka +/- probiotic	glm	clr
719	1.43521	0.144274	9.94778	0.00057351	d__Bacteria.p__Firmicutes_A.c__Clostridia.o__Oscillospirales.f__Ruminococcaceae.g__Faecalibacterium.s__Faecalibacterium.sp905215595	0.0181969	Vodka +/- probiotic	glm	clr
548	-1.20938	0.122201	-9.89664	0.000585063	d__Bacteria.p__Firmicutes_A.c__Clostridia.o__Clostridiales.f__Clostridiaceae.g__Clostridium.s__Clostridium.paraputrificum	0.0182449	Vodka +/- probiotic	glm	clr
495	-0.521899	0.0530626	-9.83554	0.000599247	d__Bacteria.p__Bacteroidota.c__Bacteroidia.o__Bacteroidales.f__Bacteroidaceae.g__Bacteroides.s__Bacteroides.stercoris	0.01847	Vodka +/- probiotic	glm	clr
803	-0.871059	0.0888558	-9.80307	0.000606961	d__Bacteria.p__Proteobacteria.c__Gammaproteobacteria.o__Enterobacterales.f__Enterobacteriaceae.g__Escherichia.s__Escherichia.sp005843885	0.0184927	Vodka +/- probiotic	glm	clr
85	-1.50451	0.14282	-10.5343	0.000459282	d__Bacteria.p__Bacteroidota.c__Bacteroidia.o__Bacteroidales.f__Bacteroidaceae.g__Bacteroides.s__Bacteroides.sp900556215	0.0187295	Abx +/- probiotic	glm	clr
111	-0.739633	0.070166	-10.5412	0.000458117	d__Bacteria.p__Bacteroidota.c__Bacteroidia.o__Bacteroidales.f__Rikenellaceae.g__Alistipes.s__Alistipes.communis	0.0187295	Abx +/- probiotic	glm	clr
525	-0.951505	0.0979356	-9.71562	0.000628352	d__Bacteria.p__Bacteroidota.c__Bacteroidia.o__Bacteroidales.f__Tannerellaceae.g__Parabacteroides.s__Parabacteroides.johnsonii	0.0187441	Vodka +/- probiotic	glm	clr
644	-2.23817	0.230464	-9.71161	0.000629354	d__Bacteria.p__Firmicutes_A.c__Clostridia.o__Lachnospirales.f__Lachnospiraceae.g__UBA3402.s__UBA3402.sp003478355	0.0187441	Vodka +/- probiotic	glm	clr
723	0.947604	0.0981477	9.65488	0.000643762	d__Bacteria.p__Firmicutes_A.c__Clostridia.o__Oscillospirales.f__Ruminococcaceae.g__Gemmiger.s__Gemmiger.sp900540595	0.0189602	Vodka +/- probiotic	glm	clr
109	-0.937812	0.0896835	-10.4569	0.000472621	d__Bacteria.p__Bacteroidota.c__Bacteroidia.o__Bacteroidales.f__Rikenellaceae.g__Alistipes_A.s__Alistipes_A.indistinctus	0.0189814	Abx +/- probiotic	glm	clr
433	1.26665	0.13234	9.57118	0.000665773	d__Bacteria.p__Actinobacteriota.c__Coriobacteriia.o__Coriobacteriales.f__Coriobacteriaceae.g__Collinsella.s__Collinsella.sp900550785	0.0193929	Vodka +/- probiotic	glm	clr
193	1.8794	0.18168	10.3446	0.000492852	d__Bacteria.p__Firmicutes_A.c__Clostridia.o__Lachnospirales.f__Lachnospiraceae.g__Copromonas.s__Copromonas.sp900066055	0.0194985	Abx +/- probiotic	glm	clr
359	10.1235	0.988419	10.2421	0.000512252	d__Bacteria.p__Firmicutes.c__Bacilli.o__Lactobacillales.f__Lactobacillaceae.g__Lactiplantibacillus.s__Lactiplantibacillus.plantarum	0.019968	Abx +/- probiotic	glm	clr
754	-1.58642	0.167563	-9.46758	0.00069433	d__Bacteria.p__Firmicutes.c__Bacilli.o__Erysipelotrichales.f__Erysipelotrichaceae.g__Holdemania.s__Holdemania.filiformis	0.0200049	Vodka +/- probiotic	glm	clr
243	-0.977324	0.0958573	-10.1956	0.00052137	d__Bacteria.p__Firmicutes_A.c__Clostridia.o__Lachnospirales.f__Lachnospiraceae.g__UMGS1375.s__UMGS1375.sp900066615	0.0200288	Abx +/- probiotic	glm	clr
412	1.45977	0.155431	9.39177	0.000716193	d__Bacteria.p__Actinobacteriota.c__Actinomycetia.o__Actinomycetales.f__Bifidobacteriaceae.g__Bifidobacterium.s__Bifidobacterium.kashiwanohense	0.0201102	Vodka +/- probiotic	glm	clr
565	-1.12432	0.119581	-9.40216	0.000713147	d__Bacteria.p__Firmicutes_A.c__Clostridia.o__Lachnospirales.f__Lachnospiraceae.g__Blautia_A.s__Blautia_A.obeum	0.0201102	Vodka +/- probiotic	glm	clr
717	1.23377	0.131583	9.37635	0.000720745	d__Bacteria.p__Firmicutes_A.c__Clostridia.o__Oscillospirales.f__Ruminococcaceae.g__Faecalibacterium.s__Faecalibacterium.sp900765105	0.0201102	Vodka +/- probiotic	glm	clr
722	0.858769	0.0919753	9.33696	0.000732534	d__Bacteria.p__Firmicutes_A.c__Clostridia.o__Oscillospirales.f__Ruminococcaceae.g__Gemmiger.s__Gemmiger.sp900539695	0.0202263	Vodka +/- probiotic	glm	clr
231	-1.12539	0.111351	-10.1067	0.000539375	d__Bacteria.p__Firmicutes_A.c__Clostridia.o__Lachnospirales.f__Lachnospiraceae.g__Merdisoma.s__Merdisoma.sp900553635	0.0204245	Abx +/- probiotic	glm	clr
664	1.48273	0.161475	9.18238	0.000781177	d__Bacteria.p__Firmicutes_A.c__Clostridia.o__Oscillospirales.f__Oscillospiraceae.g__An92.s__An92.sp900199495	0.021347	Vodka +/- probiotic	glm	clr
80	-1.42888	0.145206	-9.84039	0.000598106	d__Bacteria.p__Bacteroidota.c__Bacteroidia.o__Bacteroidales.f__Bacteroidaceae.g__Bacteroides.s__Bacteroides.intestinalis_A	0.0223295	Abx +/- probiotic	glm	clr
76	-1.54555	0.158518	-9.75001	0.00061983	d__Bacteria.p__Bacteroidota.c__Bacteroidia.o__Bacteroidales.f__Bacteroidaceae.g__Bacteroides.s__Bacteroides.cellulosilyticus	0.0228191	Abx +/- probiotic	glm	clr
711	1.05036	0.116856	8.98843	0.000848013	d__Bacteria.p__Firmicutes_A.c__Clostridia.o__Oscillospirales.f__Ruminococcaceae.g__Faecalibacterium.s__Faecalibacterium.prausnitzii_I	0.0229369	Vodka +/- probiotic	glm	clr
663	1.395	0.155738	8.95738	0.000859363	d__Bacteria.p__Firmicutes_A.c__Clostridia.o__Oscillospirales.f__Oscillospiraceae.g__An92.s__An92.sp018374635	0.0230091	Vodka +/- probiotic	glm	clr
409	0.930814	0.104284	8.92576	0.000871115	d__Bacteria.p__Actinobacteriota.c__Actinomycetia.o__Actinomycetales.f__Bifidobacteriaceae.g__Bifidobacterium.s__Bifidobacterium.catenulatum	0.0230906	Vodka +/- probiotic	glm	clr
609	-1.04492	0.118115	-8.84665	0.000901402	d__Bacteria.p__Firmicutes_A.c__Clostridia.o__Lachnospirales.f__Lachnospiraceae.g__Enterocloster.s__Enterocloster.clostridioformis_A	0.0236568	Vodka +/- probiotic	glm	clr
636	-1.29001	0.146296	-8.81781	0.000912768	d__Bacteria.p__Firmicutes_A.c__Clostridia.o__Lachnospirales.f__Lachnospiraceae.g__Oliverpabstia.s__Oliverpabstia.faecicola	0.0237202	Vodka +/- probiotic	glm	clr
17	0.41117	0.0434485	9.46339	0.000695516	d__Bacteria.p__Actinobacteriota.c__Coriobacteriia.o__Coriobacteriales.f__Coriobacteriaceae.g__Collinsella.s__Collinsella.sp018378775	0.0241187	Abx +/- probiotic	glm	clr
19	0.344821	0.0365066	9.44544	0.000700627	d__Bacteria.p__Actinobacteriota.c__Coriobacteriia.o__Coriobacteriales.f__Coriobacteriaceae.g__Collinsella.s__Collinsella.sp900544425	0.0241187	Abx +/- probiotic	glm	clr
212	-2.09452	0.218978	-9.56497	0.000667444	d__Bacteria.p__Firmicutes_A.c__Clostridia.o__Lachnospirales.f__Lachnospiraceae.g__Enterocloster.s__Enterocloster.sp900555045	0.0241187	Abx +/- probiotic	glm	clr
228	-1.02205	0.107384	-9.51778	0.000680307	d__Bacteria.p__Firmicutes_A.c__Clostridia.o__Lachnospirales.f__Lachnospiraceae.g__Mediterraneibacter.s__Mediterraneibacter.faecis	0.0241187	Abx +/- probiotic	glm	clr
282	-0.789481	0.0832505	-9.4832	0.000689927	d__Bacteria.p__Firmicutes_A.c__Clostridia.o__Oscillospirales.f__Oscillospiraceae.g__Flavonifractor.s__Flavonifractor.plautii	0.0241187	Abx +/- probiotic	glm	clr
70	0.641752	0.0691799	9.27656	0.00075108	d__Bacteria.p__Actinobacteriota.c__Coriobacteriia.o__Coriobacteriales.f__Eggerthellaceae.g__Gordonibacter.s__Gordonibacter.pamelaeae	0.025201	Abx +/- probiotic	glm	clr
172	-0.972639	0.104681	-9.29147	0.000746448	d__Bacteria.p__Firmicutes_A.c__Clostridia.o__Lachnospirales.f__Lachnospiraceae.g__Blautia_A.s__Blautia_A.sp900066355	0.025201	Abx +/- probiotic	glm	clr
529	-1.79626	0.20868	-8.60771	0.00100115	d__Bacteria.p__Desulfobacterota_I.c__Desulfovibrionia.o__Desulfovibrionales.f__Desulfovibrionaceae.g__Bilophila.s__Bilophila.wadsworthia	0.0257646	Vodka +/- probiotic	glm	clr
276	-0.408439	0.0448806	-9.10057	0.000808543	d__Bacteria.p__Firmicutes_A.c__Clostridia.o__Oscillospirales.f__Oscillospiraceae.g__Dysosmobacter.s__Dysosmobacter.pullicola	0.0267899	Abx +/- probiotic	glm	clr
715	1.24309	0.146275	8.49829	0.00105139	d__Bacteria.p__Firmicutes_A.c__Clostridia.o__Oscillospirales.f__Ruminococcaceae.g__Faecalibacterium.s__Faecalibacterium.sp900539945	0.0267972	Vodka +/- probiotic	glm	clr
451	1.10398	0.13169	8.38321	0.00110763	d__Bacteria.p__Actinobacteriota.c__Coriobacteriia.o__Coriobacteriales.f__Coriobacteriaceae.g__Collinsella.s__Collinsella.sp900555815	0.0279618	Vodka +/- probiotic	glm	clr
592	-0.638692	0.0766361	-8.33409	0.00113277	d__Bacteria.p__Firmicutes_A.c__Clostridia.o__Lachnospirales.f__Lachnospiraceae.g__Clostridium_Q.s__Clostridium_Q.fessum	0.0280791	Vodka +/- probiotic	glm	clr
620	-1.33518	0.160623	-8.31248	0.00114406	d__Bacteria.p__Firmicutes_A.c__Clostridia.o__Lachnospirales.f__Lachnospiraceae.g__Hungatella.s__Hungatella.effluvii	0.0280791	Vodka +/- probiotic	glm	clr
712	1.25754	0.151097	8.32271	0.0011387	d__Bacteria.p__Firmicutes_A.c__Clostridia.o__Oscillospirales.f__Ruminococcaceae.g__Faecalibacterium.s__Faecalibacterium.prausnitzii_J	0.0280791	Vodka +/- probiotic	glm	clr
174	-1.37107	0.153659	-8.9228	0.000872225	d__Bacteria.p__Firmicutes_A.c__Clostridia.o__Lachnospirales.f__Lachnospiraceae.g__Blautia_A.s__Blautia_A.sp900120195	0.0281951	Abx +/- probiotic	glm	clr
341	-0.445676	0.0498661	-8.93745	0.000866748	d__Bacteria.p__Firmicutes_C.c__Negativicutes.o__Veillonellales.f__Dialisteraceae.g__Dialister.s__Dialister.invisus	0.0281951	Abx +/- probiotic	glm	clr
96	-1.02846	0.116165	-8.8534	0.000898769	d__Bacteria.p__Bacteroidota.c__Bacteroidia.o__Bacteroidales.f__Bacteroidaceae.g__Bacteroides.s__Bacteroides.xylanisolvens	0.0287031	Abx +/- probiotic	glm	clr
232	-1.80923	0.2062	-8.77413	0.000930319	d__Bacteria.p__Firmicutes_A.c__Clostridia.o__Lachnospirales.f__Lachnospiraceae.g__Muricomes.s__Muricomes.sp000509105	0.0291481	Abx +/- probiotic	glm	clr
401	-1.01045	0.115303	-8.7634	0.000934697	d__Bacteria.p__Verrucomicrobiota.c__Verrucomicrobiae.o__Verrucomicrobiales.f__Akkermansiaceae.g__Akkermansia.s__Akkermansia.muciniphila	0.0291481	Abx +/- probiotic	glm	clr
11	1.99893	0.230925	8.65621	0.000979842	d__Bacteria.p__Actinobacteriota.c__Actinomycetia.o__Actinomycetales.f__Bifidobacteriaceae.g__Bifidobacterium.s__Bifidobacterium.pseudocatenulatum	0.0302006	Abx +/- probiotic	glm	clr
804	-0.839643	0.103541	-8.10929	0.00125727	d__Bacteria.p__Verrucomicrobiota.c__Verrucomicrobiae.o__Verrucomicrobiales.f__Akkermansiaceae.g__Akkermansia.s__Akkermansia.muciniphila	0.0305745	Vodka +/- probiotic	glm	clr
670	1.8607	0.232519	8.00233	0.00132243	d__Bacteria.p__Firmicutes_A.c__Clostridia.o__Oscillospirales.f__Oscillospiraceae.g__CAG.170.s__CAG.170.sp900751035	0.0318669	Vodka +/- probiotic	glm	clr
713	1.35407	0.170632	7.93562	0.0013652	d__Bacteria.p__Firmicutes_A.c__Clostridia.o__Oscillospirales.f__Ruminococcaceae.g__Faecalibacterium.s__Faecalibacterium.sp003449675	0.0326011	Vodka +/- probiotic	glm	clr
211	1.34408	0.160275	8.38611	0.00110617	d__Bacteria.p__Firmicutes_A.c__Clostridia.o__Lachnospirales.f__Lachnospiraceae.g__Enterocloster.s__Enterocloster.sp900541315	0.0333195	Abx +/- probiotic	glm	clr
403	-1.13568	0.135156	-8.40275	0.00109783	d__Bacteria.p__Verrucomicrobiota.c__Verrucomicrobiae.o__Verrucomicrobiales.f__Akkermansiaceae.g__Akkermansia.s__Akkermansia.sp905200945	0.0333195	Abx +/- probiotic	glm	clr
360	3.93242	0.47083	8.35209	0.00112348	d__Bacteria.p__Firmicutes.c__Bacilli.o__Lactobacillales.f__Lactobacillaceae.g__Lactobacillus.s__Lactobacillus.crispatus	0.0334606	Abx +/- probiotic	glm	clr
112	-0.432592	0.0523205	-8.26811	0.00116766	d__Bacteria.p__Bacteroidota.c__Bacteroidia.o__Bacteroidales.f__Rikenellaceae.g__Alistipes.s__Alistipes.dispar	0.0340122	Abx +/- probiotic	glm	clr
402	-0.996597	0.120228	-8.28923	0.00115635	d__Bacteria.p__Verrucomicrobiota.c__Verrucomicrobiae.o__Verrucomicrobiales.f__Akkermansiaceae.g__Akkermansia.s__Akkermansia.muciniphila_A	0.0340122	Abx +/- probiotic	glm	clr
705	0.774291	0.099124	7.81133	0.00144954	d__Bacteria.p__Firmicutes_A.c__Clostridia.o__Oscillospirales.f__Ruminococcaceae.g__Faecalibacterium.s__Faecalibacterium.prausnitzii_C	0.034306	Vodka +/- probiotic	glm	clr
149	0.60068	0.0730577	8.222	0.00119284	d__Bacteria.p__Firmicutes_A.c__Clostridia.o__Lachnospirales.f__Lachnospiraceae.g__Acetatifactor.s__Acetatifactor.sp900066565	0.0343678	Abx +/- probiotic	glm	clr
97	-1.03592	0.126908	-8.16278	0.00122617	d__Bacteria.p__Bacteroidota.c__Bacteroidia.o__Bacteroidales.f__Bacteroidaceae.g__Paraprevotella.s__Paraprevotella.sp900760455	0.0349483	Abx +/- probiotic	glm	clr
363	5.31597	0.657816	8.08124	0.00127396	d__Bacteria.p__Firmicutes.c__Bacilli.o__Lactobacillales.f__Lactobacillaceae.g__Ligilactobacillus.s__Ligilactobacillus.salivarius	0.0359242	Abx +/- probiotic	glm	clr
183	-1.06253	0.131905	-8.05523	0.00128969	d__Bacteria.p__Firmicutes_A.c__Clostridia.o__Lachnospirales.f__Lachnospiraceae.g__Choladocola.s__Choladocola.sp003480725	0.035985	Abx +/- probiotic	glm	clr
81	-1.20219	0.150832	-7.97036	0.00134272	d__Bacteria.p__Bacteroidota.c__Bacteroidia.o__Bacteroidales.f__Bacteroidaceae.g__Bacteroides.s__Bacteroides.ovatus	0.0370742	Abx +/- probiotic	glm	clr
416	1.10279	0.145275	7.59108	0.00161544	d__Bacteria.p__Actinobacteriota.c__Actinomycetia.o__Actinomycetales.f__Bifidobacteriaceae.g__Bifidobacterium.s__Bifidobacterium.sp002742445	0.0371474	Vodka +/- probiotic	glm	clr
623	0.769009	0.101473	7.57845	0.00162565	d__Bacteria.p__Firmicutes_A.c__Clostridia.o__Lachnospirales.f__Lachnospiraceae.g__Lachnoclostridium_B.s__Lachnoclostridium_B.sp900066555	0.0371474	Vodka +/- probiotic	glm	clr
718	0.880644	0.115507	7.62416	0.00158908	d__Bacteria.p__Firmicutes_A.c__Clostridia.o__Oscillospirales.f__Ruminococcaceae.g__Faecalibacterium.s__Faecalibacterium.sp900765705	0.0371474	Vodka +/- probiotic	glm	clr
760	7.15061	0.940104	7.60619	0.00160333	d__Bacteria.p__Firmicutes.c__Bacilli.o__Lactobacillales.f__Lactobacillaceae.g__Lacticaseibacillus.s__Lacticaseibacillus.zeae	0.0371474	Vodka +/- probiotic	glm	clr
209	1.23538	0.155582	7.94038	0.00136209	d__Bacteria.p__Firmicutes_A.c__Clostridia.o__Lachnospirales.f__Lachnospiraceae.g__Enterocloster.s__Enterocloster.sp000431375	0.0372214	Abx +/- probiotic	glm	clr
575	-1.26422	0.167311	-7.55613	0.00164389	d__Bacteria.p__Firmicutes_A.c__Clostridia.o__Lachnospirales.f__Lachnospiraceae.g__Blautia_A.s__Blautia_A.sp900066355	0.0372431	Vodka +/- probiotic	glm	clr
551	-0.888016	0.117874	-7.53363	0.00166253	d__Bacteria.p__Firmicutes_A.c__Clostridia.o__Lachnospirales.f__Anaerotignaceae.g__Metalachnospira.s__Metalachnospira.sp900546215	0.0373461	Vodka +/- probiotic	glm	clr
77	-1.25908	0.159571	-7.89041	0.00139516	d__Bacteria.p__Bacteroidota.c__Bacteroidia.o__Bacteroidales.f__Bacteroidaceae.g__Bacteroides.s__Bacteroides.faecis	0.037736	Abx +/- probiotic	glm	clr
88	-1.20913	0.15429	-7.8367	0.00143181	d__Bacteria.p__Bacteroidota.c__Bacteroidia.o__Bacteroidales.f__Bacteroidaceae.g__Bacteroides.s__Bacteroides.sp900755095	0.0383362	Abx +/- probiotic	glm	clr
619	-1.33892	0.179548	-7.45716	0.00172785	d__Bacteria.p__Firmicutes_A.c__Clostridia.o__Lachnospirales.f__Lachnospiraceae.g__GCA.900066755.s__GCA.900066755.sp902363085	0.0384873	Vodka +/- probiotic	glm	clr
93	-1.21867	0.157897	-7.71812	0.00151705	d__Bacteria.p__Bacteroidota.c__Bacteroidia.o__Bacteroidales.f__Bacteroidaceae.g__Bacteroides.s__Bacteroides.thetaiotaomicron	0.0402122	Abx +/- probiotic	glm	clr
87	-1.18878	0.15611	-7.61502	0.00159631	d__Bacteria.p__Bacteroidota.c__Bacteroidia.o__Bacteroidales.f__Bacteroidaceae.g__Bacteroides.s__Bacteroides.sp900557355	0.0414836	Abx +/- probiotic	glm	clr
344	4.82181	0.632	7.62944	0.00158493	d__Bacteria.p__Firmicutes_C.c__Negativicutes.o__Veillonellales.f__Megasphaeraceae.g__Megasphaera.s__Megasphaera.massiliensis	0.0414836	Abx +/- probiotic	glm	clr
199	-1.17857	0.155785	-7.56536	0.00163631	d__Bacteria.p__Firmicutes_A.c__Clostridia.o__Lachnospirales.f__Lachnospiraceae.g__Eisenbergiella.s__Eisenbergiella.sp900066775	0.0421103	Abx +/- probiotic	glm	clr
162	-0.791674	0.105062	-7.53533	0.0016611	d__Bacteria.p__Firmicutes_A.c__Clostridia.o__Lachnospirales.f__Lachnospiraceae.g__Blautia_A.s__Blautia_A.obeum	0.0423372	Abx +/- probiotic	glm	clr
434	1.65223	0.229282	7.20608	0.00196589	d__Bacteria.p__Actinobacteriota.c__Coriobacteriia.o__Coriobacteriales.f__Coriobacteriaceae.g__Collinsella.s__Collinsella.sp900550835	0.0434246	Vodka +/- probiotic	glm	clr
476	-1.17546	0.165153	-7.11741	0.00205952	d__Bacteria.p__Actinobacteriota.c__Coriobacteriia.o__Coriobacteriales.f__Eggerthellaceae.g__Slackia_A.s__Slackia_A.piriformis	0.0451169	Vodka +/- probiotic	glm	clr
588	-0.973722	0.137308	-7.09151	0.00208791	d__Bacteria.p__Firmicutes_A.c__Clostridia.o__Lachnospirales.f__Lachnospiraceae.g__Choladocola.s__Choladocola.sp018223365	0.0453639	Vodka +/- probiotic	glm	clr
513	-0.742203	0.105727	-7.02002	0.00216879	d__Bacteria.p__Bacteroidota.c__Bacteroidia.o__Bacteroidales.f__Rikenellaceae.g__Alistipes_A.s__Alistipes_A.pullistercoris	0.046738	Vodka +/- probiotic	glm	clr
700	1.1877	0.170522	6.96508	0.00223359	d__Bacteria.p__Firmicutes_A.c__Clostridia.o__Oscillospirales.f__Oscillospiraceae.g__UMGS1766.s__UMGS1766.sp900554855	0.0473645	Vodka +/- probiotic	glm	clr
745	-0.750279	0.107592	-6.97334	0.00222369	d__Bacteria.p__Firmicutes_C.c__Negativicutes.o__Veillonellales.f__Dialisteraceae.g__Dialister.s__Dialister.sp900541485	0.0473645	Vodka +/- probiotic	glm	clr
423	-1.71701	0.247644	-6.93337	0.00227207	d__Bacteria.p__Actinobacteriota.c__Coriobacteriia.o__Coriobacteriales.f__Coriobacteriaceae.g__Collinsella.s__Collinsella.sp900544865	0.0477981	Vodka +/- probiotic	glm	clr
534	4.8047	0.698863	6.87502	0.00234506	d__Bacteria.p__Firmicutes_A.c__Clostridia.o__Christensenellales.f__CAG.74.g__Alectryocaccomicrobium.s__Alectryocaccomicrobium.faecavium	0.0489451	Vodka +/- probiotic	glm	clr
474	-0.581112	0.0849723	-6.83885	0.00239176	d__Bacteria.p__Actinobacteriota.c__Coriobacteriia.o__Coriobacteriales.f__Eggerthellaceae.g__Gordonibacter.s__Gordonibacter.urolithinfaciens	0.0491611	Vodka +/- probiotic	glm	clr
606	-1.11117	0.162493	-6.83828	0.0023925	d__Bacteria.p__Firmicutes_A.c__Clostridia.o__Lachnospirales.f__Lachnospiraceae.g__Enterocloster.s__Enterocloster.bolteae	0.0491611	Vodka +/- probiotic	glm	clr
89	-1.24676	0.175561	-7.10158	0.00207681	d__Bacteria.p__Bacteroidota.c__Bacteroidia.o__Bacteroidales.f__Bacteroidaceae.g__Bacteroides.s__Bacteroides.sp900761785	0.0524285	Abx +/- probiotic	glm	clr
603	-1.15628	0.173855	-6.65087	0.00265377	d__Bacteria.p__Firmicutes_A.c__Clostridia.o__Lachnospirales.f__Lachnospiraceae.g__Eisenbergiella.s__Eisenbergiella.tayi	0.0541101	Vodka +/- probiotic	glm	clr
16	1.6658	0.23926	6.96231	0.00223692	d__Bacteria.p__Actinobacteriota.c__Coriobacteriia.o__Coriobacteriales.f__Coriobacteriaceae.g__Collinsella.s__Collinsella.sp014871665	0.0559376	Abx +/- probiotic	glm	clr
485	-0.677267	0.103358	-6.55263	0.00280476	d__Bacteria.p__Bacteroidota.c__Bacteroidia.o__Bacteroidales.f__Bacteroidaceae.g__Bacteroides.s__Bacteroides.rodentium	0.0567218	Vodka +/- probiotic	glm	clr
629	-1.42965	0.218595	-6.54017	0.00282465	d__Bacteria.p__Firmicutes_A.c__Clostridia.o__Lachnospirales.f__Lachnospiraceae.g__Limivivens.s__Limivivens.sp900543575	0.0567218	Vodka +/- probiotic	glm	clr
144	-2.10714	0.308354	-6.83351	0.00239874	d__Bacteria.p__Firmicutes_A.c__Clostridia.o__Clostridiales.f__Clostridiaceae.g__Clostridium.s__Clostridium.butyricum	0.0588734	Abx +/- probiotic	glm	clr
226	-0.846025	0.123594	-6.84518	0.00238351	d__Bacteria.p__Firmicutes_A.c__Clostridia.o__Lachnospirales.f__Lachnospiraceae.g__Limivivens.s__Limivivens.sp900543575	0.0588734	Abx +/- probiotic	glm	clr
94	-1.36351	0.200544	-6.79905	0.00244447	d__Bacteria.p__Bacteroidota.c__Bacteroidia.o__Bacteroidales.f__Bacteroidaceae.g__Bacteroides.s__Bacteroides.timonensis	0.0589047	Abx +/- probiotic	glm	clr
197	-1.00653	0.148008	-6.80053	0.00244249	d__Bacteria.p__Firmicutes_A.c__Clostridia.o__Lachnospirales.f__Lachnospiraceae.g__Dorea_A.s__Dorea_A.longicatena_B	0.0589047	Abx +/- probiotic	glm	clr
414	0.903807	0.139973	6.45702	0.00296199	d__Bacteria.p__Actinobacteriota.c__Actinomycetia.o__Actinomycetales.f__Bifidobacteriaceae.g__Bifidobacterium.s__Bifidobacterium.pseudocatenulatum	0.0590325	Vodka +/- probiotic	glm	clr
721	1.03728	0.161065	6.44016	0.00299084	d__Bacteria.p__Firmicutes_A.c__Clostridia.o__Oscillospirales.f__Ruminococcaceae.g__Gemmiger.s__Gemmiger.qucibialis	0.0591626	Vodka +/- probiotic	glm	clr
586	-0.969742	0.151144	-6.41602	0.00303274	d__Bacteria.p__Firmicutes_A.c__Clostridia.o__Lachnospirales.f__Lachnospiraceae.g__Choladocola.s__Choladocola.sp003480725	0.0595471	Vodka +/- probiotic	glm	clr
326	-0.248303	0.0372316	-6.66914	0.0026268	d__Bacteria.p__Firmicutes_A.c__Clostridia.o__Oscillospirales.f__Ruminococcaceae.g__Ruthenibacterium.s__Ruthenibacterium.lactatiformans	0.0627283	Abx +/- probiotic	glm	clr
160	-0.249453	0.0376801	-6.62027	0.0026997	d__Bacteria.p__Firmicutes_A.c__Clostridia.o__Lachnospirales.f__Lachnospiraceae.g__Blautia_A.s__Blautia_A.luti	0.0637403	Abx +/- probiotic	glm	clr
181	-2.35585	0.356476	-6.60873	0.00271727	d__Bacteria.p__Firmicutes_A.c__Clostridia.o__Lachnospirales.f__Lachnospiraceae.g__CAG.317.s__CAG.317.sp000433215	0.0637403	Abx +/- probiotic	glm	clr
518	-0.701969	0.111774	-6.28028	0.00328227	d__Bacteria.p__Bacteroidota.c__Bacteroidia.o__Bacteroidales.f__Rikenellaceae.g__Alistipes.s__Alistipes.onderdonkii	0.0639727	Vodka +/- probiotic	glm	clr
131	3.60697	0.549416	6.56511	0.002785	d__Bacteria.p__Firmicutes_A.c__Clostridia.o__Christensenellales.f__CAG.74.g__Alectryocaccomicrobium.s__Alectryocaccomicrobium.faecavium	0.0647559	Abx +/- probiotic	glm	clr
805	-0.83258	0.134539	-6.1884	0.00346561	d__Bacteria.p__Verrucomicrobiota.c__Verrucomicrobiae.o__Verrucomicrobiales.f__Akkermansiaceae.g__Akkermansia.s__Akkermansia.muciniphila_A	0.0670529	Vodka +/- probiotic	glm	clr
746	-0.835898	0.13607	-6.14313	0.00356055	d__Bacteria.p__Firmicutes_C.c__Negativicutes.o__Veillonellales.f__Dialisteraceae.g__Dialister.s__Dialister.sp900547785	0.0683907	Vodka +/- probiotic	glm	clr
667	1.10542	0.181772	6.08133	0.0036954	d__Bacteria.p__Firmicutes_A.c__Clostridia.o__Oscillospirales.f__Oscillospiraceae.g__CAG.170.s__CAG.170.sp003516765	0.0704702	Vodka +/- probiotic	glm	clr
507	-0.178317	0.0294272	-6.0596	0.00374428	d__Bacteria.p__Bacteroidota.c__Bacteroidia.o__Bacteroidales.f__Bacteroidaceae.g__Phocaeicola.s__Phocaeicola.sp900760795	0.0708923	Vodka +/- probiotic	glm	clr
526	-0.512547	0.0847658	-6.04663	0.00377386	d__Bacteria.p__Bacteroidota.c__Bacteroidia.o__Bacteroidales.f__Tannerellaceae.g__Parabacteroides.s__Parabacteroides.merdae	0.0709455	Vodka +/- probiotic	glm	clr
615	-1.8221	0.303542	-6.0028	0.00387591	d__Bacteria.p__Firmicutes_A.c__Clostridia.o__Lachnospirales.f__Lachnospiraceae.g__Enterocloster.s__Enterocloster.sp900555045	0.0715452	Vodka +/- probiotic	glm	clr
690	-0.848827	0.141103	-6.01568	0.00384558	d__Bacteria.p__Firmicutes_A.c__Clostridia.o__Oscillospirales.f__Oscillospiraceae.g__Lawsonibacter.s__Lawsonibacter.sp014287875	0.0715452	Vodka +/- probiotic	glm	clr
747	2.28404	0.380785	5.99823	0.00388673	d__Bacteria.p__Firmicutes_C.c__Negativicutes.o__Veillonellales.f__Megasphaeraceae.g__Megasphaera.s__Megasphaera.massiliensis	0.0715452	Vodka +/- probiotic	glm	clr
473	-0.49993	0.0835721	-5.98202	0.00392547	d__Bacteria.p__Actinobacteriota.c__Coriobacteriia.o__Coriobacteriales.f__Eggerthellaceae.g__Gordonibacter.s__Gordonibacter.pamelaeae	0.07176	Vodka +/- probiotic	glm	clr
756	-1.42013	0.239686	-5.92495	0.00406566	d__Bacteria.p__Firmicutes.c__Bacilli.o__Lactobacillales.f__Enterococcaceae.g__Enterococcus_B.s__Enterococcus_B.lactis	0.0738136	Vodka +/- probiotic	glm	clr
445	-0.551587	0.0935748	-5.89461	0.00414268	d__Bacteria.p__Actinobacteriota.c__Coriobacteriia.o__Coriobacteriales.f__Coriobacteriaceae.g__Collinsella.s__Collinsella.sp900554465	0.0747003	Vodka +/- probiotic	glm	clr
78	-0.964125	0.153168	-6.29457	0.00325486	d__Bacteria.p__Bacteroidota.c__Bacteroidia.o__Bacteroidales.f__Bacteroidaceae.g__Bacteroides.s__Bacteroides.finegoldii	0.0750228	Abx +/- probiotic	glm	clr
593	-1.06045	0.180622	-5.87111	0.00420357	d__Bacteria.p__Firmicutes_A.c__Clostridia.o__Lachnospirales.f__Lachnospiraceae.g__Clostridium_Q.s__Clostridium_Q.symbiosum	0.0752863	Vodka +/- probiotic	glm	clr
123	-0.894948	0.14306	-6.25577	0.00333	d__Bacteria.p__Bacteroidota.c__Bacteroidia.o__Bacteroidales.f__Tannerellaceae.g__Parabacteroides.s__Parabacteroides.merdae	0.076093	Abx +/- probiotic	glm	clr
515	-0.848398	0.14545	-5.8329	0.00430496	d__Bacteria.p__Bacteroidota.c__Bacteroidia.o__Bacteroidales.f__Rikenellaceae.g__Alistipes.s__Alistipes.dispar	0.0765846	Vodka +/- probiotic	glm	clr
201	-0.455735	0.0735952	-6.19245	0.00345726	d__Bacteria.p__Firmicutes_A.c__Clostridia.o__Lachnospirales.f__Lachnospiraceae.g__Enterocloster.s__Enterocloster.aldenensis	0.0783257	Abx +/- probiotic	glm	clr
230	-0.709303	0.116427	-6.09223	0.00367116	d__Bacteria.p__Firmicutes_A.c__Clostridia.o__Lachnospirales.f__Lachnospiraceae.g__Mediterraneibacter.s__Mediterraneibacter.torques	0.0824669	Abx +/- probiotic	glm	clr
601	-0.476141	0.0837795	-5.68327	0.00473199	d__Bacteria.p__Firmicutes_A.c__Clostridia.o__Lachnospirales.f__Lachnospiraceae.g__Dorea.s__Dorea.formicigenerans	0.0836202	Vodka +/- probiotic	glm	clr
441	1.41829	0.250595	5.65968	0.00480396	d__Bacteria.p__Actinobacteriota.c__Coriobacteriia.o__Coriobacteriales.f__Coriobacteriaceae.g__Collinsella.s__Collinsella.sp900552425	0.0843299	Vodka +/- probiotic	glm	clr
602	-0.616902	0.110606	-5.57748	0.0050655	d__Bacteria.p__Firmicutes_A.c__Clostridia.o__Lachnospirales.f__Lachnospiraceae.g__Eisenbergiella.s__Eisenbergiella.sp900066775	0.088336	Vodka +/- probiotic	glm	clr
457	1.26851	0.228885	5.54212	0.00518335	d__Bacteria.p__Actinobacteriota.c__Coriobacteriia.o__Coriobacteriales.f__Coriobacteriaceae.g__Collinsella.s__Collinsella.sp900759335	0.0896955	Vodka +/- probiotic	glm	clr
503	-0.516032	0.0932489	-5.53392	0.00521114	d__Bacteria.p__Bacteroidota.c__Bacteroidia.o__Bacteroidales.f__Bacteroidaceae.g__Phocaeicola.s__Phocaeicola.sartorii	0.0896955	Vodka +/- probiotic	glm	clr
438	0.770643	0.142647	5.40244	0.00568298	d__Bacteria.p__Actinobacteriota.c__Coriobacteriia.o__Coriobacteriales.f__Coriobacteriaceae.g__Collinsella.s__Collinsella.sp900551975	0.097186	Vodka +/- probiotic	glm	clr
222	0.396689	0.0685179	5.78957	0.00442358	d__Bacteria.p__Firmicutes_A.c__Clostridia.o__Lachnospirales.f__Lachnospiraceae.g__Lachnospira.s__Lachnospira.eligens_A	0.0985339	Abx +/- probiotic	glm	clr
113	-0.551262	0.0963676	-5.7204	0.00462134	d__Bacteria.p__Bacteroidota.c__Bacteroidia.o__Bacteroidales.f__Rikenellaceae.g__Alistipes.s__Alistipes.finegoldii	0.101237	Abx +/- probiotic	glm	clr
275	0.300912	0.0525695	5.72408	0.00461056	d__Bacteria.p__Firmicutes_A.c__Clostridia.o__Oscillospirales.f__Oscillospiraceae.g__CAG.83.s__CAG.83.sp900556015	0.101237	Abx +/- probiotic	glm	clr
100	-0.572404	0.100467	-5.69742	0.00468944	d__Bacteria.p__Bacteroidota.c__Bacteroidia.o__Bacteroidales.f__Bacteroidaceae.g__Phocaeicola.s__Phocaeicola.sartorii	0.101887	Abx +/- probiotic	glm	clr
248	-0.712935	0.12549	-5.68122	0.0047382	d__Bacteria.p__Firmicutes_A.c__Clostridia.o__Oscillospirales.f__Acutalibacteraceae.g__Avimonas_A.s__Avimonas_A.narfia	0.10211	Abx +/- probiotic	glm	clr
458	2.77493	0.524226	5.29339	0.00611445	d__Bacteria.p__Actinobacteriota.c__Coriobacteriia.o__Coriobacteriales.f__Coriobacteriaceae.g__Collinsella.s__Collinsella.sp900762325	0.103894	Vodka +/- probiotic	glm	clr
761	2.69463	0.510225	5.28126	0.00616488	d__Bacteria.p__Firmicutes.c__Bacilli.o__Lactobacillales.f__Lactobacillaceae.g__Lactiplantibacillus.s__Lactiplantibacillus.paraplantarum	0.104084	Vodka +/- probiotic	glm	clr
42	0.392626	0.0696868	5.63416	0.00488337	d__Bacteria.p__Actinobacteriota.c__Coriobacteriia.o__Coriobacteriales.f__Coriobacteriaceae.g__Collinsella.s__Collinsella.sp900554465	0.104389	Abx +/- probiotic	glm	clr
22	0.478198	0.0860222	5.55901	0.00512663	d__Bacteria.p__Actinobacteriota.c__Coriobacteriia.o__Coriobacteriales.f__Coriobacteriaceae.g__Collinsella.s__Collinsella.sp900546455	0.108713	Abx +/- probiotic	glm	clr
702	-0.445686	0.0857556	-5.19717	0.00652882	d__Bacteria.p__Firmicutes_A.c__Clostridia.o__Oscillospirales.f__Ruminococcaceae.g__Bittarella.s__Bittarella.massiliensis	0.109531	Vodka +/- probiotic	glm	clr
225	0.759413	0.138002	5.50291	0.00531795	d__Bacteria.p__Firmicutes_A.c__Clostridia.o__Lachnospirales.f__Lachnospiraceae.g__Lachnospira.s__Lachnospira.sp003537285	0.111875	Abx +/- probiotic	glm	clr
122	-0.617134	0.112676	-5.47708	0.005409	d__Bacteria.p__Bacteroidota.c__Bacteroidia.o__Bacteroidales.f__Tannerellaceae.g__Parabacteroides.s__Parabacteroides.johnsonii	0.112012	Abx +/- probiotic	glm	clr
247	0.393252	0.0716479	5.48867	0.00536791	d__Bacteria.p__Firmicutes_A.c__Clostridia.o__Oscillospirales.f__Acutalibacteraceae.g__Anaeromassilibacillus.s__Anaeromassilibacillus.stercoravium	0.112012	Abx +/- probiotic	glm	clr
621	-0.956083	0.18565	-5.14991	0.00674488	d__Bacteria.p__Firmicutes_A.c__Clostridia.o__Lachnospirales.f__Lachnospiraceae.g__Hungatella.s__Hungatella.sp005845265	0.112444	Vodka +/- probiotic	glm	clr
562	-1.10673	0.218494	-5.06526	0.00715414	d__Bacteria.p__Firmicutes_A.c__Clostridia.o__Lachnospirales.f__Lachnospiraceae.g__Blautia_A.s__Blautia_A.faecis	0.118521	Vodka +/- probiotic	glm	clr
566	-1.15502	0.229705	-5.02828	0.00734236	d__Bacteria.p__Firmicutes_A.c__Clostridia.o__Lachnospirales.f__Lachnospiraceae.g__Blautia_A.s__Blautia_A.obeum_B	0.120884	Vodka +/- probiotic	glm	clr
624	0.855323	0.171061	5.00012	0.00748979	d__Bacteria.p__Firmicutes_A.c__Clostridia.o__Lachnospirales.f__Lachnospiraceae.g__Lachnospira.s__Lachnospira.eligens	0.12255	Vodka +/- probiotic	glm	clr
59	0.730017	0.137641	5.30379	0.00607161	d__Bacteria.p__Actinobacteriota.c__Coriobacteriia.o__Coriobacteriales.f__Coriobacteriaceae.g__Collinsella.s__Collinsella.sp905214525	0.123868	Abx +/- probiotic	glm	clr
343	-0.47227	0.0890577	-5.30297	0.00607498	d__Bacteria.p__Firmicutes_C.c__Negativicutes.o__Veillonellales.f__Dialisteraceae.g__Dialister.s__Dialister.sp900547785	0.123868	Abx +/- probiotic	glm	clr
625	0.969524	0.195241	4.96577	0.00767456	d__Bacteria.p__Firmicutes_A.c__Clostridia.o__Lachnospirales.f__Lachnospiraceae.g__Lachnospira.s__Lachnospira.eligens_A	0.124803	Vodka +/- probiotic	glm	clr
748	1.38566	0.280147	4.94618	0.0077824	d__Bacteria.p__Firmicutes_C.c__Negativicutes.o__Veillonellales.f__Veillonellaceae.g__Veillonella.s__Veillonella.parvula	0.125785	Vodka +/- probiotic	glm	clr
148	-0.633528	0.120788	-5.24497	0.00631883	d__Bacteria.p__Firmicutes_A.c__Clostridia.o__Lachnospirales.f__Anaerotignaceae.g__Metalachnospira.s__Metalachnospira.sp900546215	0.127857	Abx +/- probiotic	glm	clr
450	-2.14631	0.437199	-4.90923	0.00799084	d__Bacteria.p__Actinobacteriota.c__Coriobacteriia.o__Coriobacteriales.f__Coriobacteriaceae.g__Collinsella.s__Collinsella.sp900555515	0.128301	Vodka +/- probiotic	glm	clr
498	-0.656312	0.133898	-4.90158	0.00803489	d__Bacteria.p__Bacteroidota.c__Bacteroidia.o__Bacteroidales.f__Bacteroidaceae.g__Bacteroides.s__Bacteroides.uniformis	0.128301	Vodka +/- probiotic	glm	clr
452	1.63884	0.337123	4.86125	0.0082718	d__Bacteria.p__Actinobacteriota.c__Coriobacteriia.o__Coriobacteriales.f__Coriobacteriaceae.g__Collinsella.s__Collinsella.sp900556675	0.131293	Vodka +/- probiotic	glm	clr
579	-1.83908	0.379801	-4.84221	0.00838662	d__Bacteria.p__Firmicutes_A.c__Clostridia.o__Lachnospirales.f__Lachnospiraceae.g__Blautia_A.s__Blautia_A.sp900551715	0.132323	Vodka +/- probiotic	glm	clr
550	1.07729	0.223756	4.81456	0.00855681	d__Bacteria.p__Firmicutes_A.c__Clostridia.o__Clostridiales.f__Clostridiaceae.g__Clostridium.s__Clostridium.sp000435835	0.13421	Vodka +/- probiotic	glm	clr
470	-0.545378	0.113471	-4.80632	0.0086084	d__Bacteria.p__Actinobacteriota.c__Coriobacteriia.o__Coriobacteriales.f__Eggerthellaceae.g__Eggerthella.s__Eggerthella.lenta	0.134225	Vodka +/- probiotic	glm	clr
163	-0.926037	0.179414	-5.16146	0.00669129	d__Bacteria.p__Firmicutes_A.c__Clostridia.o__Lachnospirales.f__Lachnospiraceae.g__Blautia_A.s__Blautia_A.obeum_B	0.134368	Abx +/- probiotic	glm	clr
453	2.49225	0.520148	4.79143	0.00870247	d__Bacteria.p__Actinobacteriota.c__Coriobacteriia.o__Coriobacteriales.f__Coriobacteriaceae.g__Collinsella.s__Collinsella.sp900752015	0.134898	Vodka +/- probiotic	glm	clr
607	-0.362767	0.0765844	-4.73682	0.00905838	d__Bacteria.p__Firmicutes_A.c__Clostridia.o__Lachnospirales.f__Lachnospiraceae.g__Enterocloster.s__Enterocloster.citroniae	0.139598	Vodka +/- probiotic	glm	clr
62	0.588929	0.115634	5.09302	0.00701665	d__Bacteria.p__Actinobacteriota.c__Coriobacteriia.o__Coriobacteriales.f__Coriobacteriaceae.g__Collinsella.s__Collinsella.sp905215765	0.139842	Abx +/- probiotic	glm	clr
145	-0.610701	0.121359	-5.0322	0.00732216	d__Bacteria.p__Firmicutes_A.c__Clostridia.o__Clostridiales.f__Clostridiaceae.g__Clostridium.s__Clostridium.paraputrificum	0.144842	Abx +/- probiotic	glm	clr
477	-0.648324	0.139156	-4.65898	0.00959687	d__Bacteria.p__Bacteroidota.c__Bacteroidia.o__Bacteroidales.f__Bacteroidaceae.g__43.108.s__43.108.sp001915545	0.147042	Vodka +/- probiotic	glm	clr
342	-0.425336	0.0854347	-4.97849	0.00760547	d__Bacteria.p__Firmicutes_C.c__Negativicutes.o__Veillonellales.f__Dialisteraceae.g__Dialister.s__Dialister.sp900541485	0.149331	Abx +/- probiotic	glm	clr
215	-1.05099	0.211588	-4.96715	0.007667	d__Bacteria.p__Firmicutes_A.c__Clostridia.o__Lachnospirales.f__Lachnospiraceae.g__Fusicatenibacter.s__Fusicatenibacter.sp900772675	0.149433	Abx +/- probiotic	glm	clr
772	-0.740485	0.1611	-4.59644	0.0100579	d__Bacteria.p__Firmicutes.c__Bacilli.o__Lactobacillales.f__Streptococcaceae.g__Streptococcus.s__Streptococcus.constellatus_A	0.15322	Vodka +/- probiotic	glm	clr
489	-0.687457	0.151914	-4.52531	0.0106152	d__Bacteria.p__Bacteroidota.c__Bacteroidia.o__Bacteroidales.f__Bacteroidaceae.g__Bacteroides.s__Bacteroides.sp900556625	0.160787	Vodka +/- probiotic	glm	clr
33	1.34532	0.279689	4.81007	0.00858488	d__Bacteria.p__Actinobacteriota.c__Coriobacteriia.o__Coriobacteriales.f__Coriobacteriaceae.g__Collinsella.s__Collinsella.sp900551635	0.165288	Abx +/- probiotic	glm	clr
74	-0.674189	0.140257	-4.80682	0.00860523	d__Bacteria.p__Bacteroidota.c__Bacteroidia.o__Bacteroidales.f__Bacteroidaceae.g__43.108.s__43.108.sp001915545	0.165288	Abx +/- probiotic	glm	clr
642	-0.425731	0.0952837	-4.46803	0.0110914	d__Bacteria.p__Firmicutes_A.c__Clostridia.o__Lachnospirales.f__Lachnospiraceae.g__Scatomonas.s__Scatomonas.sp003481995	0.167045	Vodka +/- probiotic	glm	clr
725	0.498121	0.111791	4.45583	0.0111962	d__Bacteria.p__Firmicutes_A.c__Clostridia.o__Oscillospirales.f__Ruminococcaceae.g__Gemmiger.s__Gemmiger.sp900554145	0.167671	Vodka +/- probiotic	glm	clr
213	0.5464	0.114402	4.77612	0.00880052	d__Bacteria.p__Firmicutes_A.c__Clostridia.o__Lachnospirales.f__Lachnospiraceae.g__Eubacterium_F.s__Eubacterium_F.sp900539115	0.167823	Abx +/- probiotic	glm	clr
251	-2.06411	0.433723	-4.75906	0.00891138	d__Bacteria.p__Firmicutes_A.c__Clostridia.o__Oscillospirales.f__Acutalibacteraceae.g__CAG.177.s__CAG.177.sp003514385	0.168724	Abx +/- probiotic	glm	clr
622	0.119687	0.0270359	4.42698	0.0114488	d__Bacteria.p__Firmicutes_A.c__Clostridia.o__Lachnospirales.f__Lachnospiraceae.g__KLE1615.s__KLE1615.sp900066985	0.17049	Vodka +/- probiotic	glm	clr
267	1.23652	0.262015	4.71926	0.00917658	d__Bacteria.p__Firmicutes_A.c__Clostridia.o__Oscillospirales.f__Oscillospiraceae.g__CAG.170.s__CAG.170.sp900751035	0.172513	Abx +/- probiotic	glm	clr
38	0.516987	0.110511	4.67814	0.00946077	d__Bacteria.p__Actinobacteriota.c__Coriobacteriia.o__Coriobacteriales.f__Coriobacteriaceae.g__Collinsella.s__Collinsella.sp900552425	0.176603	Abx +/- probiotic	glm	clr
192	-0.258924	0.0556868	-4.64965	0.00966401	d__Bacteria.p__Firmicutes_A.c__Clostridia.o__Lachnospirales.f__Lachnospiraceae.g__Coprococcus_A.s__Coprococcus_A.sp900548825	0.179135	Abx +/- probiotic	glm	clr
589	-0.80841	0.186293	-4.33946	0.0122581	d__Bacteria.p__Firmicutes_A.c__Clostridia.o__Lachnospirales.f__Lachnospiraceae.g__Choladousia.s__Choladousia.sp902363135	0.181522	Vodka +/- probiotic	glm	clr
285	-0.474901	0.102991	-4.61109	0.00994752	d__Bacteria.p__Firmicutes_A.c__Clostridia.o__Oscillospirales.f__Oscillospiraceae.g__Intestinimonas.s__Intestinimonas.massiliensis	0.18311	Abx +/- probiotic	glm	clr
462	0.868202	0.201025	4.31888	0.0124584	d__Bacteria.p__Actinobacteriota.c__Coriobacteriia.o__Coriobacteriales.f__Coriobacteriaceae.g__Collinsella.s__Collinsella.sp905214525	0.183463	Vodka +/- probiotic	glm	clr
51	-1.3521	0.29525	-4.5795	0.0101873	d__Bacteria.p__Actinobacteriota.c__Coriobacteriia.o__Coriobacteriales.f__Coriobacteriaceae.g__Collinsella.s__Collinsella.sp900752545	0.18623	Abx +/- probiotic	glm	clr
486	-0.615056	0.144156	-4.26662	0.012985	d__Bacteria.p__Bacteroidota.c__Bacteroidia.o__Bacteroidales.f__Bacteroidaceae.g__Bacteroides.s__Bacteroides.sp002491635	0.190162	Vodka +/- probiotic	glm	clr
655	-1.24232	0.295473	-4.20453	0.0136461	d__Bacteria.p__Firmicutes_A.c__Clostridia.o__Oscillospirales.f__Acutalibacteraceae.g__CAG.177.s__CAG.177.sp003538135	0.198744	Vodka +/- probiotic	glm	clr
219	-0.473664	0.105853	-4.47473	0.0110345	d__Bacteria.p__Firmicutes_A.c__Clostridia.o__Lachnospirales.f__Lachnospiraceae.g__KLE1615.s__KLE1615.sp900066985	0.198973	Abx +/- probiotic	glm	clr
224	0.367893	0.0821406	4.47883	0.0109998	d__Bacteria.p__Firmicutes_A.c__Clostridia.o__Lachnospirales.f__Lachnospiraceae.g__Lachnospira.s__Lachnospira.sp003451515	0.198973	Abx +/- probiotic	glm	clr
454	-2.6107	0.629209	-4.14919	0.0142697	d__Bacteria.p__Actinobacteriota.c__Coriobacteriia.o__Coriobacteriales.f__Coriobacteriaceae.g__Collinsella.s__Collinsella.sp900752545	0.206382	Vodka +/- probiotic	glm	clr
493	-0.257859	0.0622199	-4.14432	0.0143262	d__Bacteria.p__Bacteroidota.c__Bacteroidia.o__Bacteroidales.f__Bacteroidaceae.g__Bacteroides.s__Bacteroides.sp900766005	0.206382	Vodka +/- probiotic	glm	clr
220	-1.15996	0.264035	-4.39321	0.0117532	d__Bacteria.p__Firmicutes_A.c__Clostridia.o__Lachnospirales.f__Lachnospiraceae.g__Lachnoclostridium_B.s__Lachnoclostridium_B.sp900066555	0.2105	Abx +/- probiotic	glm	clr
317	0.578732	0.133011	4.35099	0.0121476	d__Bacteria.p__Firmicutes_A.c__Clostridia.o__Oscillospirales.f__Ruminococcaceae.g__Gemmiger.s__Gemmiger.formicilis	0.216105	Abx +/- probiotic	glm	clr
306	-0.631668	0.145669	-4.33633	0.0122883	d__Bacteria.p__Firmicutes_A.c__Clostridia.o__Oscillospirales.f__Ruminococcaceae.g__Faecalibacterium.s__Faecalibacterium.prausnitzii_G	0.21715	Abx +/- probiotic	glm	clr
627	1.11253	0.277116	4.01466	0.0159348	d__Bacteria.p__Firmicutes_A.c__Clostridia.o__Lachnospirales.f__Lachnospiraceae.g__Lachnospira.s__Lachnospira.sp003451515	0.228315	Vodka +/- probiotic	glm	clr
340	-1.25088	0.295052	-4.23953	0.0132685	d__Bacteria.p__Firmicutes_C.c__Negativicutes.o__Veillonellales.f__Dialisteraceae.g__Allisonella.s__Allisonella.histaminiformans	0.232919	Abx +/- probiotic	glm	clr
64	-0.536066	0.126775	-4.22848	0.0133863	d__Bacteria.p__Actinobacteriota.c__Coriobacteriia.o__Coriobacteriales.f__Eggerthellaceae.g__Adlercreutzia.s__Adlercreutzia.celatus_A	0.233441	Abx +/- probiotic	glm	clr
696	0.439968	0.11086	3.96869	0.0165568	d__Bacteria.p__Firmicutes_A.c__Clostridia.o__Oscillospirales.f__Oscillospiraceae.g__Onthomonas.s__Onthomonas.sp900758315	0.235951	Vodka +/- probiotic	glm	clr
165	0.221159	0.0531096	4.16421	0.0140971	d__Bacteria.p__Firmicutes_A.c__Clostridia.o__Lachnospirales.f__Lachnospiraceae.g__Blautia_A.s__Blautia_A.sp000285855	0.244229	Abx +/- probiotic	glm	clr
287	-0.357865	0.086224	-4.15042	0.0142555	d__Bacteria.p__Firmicutes_A.c__Clostridia.o__Oscillospirales.f__Oscillospiraceae.g__Lawsonibacter.s__Lawsonibacter.sp014287875	0.245369	Abx +/- probiotic	glm	clr
426	-1.64495	0.422304	-3.89518	0.0176132	d__Bacteria.p__Actinobacteriota.c__Coriobacteriia.o__Coriobacteriales.f__Coriobacteriaceae.g__Collinsella.s__Collinsella.sp900547345	0.248335	Vodka +/- probiotic	glm	clr
749	1.2592	0.322892	3.89974	0.0175453	d__Bacteria.p__Firmicutes_C.c__Negativicutes.o__Veillonellales.f__Veillonellaceae.g__Veillonella.s__Veillonella.parvula_A	0.248335	Vodka +/- probiotic	glm	clr
92	-0.483167	0.117252	-4.12077	0.0146032	d__Bacteria.p__Bacteroidota.c__Bacteroidia.o__Bacteroidales.f__Bacteroidaceae.g__Bacteroides.s__Bacteroides.stercoris	0.249733	Abx +/- probiotic	glm	clr
419	-0.997675	0.257964	-3.86749	0.0180319	d__Bacteria.p__Actinobacteriota.c__Coriobacteriia.o__Coriobacteriales.f__Coriobacteriaceae.g__Collinsella.s__Collinsella.sp014871665	0.252894	Vodka +/- probiotic	glm	clr
654	-1.83194	0.48038	-3.81353	0.0188828	d__Bacteria.p__Firmicutes_A.c__Clostridia.o__Oscillospirales.f__Acutalibacteraceae.g__CAG.177.s__CAG.177.sp003514385	0.262579	Vodka +/- probiotic	glm	clr
750	0.352818	0.0925739	3.8112	0.0189206	d__Bacteria.p__Firmicutes_C.c__Negativicutes.o__Veillonellales.f__Veillonellaceae.g__Veillonella.s__Veillonella.sp900757715	0.262579	Vodka +/- probiotic	glm	clr
119	0.681137	0.168871	4.03348	0.0156884	d__Bacteria.p__Bacteroidota.c__Bacteroidia.o__Bacteroidales.f__Tannerellaceae.g__Parabacteroides.s__Parabacteroides.distasonis	0.264873	Abx +/- probiotic	glm	clr
205	-0.4256	0.105407	-4.03769	0.0156338	d__Bacteria.p__Firmicutes_A.c__Clostridia.o__Lachnospirales.f__Lachnospiraceae.g__Enterocloster.s__Enterocloster.clostridioformis	0.264873	Abx +/- probiotic	glm	clr
101	0.483091	0.122401	3.94679	0.0168633	d__Bacteria.p__Bacteroidota.c__Bacteroidia.o__Bacteroidales.f__Bacteroidaceae.g__Phocaeicola.s__Phocaeicola.sp002493165	0.282908	Abx +/- probiotic	glm	clr
538	0.819015	0.22062	3.71233	0.020612	d__Bacteria.p__Firmicutes_A.c__Clostridia.o__Christensenellales.f__CAG.74.g__Limiplasma.s__Limiplasma.pullistercoris	0.284562	Vodka +/- probiotic	glm	clr
415	0.622681	0.168354	3.69864	0.0208602	d__Bacteria.p__Actinobacteriota.c__Actinomycetia.o__Actinomycetales.f__Bifidobacteriaceae.g__Bifidobacterium.s__Bifidobacterium.ruminantium	0.286497	Vodka +/- probiotic	glm	clr
90	-0.328244	0.0839221	-3.91129	0.0173749	d__Bacteria.p__Bacteroidota.c__Bacteroidia.o__Bacteroidales.f__Bacteroidaceae.g__Bacteroides.s__Bacteroides.sp900766005	0.289657	Abx +/- probiotic	glm	clr
48	0.296355	0.0761618	3.89112	0.0176738	d__Bacteria.p__Actinobacteriota.c__Coriobacteriia.o__Coriobacteriales.f__Coriobacteriaceae.g__Collinsella.s__Collinsella.sp900555815	0.292798	Abx +/- probiotic	glm	clr
695	-0.398776	0.109034	-3.65737	0.0216304	d__Bacteria.p__Firmicutes_A.c__Clostridia.o__Oscillospirales.f__Oscillospiraceae.g__NSJ.51.s__NSJ.51.sp900549795	0.295543	Vodka +/- probiotic	glm	clr
35	0.306661	0.0796245	3.85134	0.0182817	d__Bacteria.p__Actinobacteriota.c__Coriobacteriia.o__Coriobacteriales.f__Coriobacteriaceae.g__Collinsella.s__Collinsella.sp900551975	0.300988	Abx +/- probiotic	glm	clr
641	-2.20656	0.610423	-3.61481	0.0224604	d__Bacteria.p__Firmicutes_A.c__Clostridia.o__Lachnospirales.f__Lachnospiraceae.g__Ruminococcus_B.s__Ruminococcus_B.gnavus	0.30531	Vodka +/- probiotic	glm	clr
196	-0.876343	0.229273	-3.82226	0.0187419	d__Bacteria.p__Firmicutes_A.c__Clostridia.o__Lachnospirales.f__Lachnospiraceae.g__Dorea_A.s__Dorea_A.longicatena	0.30666	Abx +/- probiotic	glm	clr
478	-0.658291	0.183018	-3.59687	0.0228216	d__Bacteria.p__Bacteroidota.c__Bacteroidia.o__Bacteroidales.f__Bacteroidaceae.g__Bacteroides.s__Bacteroides.caccae	0.308506	Vodka +/- probiotic	glm	clr
628	1.02563	0.285561	3.59164	0.0229283	d__Bacteria.p__Firmicutes_A.c__Clostridia.o__Lachnospirales.f__Lachnospiraceae.g__Lachnospira.s__Lachnospira.sp003537285	0.308506	Vodka +/- probiotic	glm	clr
60	-0.536563	0.141413	-3.7943	0.0191977	d__Bacteria.p__Actinobacteriota.c__Coriobacteriia.o__Coriobacteriales.f__Coriobacteriaceae.g__Collinsella.s__Collinsella.sp905215275	0.312191	Abx +/- probiotic	glm	clr
506	-0.838288	0.235531	-3.55914	0.0236042	d__Bacteria.p__Bacteroidota.c__Bacteroidia.o__Bacteroidales.f__Bacteroidaceae.g__Phocaeicola.s__Phocaeicola.sp900546355	0.314409	Vodka +/- probiotic	glm	clr
532	-0.694102	0.194948	-3.56044	0.0235768	d__Bacteria.p__Firmicutes_A.c__Clostridia.o__Christensenellales.f__CAG.138.g__Phil1.s__Phil1.sp001940855	0.314409	Vodka +/- probiotic	glm	clr
608	-0.549403	0.154953	-3.5456	0.0238928	d__Bacteria.p__Firmicutes_A.c__Clostridia.o__Lachnospirales.f__Lachnospiraceae.g__Enterocloster.s__Enterocloster.clostridioformis	0.316661	Vodka +/- probiotic	glm	clr
296	-1.03972	0.277966	-3.74046	0.0201131	d__Bacteria.p__Firmicutes_A.c__Clostridia.o__Oscillospirales.f__Oscillospiraceae.g__Scatomorpha.s__Scatomorpha.sp900545405	0.325082	Abx +/- probiotic	glm	clr
442	0.319755	0.0917251	3.48602	0.0252139	d__Bacteria.p__Actinobacteriota.c__Coriobacteriia.o__Coriobacteriales.f__Coriobacteriaceae.g__Collinsella.s__Collinsella.sp900553345	0.332508	Vodka +/- probiotic	glm	clr
121	0.329172	0.0896362	3.67231	0.0213476	d__Bacteria.p__Bacteroidota.c__Bacteroidia.o__Bacteroidales.f__Tannerellaceae.g__Parabacteroides.s__Parabacteroides.goldsteinii	0.342945	Abx +/- probiotic	glm	clr
249	-2.23757	0.613175	-3.64916	0.0217876	d__Bacteria.p__Firmicutes_A.c__Clostridia.o__Oscillospirales.f__Acutalibacteraceae.g__CAG.177.s__CAG.177.sp002438685	0.347905	Abx +/- probiotic	glm	clr
656	0.198322	0.0582195	3.40646	0.0271156	d__Bacteria.p__Firmicutes_A.c__Clostridia.o__Oscillospirales.f__Acutalibacteraceae.g__UBA1417.s__UBA1417.sp003531055	0.354064	Vodka +/- probiotic	glm	clr
733	-0.656036	0.192372	-3.41025	0.0270212	d__Bacteria.p__Firmicutes_A.c__Clostridia.o__Peptostreptococcales.f__Anaerovoracaceae.g__Copromorpha.s__Copromorpha.sp900549125	0.354064	Vodka +/- probiotic	glm	clr
569	0.521917	0.154842	3.37065	0.0280268	d__Bacteria.p__Firmicutes_A.c__Clostridia.o__Lachnospirales.f__Lachnospiraceae.g__Blautia_A.s__Blautia_A.sp003471165	0.362392	Vodka +/- probiotic	glm	clr
672	-1.12208	0.332379	-3.37591	0.0278908	d__Bacteria.p__Firmicutes_A.c__Clostridia.o__Oscillospirales.f__Oscillospiraceae.g__CAG.170.s__CAG.170.sp905214155	0.362392	Vodka +/- probiotic	glm	clr
116	-0.305622	0.0851589	-3.58884	0.0229855	d__Bacteria.p__Bacteroidota.c__Bacteroidia.o__Bacteroidales.f__Rikenellaceae.g__Alistipes.s__Alistipes.putredinis	0.364835	Abx +/- probiotic	glm	clr
508	-0.127482	0.0379904	-3.35563	0.0284199	d__Bacteria.p__Bacteroidota.c__Bacteroidia.o__Bacteroidales.f__Bacteroidaceae.g__Phocaeicola.s__Phocaeicola.vulgatus	0.365691	Vodka +/- probiotic	glm	clr
511	-1.103	0.331611	-3.3262	0.0292091	d__Bacteria.p__Bacteroidota.c__Bacteroidia.o__Bacteroidales.f__Rikenellaceae.g__Alistipes_A.s__Alistipes_A.ihumii	0.37403	Vodka +/- probiotic	glm	clr
514	-0.290155	0.0874147	-3.3193	0.0293978	d__Bacteria.p__Bacteroidota.c__Bacteroidia.o__Bacteroidales.f__Rikenellaceae.g__Alistipes.s__Alistipes.communis	0.374636	Vodka +/- probiotic	glm	clr
590	0.773574	0.234385	3.30044	0.0299212	d__Bacteria.p__Firmicutes_A.c__Clostridia.o__Lachnospirales.f__Lachnospiraceae.g__Clostridium_AP.s__Clostridium_AP.scindens	0.379482	Vodka +/- probiotic	glm	clr
352	0.363247	0.103911	3.49575	0.0249923	d__Bacteria.p__Firmicutes.c__Bacilli.o__Haloplasmatales_A.f__Turicibacteraceae.g__Turicibacter.s__Turicibacter.sp001543345	0.394326	Abx +/- probiotic	glm	clr
105	-0.330455	0.0947219	-3.48868	0.0251529	d__Bacteria.p__Bacteroidota.c__Bacteroidia.o__Bacteroidales.f__Bacteroidaceae.g__Phocaeicola.s__Phocaeicola.vulgatus	0.394511	Abx +/- probiotic	glm	clr
71	0.790192	0.229334	3.44559	0.0261598	d__Bacteria.p__Actinobacteriota.c__Coriobacteriia.o__Coriobacteriales.f__Eggerthellaceae.g__Gordonibacter.s__Gordonibacter.urolithinfaciens	0.396236	Abx +/- probiotic	glm	clr
227	-1.07126	0.310492	-3.4502	0.0260496	d__Bacteria.p__Firmicutes_A.c__Clostridia.o__Lachnospirales.f__Lachnospiraceae.g__Mediterraneibacter_A.s__Mediterraneibacter_A.butyricigenes	0.396236	Abx +/- probiotic	glm	clr
252	-1.60964	0.463985	-3.46916	0.0256032	d__Bacteria.p__Firmicutes_A.c__Clostridia.o__Oscillospirales.f__Acutalibacteraceae.g__CAG.177.s__CAG.177.sp003538135	0.396236	Abx +/- probiotic	glm	clr
273	-1.39533	0.404592	-3.44874	0.0260844	d__Bacteria.p__Firmicutes_A.c__Clostridia.o__Oscillospirales.f__Oscillospiraceae.g__CAG.83.s__CAG.83.sp900545585	0.396236	Abx +/- probiotic	glm	clr
293	-0.205658	0.0594315	-3.46042	0.0258079	d__Bacteria.p__Firmicutes_A.c__Clostridia.o__Oscillospirales.f__Oscillospiraceae.g__Onthomonas.s__Onthomonas.sp900758315	0.396236	Abx +/- probiotic	glm	clr
304	-0.336989	0.09751	-3.45594	0.0259135	d__Bacteria.p__Firmicutes_A.c__Clostridia.o__Oscillospirales.f__Ruminococcaceae.g__Faecalibacterium.s__Faecalibacterium.prausnitzii_E	0.396236	Abx +/- probiotic	glm	clr
120	0.59423	0.174256	3.41011	0.0270248	d__Bacteria.p__Bacteroidota.c__Bacteroidia.o__Bacteroidales.f__Tannerellaceae.g__Parabacteroides.s__Parabacteroides.distasonis_A	0.407013	Abx +/- probiotic	glm	clr
652	-1.45316	0.451345	-3.21963	0.032292	d__Bacteria.p__Firmicutes_A.c__Clostridia.o__Oscillospirales.f__Acutalibacteraceae.g__CAG.177.s__CAG.177.sp002438685	0.4076	Vodka +/- probiotic	glm	clr
567	-0.411333	0.128434	-3.20267	0.0328171	d__Bacteria.p__Firmicutes_A.c__Clostridia.o__Lachnospirales.f__Lachnospiraceae.g__Blautia_A.s__Blautia_A.schinkii	0.40944	Vodka +/- probiotic	glm	clr
584	-0.545303	0.17067	-3.19508	0.0330556	d__Bacteria.p__Firmicutes_A.c__Clostridia.o__Lachnospirales.f__Lachnospiraceae.g__CAG.317.s__CAG.317.sp000433215	0.40944	Vodka +/- probiotic	glm	clr
591	1.07264	0.334471	3.20698	0.0326827	d__Bacteria.p__Firmicutes_A.c__Clostridia.o__Lachnospirales.f__Lachnospiraceae.g__Clostridium_AP.s__Clostridium_AP.sp000509125	0.40944	Vodka +/- probiotic	glm	clr
646	-0.636738	0.19928	-3.19519	0.0330521	d__Bacteria.p__Firmicutes_A.c__Clostridia.o__Lachnospirales.f__Lachnospiraceae.g__UMGS1375.s__UMGS1375.sp900066615	0.40944	Vodka +/- probiotic	glm	clr
661	0.949457	0.298251	3.18342	0.0334258	d__Bacteria.p__Firmicutes_A.c__Clostridia.o__Oscillospirales.f__CAG.272.g__UMGS1312.s__UMGS1312.sp900550625	0.4121	Vodka +/- probiotic	glm	clr
724	0.382411	0.120569	3.17173	0.0338018	d__Bacteria.p__Firmicutes_A.c__Clostridia.o__Oscillospirales.f__Ruminococcaceae.g__Gemmiger.s__Gemmiger.sp900540775	0.414806	Vodka +/- probiotic	glm	clr
558	0.664431	0.211717	3.1383	0.0349047	d__Bacteria.p__Firmicutes_A.c__Clostridia.o__Lachnospirales.f__Lachnospiraceae.g__Anaerobutyricum.s__Anaerobutyricum.soehngenii	0.426367	Vodka +/- probiotic	glm	clr
72	-0.864387	0.263651	-3.27853	0.0305429	d__Bacteria.p__Actinobacteriota.c__Coriobacteriia.o__Coriobacteriales.f__Eggerthellaceae.g__Slackia_A.s__Slackia_A.isoflavoniconvertens	0.45483	Abx +/- probiotic	glm	clr
320	0.444406	0.135488	3.28004	0.0304997	d__Bacteria.p__Firmicutes_A.c__Clostridia.o__Oscillospirales.f__Ruminococcaceae.g__Gemmiger.s__Gemmiger.sp900540595	0.45483	Abx +/- probiotic	glm	clr
564	-0.974751	0.318309	-3.06228	0.0375749	d__Bacteria.p__Firmicutes_A.c__Clostridia.o__Lachnospirales.f__Lachnospiraceae.g__Blautia_A.s__Blautia_A.massiliensis	0.456878	Vodka +/- probiotic	glm	clr
659	-0.449769	0.147794	-3.04323	0.0382811	d__Bacteria.p__Firmicutes_A.c__Clostridia.o__Oscillospirales.f__Butyricicoccaceae.g__Agathobaculum.s__Agathobaculum.sp003481705	0.46334	Vodka +/- probiotic	glm	clr
324	0.547864	0.169206	3.23786	0.0317383	d__Bacteria.p__Firmicutes_A.c__Clostridia.o__Oscillospirales.f__Ruminococcaceae.g__Ruminococcus_D.s__Ruminococcus_D.bicirculans	0.469992	Abx +/- probiotic	glm	clr
102	-0.388057	0.120133	-3.23023	0.0319687	d__Bacteria.p__Bacteroidota.c__Bacteroidia.o__Bacteroidales.f__Bacteroidaceae.g__Phocaeicola.s__Phocaeicola.sp011959205	0.470772	Abx +/- probiotic	glm	clr
571	0.483462	0.160981	3.00322	0.0398155	d__Bacteria.p__Firmicutes_A.c__Clostridia.o__Lachnospirales.f__Lachnospiraceae.g__Blautia_A.s__Blautia_A.sp003477525	0.47972	Vodka +/- probiotic	glm	clr
729	-0.379818	0.127952	-2.96844	0.0412079	d__Bacteria.p__Firmicutes_A.c__Clostridia.o__Oscillospirales.f__Ruminococcaceae.g__Ruthenibacterium.s__Ruthenibacterium.lactatiformans	0.494251	Vodka +/- probiotic	glm	clr
204	0.277932	0.0883566	3.14558	0.0346612	d__Bacteria.p__Firmicutes_A.c__Clostridia.o__Lachnospirales.f__Lachnospiraceae.g__Enterocloster.s__Enterocloster.citroniae	0.507603	Abx +/- probiotic	glm	clr
791	-0.435326	0.148391	-2.93365	0.0426583	d__Bacteria.p__Proteobacteria.c__Gammaproteobacteria.o__Burkholderiales.f__Burkholderiaceae.g__Parasutterella.s__Parasutterella.sp900552195	0.509342	Vodka +/- probiotic	glm	clr
572	0.32141	0.110165	2.91752	0.0433509	d__Bacteria.p__Firmicutes_A.c__Clostridia.o__Lachnospirales.f__Lachnospiraceae.g__Blautia_A.s__Blautia_A.sp018919065	0.51529	Vodka +/- probiotic	glm	clr
91	-1.7485	0.560797	-3.11788	0.0355996	d__Bacteria.p__Bacteroidota.c__Bacteroidia.o__Bacteroidales.f__Bacteroidaceae.g__Bacteroides.s__Bacteroides.sp902362375	0.51848	Abx +/- probiotic	glm	clr
387	-0.801164	0.259959	-3.08188	0.036864	d__Bacteria.p__Proteobacteria.c__Gammaproteobacteria.o__Burkholderiales.f__Burkholderiaceae.g__Parasutterella.s__Parasutterella.gallistercoris	0.533961	Abx +/- probiotic	glm	clr
545	-0.755875	0.269516	-2.80456	0.0485851	d__Bacteria.p__Firmicutes_A.c__Clostridia.o__Christensenellales.f__UBA1750.g__Spyradocola.s__Spyradocola.merdavium	0.574929	Vodka +/- probiotic	glm	clr
517	-0.388196	0.140139	-2.77007	0.0503272	d__Bacteria.p__Bacteroidota.c__Bacteroidia.o__Bacteroidales.f__Rikenellaceae.g__Alistipes.s__Alistipes.merdipullorum	0.592897	Vodka +/- probiotic	glm	clr
262	-0.846562	0.286193	-2.95802	0.0416364	d__Bacteria.p__Firmicutes_A.c__Clostridia.o__Oscillospirales.f__Oscillospiraceae.g__CAG.170.s__CAG.170.sp000432135	0.59981	Abx +/- probiotic	glm	clr
581	-0.457772	0.166498	-2.74942	0.0514051	d__Bacteria.p__Firmicutes_A.c__Clostridia.o__Lachnospirales.f__Lachnospiraceae.g__Blautia_A.s__Blautia_A.sp905209435	0.602915	Vodka +/- probiotic	glm	clr
743	2.17908	0.795961	2.73768	0.0520298	d__Bacteria.p__Firmicutes_C.c__Negativicutes.o__Veillonellales.f__Dialisteraceae.g__Allisonella.s__Allisonella.histaminiformans	0.607554	Vodka +/- probiotic	glm	clr
272	-0.216074	0.0737095	-2.93143	0.0427529	d__Bacteria.p__Firmicutes_A.c__Clostridia.o__Oscillospirales.f__Oscillospiraceae.g__CAG.83.s__CAG.83.sp001916855	0.612566	Abx +/- probiotic	glm	clr
439	0.886107	0.327678	2.7042	0.0538596	d__Bacteria.p__Actinobacteriota.c__Coriobacteriia.o__Coriobacteriales.f__Coriobacteriaceae.g__Collinsella.s__Collinsella.sp900552145	0.626163	Vodka +/- probiotic	glm	clr
392	0.509279	0.175561	2.90086	0.0440799	d__Bacteria.p__Proteobacteria.c__Gammaproteobacteria.o__Enterobacterales.f__Enterobacteriaceae.g__Citrobacter.s__Citrobacter.youngae	0.628183	Abx +/- probiotic	glm	clr
406	0.438156	0.163084	2.68669	0.0548463	d__Bacteria.p__Actinobacteriota.c__Actinomycetia.o__Actinomycetales.f__Bifidobacteriaceae.g__Bifidobacterium.s__Bifidobacterium.adolescentis	0.630716	Vodka +/- probiotic	glm	clr
410	1.87201	0.697476	2.68398	0.0550007	d__Bacteria.p__Actinobacteriota.c__Actinomycetia.o__Actinomycetales.f__Bifidobacteriaceae.g__Bifidobacterium.s__Bifidobacterium.dentium	0.630716	Vodka +/- probiotic	glm	clr
560	-1.18861	0.443974	-2.67721	0.055389	d__Bacteria.p__Firmicutes_A.c__Clostridia.o__Lachnospirales.f__Lachnospiraceae.g__Anaerostipes.s__Anaerostipes.sp905215045	0.630716	Vodka +/- probiotic	glm	clr
630	-0.769348	0.286609	-2.68431	0.0549819	d__Bacteria.p__Firmicutes_A.c__Clostridia.o__Lachnospirales.f__Lachnospiraceae.g__Mediterraneibacter_A.s__Mediterraneibacter_A.butyricigenes	0.630716	Vodka +/- probiotic	glm	clr
639	-0.381864	0.142683	-2.67631	0.055441	d__Bacteria.p__Firmicutes_A.c__Clostridia.o__Lachnospirales.f__Lachnospiraceae.g__Roseburia.s__Roseburia.intestinalis	0.630716	Vodka +/- probiotic	glm	clr
727	0.758791	0.285749	2.65545	0.0566587	d__Bacteria.p__Firmicutes_A.c__Clostridia.o__Oscillospirales.f__Ruminococcaceae.g__Ruminococcus_D.s__Ruminococcus_D.bicirculans	0.641815	Vodka +/- probiotic	glm	clr
443	0.949385	0.359147	2.64345	0.0573733	d__Bacteria.p__Actinobacteriota.c__Coriobacteriia.o__Coriobacteriales.f__Coriobacteriaceae.g__Collinsella.s__Collinsella.sp900553475	0.647143	Vodka +/- probiotic	glm	clr
559	-1.05114	0.399634	-2.63026	0.0581706	d__Bacteria.p__Firmicutes_A.c__Clostridia.o__Lachnospirales.f__Lachnospiraceae.g__Anaerostipes.s__Anaerostipes.hadrus	0.653356	Vodka +/- probiotic	glm	clr
648	-1.154	0.439896	-2.62335	0.0585934	d__Bacteria.p__Firmicutes_A.c__Clostridia.o__Monoglobales.f__Monoglobaceae.g__Monoglobus.s__Monoglobus.pectinilyticus	0.655328	Vodka +/- probiotic	glm	clr
200	-0.422032	0.147935	-2.85282	0.0462639	d__Bacteria.p__Firmicutes_A.c__Clostridia.o__Lachnospirales.f__Lachnospiraceae.g__Eisenbergiella.s__Eisenbergiella.tayi	0.655781	Abx +/- probiotic	glm	clr
286	0.65866	0.231443	2.84588	0.0465894	d__Bacteria.p__Firmicutes_A.c__Clostridia.o__Oscillospirales.f__Oscillospiraceae.g__Lawsonibacter.s__Lawsonibacter.asaccharolyticus	0.656883	Abx +/- probiotic	glm	clr
169	0.197353	0.0694811	2.84038	0.0468494	d__Bacteria.p__Firmicutes_A.c__Clostridia.o__Lachnospirales.f__Lachnospiraceae.g__Blautia_A.s__Blautia_A.sp018919065	0.657054	Abx +/- probiotic	glm	clr
795	-0.43326	0.168972	-2.56409	0.0623675	d__Bacteria.p__Proteobacteria.c__Gammaproteobacteria.o__Enterobacterales.f__Enterobacteriaceae.g__Citrobacter.s__Citrobacter.youngae	0.694608	Vodka +/- probiotic	glm	clr
221	0.346269	0.125476	2.75963	0.0508689	d__Bacteria.p__Firmicutes_A.c__Clostridia.o__Lachnospirales.f__Lachnospiraceae.g__Lachnospira.s__Lachnospira.eligens	0.709671	Abx +/- probiotic	glm	clr
638	-0.861179	0.340262	-2.53093	0.064601	d__Bacteria.p__Firmicutes_A.c__Clostridia.o__Lachnospirales.f__Lachnospiraceae.g__Roseburia.s__Roseburia.hominis	0.716474	Vodka +/- probiotic	glm	clr
682	-0.321629	0.12754	-2.52179	0.0652324	d__Bacteria.p__Firmicutes_A.c__Clostridia.o__Oscillospirales.f__Oscillospiraceae.g__ER4.s__ER4.sp000765235	0.720462	Vodka +/- probiotic	glm	clr
217	-0.18392	0.0671993	-2.73694	0.0520692	d__Bacteria.p__Firmicutes_A.c__Clostridia.o__Lachnospirales.f__Lachnospiraceae.g__Hungatella.s__Hungatella.effluvii	0.722615	Abx +/- probiotic	glm	clr
561	0.426649	0.170455	2.503	0.0665531	d__Bacteria.p__Firmicutes_A.c__Clostridia.o__Lachnospirales.f__Lachnospiraceae.g__Bariatricus.s__Bariatricus.comes	0.731998	Vodka +/- probiotic	glm	clr
362	-0.370317	0.136604	-2.71089	0.0534883	d__Bacteria.p__Firmicutes.c__Bacilli.o__Lactobacillales.f__Lactobacillaceae.g__Lactobacillus.s__Lactobacillus.paragasseri	0.738442	Abx +/- probiotic	glm	clr
519	-0.427185	0.171893	-2.48517	0.0678341	d__Bacteria.p__Bacteroidota.c__Bacteroidia.o__Bacteroidales.f__Rikenellaceae.g__Alistipes.s__Alistipes.putredinis	0.743005	Vodka +/- probiotic	glm	clr
464	0.828076	0.335068	2.47136	0.0688459	d__Bacteria.p__Actinobacteriota.c__Coriobacteriia.o__Coriobacteriales.f__Coriobacteriaceae.g__Collinsella.s__Collinsella.sp905215725	0.747906	Vodka +/- probiotic	glm	clr
793	-0.377559	0.152748	-2.47178	0.0688149	d__Bacteria.p__Proteobacteria.c__Gammaproteobacteria.o__Enterobacterales.f__Enterobacteriaceae.g__Citrobacter.s__Citrobacter.freundii	0.747906	Vodka +/- probiotic	glm	clr
730	0.550789	0.223814	2.46093	0.0696221	d__Bacteria.p__Firmicutes_A.c__Clostridia.o__Oscillospirales.f__Ruminococcaceae.g__Ruthenibacterium.s__Ruthenibacterium.merdipullorum	0.753251	Vodka +/- probiotic	glm	clr
241	-0.685102	0.256183	-2.67427	0.0555587	d__Bacteria.p__Firmicutes_A.c__Clostridia.o__Lachnospirales.f__Lachnospiraceae.g__UBA3402.s__UBA3402.sp003478355	0.763051	Abx +/- probiotic	glm	clr
229	-1.67122	0.627812	-2.66198	0.056274	d__Bacteria.p__Firmicutes_A.c__Clostridia.o__Lachnospirales.f__Lachnospiraceae.g__Mediterraneibacter.s__Mediterraneibacter.norwichensis	0.768892	Abx +/- probiotic	glm	clr
594	0.390873	0.161487	2.42047	0.0727263	d__Bacteria.p__Firmicutes_A.c__Clostridia.o__Lachnospirales.f__Lachnospiraceae.g__Coprococcus_A.s__Coprococcus_A.catus	0.783638	Vodka +/- probiotic	glm	clr
744	-0.217708	0.0909506	-2.3937	0.0748665	d__Bacteria.p__Firmicutes_C.c__Negativicutes.o__Veillonellales.f__Dialisteraceae.g__Dialister.s__Dialister.invisus	0.803433	Vodka +/- probiotic	glm	clr
110	0.499068	0.191336	2.60834	0.059524	d__Bacteria.p__Bacteroidota.c__Bacteroidia.o__Bacteroidales.f__Rikenellaceae.g__Alistipes_A.s__Alistipes_A.pullistercoris	0.808743	Abx +/- probiotic	glm	clr
198	-0.12517	0.0480699	-2.60392	0.0598009	d__Bacteria.p__Firmicutes_A.c__Clostridia.o__Lachnospirales.f__Lachnospiraceae.g__Dorea.s__Dorea.formicigenerans	0.808743	Abx +/- probiotic	glm	clr
405	0.767816	0.322323	2.38213	0.0758132	d__Archaea.p__Methanobacteriota.c__Methanobacteria.o__Methanobacteriales.f__Methanobacteriaceae.g__Methanobrevibacter_A.s__Methanobrevibacter_A.smithii_A	0.808783	Vodka +/- probiotic	glm	clr
794	-0.342018	0.143695	-2.38017	0.0759753	d__Bacteria.p__Proteobacteria.c__Gammaproteobacteria.o__Enterobacterales.f__Enterobacteriaceae.g__Citrobacter.s__Citrobacter.portucalensis	0.808783	Vodka +/- probiotic	glm	clr
250	-1.94832	0.756811	-2.57439	0.0616921	d__Bacteria.p__Firmicutes_A.c__Clostridia.o__Oscillospirales.f__Acutalibacteraceae.g__CAG.177.s__CAG.177.sp002451755	0.830083	Abx +/- probiotic	glm	clr
366	-1.41016	0.554565	-2.54282	0.0637896	d__Bacteria.p__Firmicutes.c__Bacilli.o__Lactobacillales.f__Streptococcaceae.g__Streptococcus.s__Streptococcus.anginosus	0.853972	Abx +/- probiotic	glm	clr
82	-0.270402	0.106722	-2.5337	0.064411	d__Bacteria.p__Bacteroidota.c__Bacteroidia.o__Bacteroidales.f__Bacteroidaceae.g__Bacteroides.s__Bacteroides.rodentium	0.857957	Abx +/- probiotic	glm	clr
175	-0.186172	0.0741717	-2.51002	0.0660563	d__Bacteria.p__Firmicutes_A.c__Clostridia.o__Lachnospirales.f__Lachnospiraceae.g__Blautia_A.s__Blautia_A.sp900548245	0.871678	Abx +/- probiotic	glm	clr
313	-0.399928	0.159371	-2.50941	0.0660987	d__Bacteria.p__Firmicutes_A.c__Clostridia.o__Oscillospirales.f__Ruminococcaceae.g__Faecalibacterium.s__Faecalibacterium.sp900758465	0.871678	Abx +/- probiotic	glm	clr
657	0.201755	0.0888169	2.27159	0.0855773	d__Bacteria.p__Firmicutes_A.c__Clostridia.o__Oscillospirales.f__Acutalibacteraceae.g__UMGS1484.s__UMGS1484.sp900552285	0.90374	Vodka +/- probiotic	glm	clr
720	0.367923	0.161744	2.27472	0.0852816	d__Bacteria.p__Firmicutes_A.c__Clostridia.o__Oscillospirales.f__Ruminococcaceae.g__Gemmiger.s__Gemmiger.formicilis	0.90374	Vodka +/- probiotic	glm	clr
431	-1.46528	0.65182	-2.24799	0.0878407	d__Bacteria.p__Actinobacteriota.c__Coriobacteriia.o__Coriobacteriales.f__Coriobacteriaceae.g__Collinsella.s__Collinsella.sp900550355	0.920309	Vodka +/- probiotic	glm	clr
640	0.603209	0.268251	2.24867	0.0877739	d__Bacteria.p__Firmicutes_A.c__Clostridia.o__Lachnospirales.f__Lachnospiraceae.g__Roseburia.s__Roseburia.inulinivorans	0.920309	Vodka +/- probiotic	glm	clr
143	0.820513	0.337501	2.43115	0.071892	d__Bacteria.p__Firmicutes_A.c__Clostridia.o__Clostridiales.f__Clostridiaceae.g__Clostridium_P.s__Clostridium_P.perfringens	0.94	Abx +/- probiotic	glm	clr
167	-0.486588	0.20025	-2.4299	0.0719888	d__Bacteria.p__Firmicutes_A.c__Clostridia.o__Lachnospirales.f__Lachnospiraceae.g__Blautia_A.s__Blautia_A.sp003474435	0.94	Abx +/- probiotic	glm	clr
361	-0.362319	0.150138	-2.41324	0.0732973	d__Bacteria.p__Firmicutes.c__Bacilli.o__Lactobacillales.f__Lactobacillaceae.g__Lactobacillus.s__Lactobacillus.gasseri	0.952393	Abx +/- probiotic	glm	clr
279	0.269291	0.112898	2.38527	0.0755554	d__Bacteria.p__Firmicutes_A.c__Clostridia.o__Oscillospirales.f__Oscillospiraceae.g__ER4.s__ER4.sp000765235	0.975257	Abx +/- probiotic	glm	clr
395	-0.313404	0.131551	-2.38238	0.0757927	d__Bacteria.p__Proteobacteria.c__Gammaproteobacteria.o__Enterobacterales.f__Enterobacteriaceae.g__Escherichia.s__Escherichia.fergusonii	0.975257	Abx +/- probiotic	glm	clr
1	0.353552	0.299329	1.18115	0.302974	d__Archaea.p__Methanobacteriota.c__Methanobacteria.o__Methanobacteriales.f__Methanobacteriaceae.g__Methanobrevibacter_A.s__Methanobrevibacter_A.smithii	1	Abx +/- probiotic	glm	clr
2	0.0452809	0.400692	0.113007	0.91547	d__Archaea.p__Methanobacteriota.c__Methanobacteria.o__Methanobacteriales.f__Methanobacteriaceae.g__Methanobrevibacter_A.s__Methanobrevibacter_A.smithii_A	1	Abx +/- probiotic	glm	clr
14	1.10136	1.12643	0.977751	0.38356	d__Bacteria.p__Actinobacteriota.c__Coriobacteriia.o__Coriobacteriales.f__Atopobiaceae.g__Paratractidigestivibacter.s__Paratractidigestivibacter.faecalis	1	Abx +/- probiotic	glm	clr
15	-0.0146205	0.690954	-0.0211599	0.984132	d__Bacteria.p__Actinobacteriota.c__Coriobacteriia.o__Coriobacteriales.f__Coriobacteriaceae.g__Collinsella.s__Collinsella.aerofaciens_I	1	Abx +/- probiotic	glm	clr
20	0.433871	0.706648	0.613984	0.572427	d__Bacteria.p__Actinobacteriota.c__Coriobacteriia.o__Coriobacteriales.f__Coriobacteriaceae.g__Collinsella.s__Collinsella.sp900544865	1	Abx +/- probiotic	glm	clr
21	-0.380824	0.607689	-0.626676	0.564861	d__Bacteria.p__Actinobacteriota.c__Coriobacteriia.o__Coriobacteriales.f__Coriobacteriaceae.g__Collinsella.s__Collinsella.sp900545505	1	Abx +/- probiotic	glm	clr
23	0.752908	0.953459	0.789659	0.473903	d__Bacteria.p__Actinobacteriota.c__Coriobacteriia.o__Coriobacteriales.f__Coriobacteriaceae.g__Collinsella.s__Collinsella.sp900547345	1	Abx +/- probiotic	glm	clr
24	0.173358	0.259564	0.667884	0.540769	d__Bacteria.p__Actinobacteriota.c__Coriobacteriia.o__Coriobacteriales.f__Coriobacteriaceae.g__Collinsella.s__Collinsella.sp900547505	1	Abx +/- probiotic	glm	clr
26	-0.781851	1.26503	-0.61805	0.569996	d__Bacteria.p__Actinobacteriota.c__Coriobacteriia.o__Coriobacteriales.f__Coriobacteriaceae.g__Collinsella.s__Collinsella.sp900548565	1	Abx +/- probiotic	glm	clr
27	-0.380824	0.570294	-0.667768	0.540835	d__Bacteria.p__Actinobacteriota.c__Coriobacteriia.o__Coriobacteriales.f__Coriobacteriaceae.g__Collinsella.s__Collinsella.sp900549025	1	Abx +/- probiotic	glm	clr
28	-1.20913	0.764533	-1.58152	0.188918	d__Bacteria.p__Actinobacteriota.c__Coriobacteriia.o__Coriobacteriales.f__Coriobacteriaceae.g__Collinsella.s__Collinsella.sp900550355	1	Abx +/- probiotic	glm	clr
29	0.0521561	0.0758896	0.687263	0.529692	d__Bacteria.p__Actinobacteriota.c__Coriobacteriia.o__Coriobacteriales.f__Coriobacteriaceae.g__Collinsella.s__Collinsella.sp900550735	1	Abx +/- probiotic	glm	clr
30	-0.101681	0.159477	-0.637589	0.55841	d__Bacteria.p__Actinobacteriota.c__Coriobacteriia.o__Coriobacteriales.f__Coriobacteriaceae.g__Collinsella.s__Collinsella.sp900550785	1	Abx +/- probiotic	glm	clr
31	0.171259	0.0750994	2.28043	0.084746	d__Bacteria.p__Actinobacteriota.c__Coriobacteriia.o__Coriobacteriales.f__Coriobacteriaceae.g__Collinsella.s__Collinsella.sp900550835	1	Abx +/- probiotic	glm	clr
32	-0.00101287	0.165995	-0.00610183	0.995424	d__Bacteria.p__Actinobacteriota.c__Coriobacteriia.o__Coriobacteriales.f__Coriobacteriaceae.g__Collinsella.s__Collinsella.sp900551625	1	Abx +/- probiotic	glm	clr
34	-0.132068	0.306492	-0.430902	0.688744	d__Bacteria.p__Actinobacteriota.c__Coriobacteriia.o__Coriobacteriales.f__Coriobacteriaceae.g__Collinsella.s__Collinsella.sp900551655	1	Abx +/- probiotic	glm	clr
36	-0.429917	0.246218	-1.74608	0.155728	d__Bacteria.p__Actinobacteriota.c__Coriobacteriia.o__Coriobacteriales.f__Coriobacteriaceae.g__Collinsella.s__Collinsella.sp900552145	1	Abx +/- probiotic	glm	clr
37	-0.101673	0.112867	-0.900826	0.418615	d__Bacteria.p__Actinobacteriota.c__Coriobacteriia.o__Coriobacteriales.f__Coriobacteriaceae.g__Collinsella.s__Collinsella.sp900552185	1	Abx +/- probiotic	glm	clr
39	0.113875	0.10576	1.07673	0.34221	d__Bacteria.p__Actinobacteriota.c__Coriobacteriia.o__Coriobacteriales.f__Coriobacteriaceae.g__Collinsella.s__Collinsella.sp900553345	1	Abx +/- probiotic	glm	clr
40	-0.11556	0.247723	-0.46649	0.665138	d__Bacteria.p__Actinobacteriota.c__Coriobacteriia.o__Coriobacteriales.f__Coriobacteriaceae.g__Collinsella.s__Collinsella.sp900553475	1	Abx +/- probiotic	glm	clr
41	0.190998	0.327409	0.583363	0.590958	d__Bacteria.p__Actinobacteriota.c__Coriobacteriia.o__Coriobacteriales.f__Coriobacteriaceae.g__Collinsella.s__Collinsella.sp900554455	1	Abx +/- probiotic	glm	clr
43	-0.155425	0.325481	-0.477524	0.657911	d__Bacteria.p__Actinobacteriota.c__Coriobacteriia.o__Coriobacteriales.f__Coriobacteriaceae.g__Collinsella.s__Collinsella.sp900554655	1	Abx +/- probiotic	glm	clr
46	0.310836	0.172624	1.80065	0.146127	d__Bacteria.p__Actinobacteriota.c__Coriobacteriia.o__Coriobacteriales.f__Coriobacteriaceae.g__Collinsella.s__Collinsella.sp900555355	1	Abx +/- probiotic	glm	clr
47	-1.08175	0.464867	-2.32701	0.0805156	d__Bacteria.p__Actinobacteriota.c__Coriobacteriia.o__Coriobacteriales.f__Coriobacteriaceae.g__Collinsella.s__Collinsella.sp900555515	1	Abx +/- probiotic	glm	clr
49	0.0333473	0.163741	0.203659	0.848562	d__Bacteria.p__Actinobacteriota.c__Coriobacteriia.o__Coriobacteriales.f__Coriobacteriaceae.g__Collinsella.s__Collinsella.sp900556675	1	Abx +/- probiotic	glm	clr
52	-0.0146199	0.263762	-0.0554284	0.958455	d__Bacteria.p__Actinobacteriota.c__Coriobacteriia.o__Coriobacteriales.f__Coriobacteriaceae.g__Collinsella.s__Collinsella.sp900755685	1	Abx +/- probiotic	glm	clr
53	-0.402337	0.526259	-0.764524	0.487167	d__Bacteria.p__Actinobacteriota.c__Coriobacteriia.o__Coriobacteriales.f__Coriobacteriaceae.g__Collinsella.s__Collinsella.sp900758845	1	Abx +/- probiotic	glm	clr
54	0.0492251	0.083941	0.586425	0.589087	d__Bacteria.p__Actinobacteriota.c__Coriobacteriia.o__Coriobacteriales.f__Coriobacteriaceae.g__Collinsella.s__Collinsella.sp900759335	1	Abx +/- probiotic	glm	clr
58	-0.108809	0.327776	-0.331962	0.756584	d__Bacteria.p__Actinobacteriota.c__Coriobacteriia.o__Coriobacteriales.f__Coriobacteriaceae.g__Collinsella.s__Collinsella.sp905204635	1	Abx +/- probiotic	glm	clr
61	-0.368918	0.17992	-2.05045	0.109634	d__Bacteria.p__Actinobacteriota.c__Coriobacteriia.o__Coriobacteriales.f__Coriobacteriaceae.g__Collinsella.s__Collinsella.sp905215725	1	Abx +/- probiotic	glm	clr
63	0.782507	0.37415	2.09143	0.104662	d__Bacteria.p__Actinobacteriota.c__Coriobacteriia.o__Coriobacteriales.f__Coriobacteriaceae.g__Collinsella.s__Collinsella.sp905215945	1	Abx +/- probiotic	glm	clr
65	-0.5799	0.290389	-1.99698	0.116518	d__Bacteria.p__Actinobacteriota.c__Coriobacteriia.o__Coriobacteriales.f__Eggerthellaceae.g__Adlercreutzia.s__Adlercreutzia.equolifaciens	1	Abx +/- probiotic	glm	clr
66	-0.104124	0.166144	-0.626711	0.56484	d__Bacteria.p__Actinobacteriota.c__Coriobacteriia.o__Coriobacteriales.f__Eggerthellaceae.g__CAJFUR01.s__CAJFUR01.sp904420575	1	Abx +/- probiotic	glm	clr
67	0.165336	0.119431	1.38437	0.238467	d__Bacteria.p__Actinobacteriota.c__Coriobacteriia.o__Coriobacteriales.f__Eggerthellaceae.g__Eggerthella.s__Eggerthella.lenta	1	Abx +/- probiotic	glm	clr
73	-0.205487	0.227367	-0.903767	0.417227	d__Bacteria.p__Actinobacteriota.c__Coriobacteriia.o__Coriobacteriales.f__Eggerthellaceae.g__Slackia_A.s__Slackia_A.piriformis	1	Abx +/- probiotic	glm	clr
75	-0.152916	0.17561	-0.870767	0.433022	d__Bacteria.p__Bacteroidota.c__Bacteroidia.o__Bacteroidales.f__Bacteroidaceae.g__Bacteroides.s__Bacteroides.caccae	1	Abx +/- probiotic	glm	clr
83	-0.250711	0.12689	-1.97581	0.119373	d__Bacteria.p__Bacteroidota.c__Bacteroidia.o__Bacteroidales.f__Bacteroidaceae.g__Bacteroides.s__Bacteroides.sp002491635	1	Abx +/- probiotic	glm	clr
86	-0.386956	0.172026	-2.2494	0.0877038	d__Bacteria.p__Bacteroidota.c__Bacteroidia.o__Bacteroidales.f__Bacteroidaceae.g__Bacteroides.s__Bacteroides.sp900556625	1	Abx +/- probiotic	glm	clr
95	-0.152077	0.112542	-1.35129	0.247974	d__Bacteria.p__Bacteroidota.c__Bacteroidia.o__Bacteroidales.f__Bacteroidaceae.g__Bacteroides.s__Bacteroides.uniformis	1	Abx +/- probiotic	glm	clr
98	-0.390704	0.64375	-0.606919	0.576668	d__Bacteria.p__Bacteroidota.c__Bacteroidia.o__Bacteroidales.f__Bacteroidaceae.g__Phocaeicola.s__Phocaeicola.dorei	1	Abx +/- probiotic	glm	clr
99	0.299135	0.128722	2.32388	0.0807924	d__Bacteria.p__Bacteroidota.c__Bacteroidia.o__Bacteroidales.f__Bacteroidaceae.g__Phocaeicola.s__Phocaeicola.massiliensis	1	Abx +/- probiotic	glm	clr
103	-0.0217154	0.126832	-0.171214	0.872368	d__Bacteria.p__Bacteroidota.c__Bacteroidia.o__Bacteroidales.f__Bacteroidaceae.g__Phocaeicola.s__Phocaeicola.sp900546355	1	Abx +/- probiotic	glm	clr
104	-0.140607	0.128051	-1.09806	0.333836	d__Bacteria.p__Bacteroidota.c__Bacteroidia.o__Bacteroidales.f__Bacteroidaceae.g__Phocaeicola.s__Phocaeicola.sp900760795	1	Abx +/- probiotic	glm	clr
106	0.0488084	0.0789153	0.618491	0.569732	d__Bacteria.p__Bacteroidota.c__Bacteroidia.o__Bacteroidales.f__Bacteroidaceae.g__Prevotella.s__Prevotella.sp900313215	1	Abx +/- probiotic	glm	clr
107	-0.199649	0.0996329	-2.00385	0.115608	d__Bacteria.p__Bacteroidota.c__Bacteroidia.o__Bacteroidales.f__Marinifilaceae.g__Odoribacter.s__Odoribacter.splanchnicus	1	Abx +/- probiotic	glm	clr
108	-0.266224	0.210678	-1.26366	0.274983	d__Bacteria.p__Bacteroidota.c__Bacteroidia.o__Bacteroidales.f__Rikenellaceae.g__Alistipes_A.s__Alistipes_A.ihumii	1	Abx +/- probiotic	glm	clr
114	-0.0995383	0.103311	-0.963484	0.389866	d__Bacteria.p__Bacteroidota.c__Bacteroidia.o__Bacteroidales.f__Rikenellaceae.g__Alistipes.s__Alistipes.merdipullorum	1	Abx +/- probiotic	glm	clr
115	-0.0064402	0.0848656	-0.075887	0.943153	d__Bacteria.p__Bacteroidota.c__Bacteroidia.o__Bacteroidales.f__Rikenellaceae.g__Alistipes.s__Alistipes.onderdonkii	1	Abx +/- probiotic	glm	clr
117	0.249615	0.127486	1.95798	0.121836	d__Bacteria.p__Bacteroidota.c__Bacteroidia.o__Bacteroidales.f__Rikenellaceae.g__Alistipes.s__Alistipes.shahii	1	Abx +/- probiotic	glm	clr
118	-0.0525066	0.482509	-0.10882	0.918586	d__Bacteria.p__Bacteroidota.c__Bacteroidia.o__Bacteroidales.f__Rikenellaceae.g__Tidjanibacter.s__Tidjanibacter.inops_A	1	Abx +/- probiotic	glm	clr
124	-0.0139016	0.0191283	-0.726759	0.507624	d__Bacteria.p__Bacteroidota.c__Bacteroidia.o__Flavobacteriales.f__UBA1820.g__Merdimorpha.s__Merdimorpha.sp002314265	1	Abx +/- probiotic	glm	clr
125	-0.226079	0.179944	-1.25638	0.277348	d__Bacteria.p__Bacteroidota.c__Bacteroidia.o__Flavobacteriales.f__UBA1820.g__Merdimorpha.s__Merdimorpha.stercoravium	1	Abx +/- probiotic	glm	clr
127	-0.232929	0.512207	-0.454755	0.672872	d__Bacteria.p__Desulfobacterota_I.c__Desulfovibrionia.o__Desulfovibrionales.f__Desulfovibrionaceae.g__Mailhella.s__Mailhella.merdigallinarum	1	Abx +/- probiotic	glm	clr
128	0.446312	0.368074	1.21256	0.292014	d__Bacteria.p__Firmicutes_A.c__Clostridia.o__Christensenellales.f__CAG.138.g__PeH17.s__PeH17.sp000435055	1	Abx +/- probiotic	glm	clr
129	-0.252332	0.112488	-2.24319	0.088309	d__Bacteria.p__Firmicutes_A.c__Clostridia.o__Christensenellales.f__CAG.138.g__Phil1.s__Phil1.sp001940855	1	Abx +/- probiotic	glm	clr
130	-0.00848331	0.103438	-0.0820132	0.938576	d__Bacteria.p__Firmicutes_A.c__Clostridia.o__Christensenellales.f__CAG.138.g__SFEL01.s__SFEL01.sp004557245	1	Abx +/- probiotic	glm	clr
132	0.0495038	0.674638	0.0733783	0.945028	d__Bacteria.p__Firmicutes_A.c__Clostridia.o__Christensenellales.f__CAG.74.g__Faecivicinus.s__Faecivicinus.avistercoris	1	Abx +/- probiotic	glm	clr
133	0.147475	1.04234	0.141484	0.894327	d__Bacteria.p__Firmicutes_A.c__Clostridia.o__Christensenellales.f__CAG.74.g__Faecivicinus.s__Faecivicinus.sp900553265	1	Abx +/- probiotic	glm	clr
134	-0.250466	0.142709	-1.75507	0.1541	d__Bacteria.p__Firmicutes_A.c__Clostridia.o__Christensenellales.f__CAG.74.g__Limiplasma.s__Limiplasma.merdipullorum	1	Abx +/- probiotic	glm	clr
135	-0.393571	0.192228	-2.04742	0.110012	d__Bacteria.p__Firmicutes_A.c__Clostridia.o__Christensenellales.f__CAG.74.g__Limiplasma.s__Limiplasma.pullistercoris	1	Abx +/- probiotic	glm	clr
136	-0.961814	0.888265	-1.0828	0.339807	d__Bacteria.p__Firmicutes_A.c__Clostridia.o__Christensenellales.f__CAG.74.g__Pullichristensenella.s__Pullichristensenella.excrementipullorum	1	Abx +/- probiotic	glm	clr
137	-0.32944	0.884906	-0.372288	0.728563	d__Bacteria.p__Firmicutes_A.c__Clostridia.o__Christensenellales.f__CAG.74.g__Pullichristensenella.s__Pullichristensenella.stercoripullorum	1	Abx +/- probiotic	glm	clr
138	-0.311591	0.132927	-2.34407	0.0790254	d__Bacteria.p__Firmicutes_A.c__Clostridia.o__Christensenellales.f__CAG.74.g__UBA11524.s__UBA11524.sp000437595	1	Abx +/- probiotic	glm	clr
139	0.196847	0.166455	1.18258	0.302466	d__Bacteria.p__Firmicutes_A.c__Clostridia.o__Christensenellales.f__CAG.74.g__Ventricola.s__Ventricola.sp900542445	1	Abx +/- probiotic	glm	clr
140	-0.591528	0.821488	-0.720069	0.511313	d__Bacteria.p__Firmicutes_A.c__Clostridia.o__Christensenellales.f__Christensenellaceae.g__Christensenella.s__Christensenella.massiliensis	1	Abx +/- probiotic	glm	clr
141	-0.27554	0.907201	-0.303726	0.77648	d__Bacteria.p__Firmicutes_A.c__Clostridia.o__Christensenellales.f__QAND01.g__QAND01.s__QAND01.sp003150225	1	Abx +/- probiotic	glm	clr
142	-1.33489	0.745563	-1.79045	0.147873	d__Bacteria.p__Firmicutes_A.c__Clostridia.o__Christensenellales.f__UBA1750.g__Spyradocola.s__Spyradocola.merdavium	1	Abx +/- probiotic	glm	clr
146	-0.0628139	0.356169	-0.17636	0.86858	d__Bacteria.p__Firmicutes_A.c__Clostridia.o__Clostridiales.f__Clostridiaceae.g__Clostridium.s__Clostridium.saudiense	1	Abx +/- probiotic	glm	clr
147	0.114766	0.200524	0.572332	0.597728	d__Bacteria.p__Firmicutes_A.c__Clostridia.o__Clostridiales.f__Clostridiaceae.g__Clostridium.s__Clostridium.sp000435835	1	Abx +/- probiotic	glm	clr
155	-0.134279	0.0666769	-2.01388	0.114292	d__Bacteria.p__Firmicutes_A.c__Clostridia.o__Lachnospirales.f__Lachnospiraceae.g__Anaerobutyricum.s__Anaerobutyricum.soehngenii	1	Abx +/- probiotic	glm	clr
156	0.957135	0.537048	1.78221	0.149299	d__Bacteria.p__Firmicutes_A.c__Clostridia.o__Lachnospirales.f__Lachnospiraceae.g__Anaerostipes.s__Anaerostipes.hadrus	1	Abx +/- probiotic	glm	clr
157	1.12711	0.48678	2.31545	0.081543	d__Bacteria.p__Firmicutes_A.c__Clostridia.o__Lachnospirales.f__Lachnospiraceae.g__Anaerostipes.s__Anaerostipes.sp905215045	1	Abx +/- probiotic	glm	clr
158	-0.404556	0.174324	-2.32071	0.0810733	d__Bacteria.p__Firmicutes_A.c__Clostridia.o__Lachnospirales.f__Lachnospiraceae.g__Bariatricus.s__Bariatricus.comes	1	Abx +/- probiotic	glm	clr
161	0.0145284	0.379767	0.0382561	0.971317	d__Bacteria.p__Firmicutes_A.c__Clostridia.o__Lachnospirales.f__Lachnospiraceae.g__Blautia_A.s__Blautia_A.massiliensis	1	Abx +/- probiotic	glm	clr
164	-0.293832	0.138612	-2.11982	0.101363	d__Bacteria.p__Firmicutes_A.c__Clostridia.o__Lachnospirales.f__Lachnospiraceae.g__Blautia_A.s__Blautia_A.schinkii	1	Abx +/- probiotic	glm	clr
166	0.0254987	0.18296	0.139368	0.895895	d__Bacteria.p__Firmicutes_A.c__Clostridia.o__Lachnospirales.f__Lachnospiraceae.g__Blautia_A.s__Blautia_A.sp003471165	1	Abx +/- probiotic	glm	clr
168	-0.0134326	0.137811	-0.0974714	0.927041	d__Bacteria.p__Firmicutes_A.c__Clostridia.o__Lachnospirales.f__Lachnospiraceae.g__Blautia_A.s__Blautia_A.sp003477525	1	Abx +/- probiotic	glm	clr
170	0.286703	0.156654	1.83017	0.1412	d__Bacteria.p__Firmicutes_A.c__Clostridia.o__Lachnospirales.f__Lachnospiraceae.g__Blautia_A.s__Blautia_A.sp900066205	1	Abx +/- probiotic	glm	clr
171	-0.369813	0.909248	-0.406724	0.705033	d__Bacteria.p__Firmicutes_A.c__Clostridia.o__Lachnospirales.f__Lachnospiraceae.g__Blautia_A.s__Blautia_A.sp900066335	1	Abx +/- probiotic	glm	clr
173	-0.0121919	0.142281	-0.0856889	0.935831	d__Bacteria.p__Firmicutes_A.c__Clostridia.o__Lachnospirales.f__Lachnospiraceae.g__Blautia_A.s__Blautia_A.sp900066505	1	Abx +/- probiotic	glm	clr
176	-0.462519	0.237884	-1.9443	0.123764	d__Bacteria.p__Firmicutes_A.c__Clostridia.o__Lachnospirales.f__Lachnospiraceae.g__Blautia_A.s__Blautia_A.sp900551715	1	Abx +/- probiotic	glm	clr
177	-0.162377	0.516432	-0.314421	0.768918	d__Bacteria.p__Firmicutes_A.c__Clostridia.o__Lachnospirales.f__Lachnospiraceae.g__Blautia_A.s__Blautia_A.sp900751995	1	Abx +/- probiotic	glm	clr
179	0.13507	0.13297	1.0158	0.367173	d__Bacteria.p__Firmicutes_A.c__Clostridia.o__Lachnospirales.f__Lachnospiraceae.g__Blautia_A.s__Blautia_A.wexlerae	1	Abx +/- probiotic	glm	clr
180	-0.0141367	0.127498	-0.110878	0.917054	d__Bacteria.p__Firmicutes_A.c__Clostridia.o__Lachnospirales.f__Lachnospiraceae.g__Blautia_A.s__Blautia_A.wexlerae_B	1	Abx +/- probiotic	glm	clr
186	-0.107994	0.223254	-0.483726	0.653869	d__Bacteria.p__Firmicutes_A.c__Clostridia.o__Lachnospirales.f__Lachnospiraceae.g__Choladousia.s__Choladousia.sp902363135	1	Abx +/- probiotic	glm	clr
189	0.177527	0.450194	0.394333	0.713456	d__Bacteria.p__Firmicutes_A.c__Clostridia.o__Lachnospirales.f__Lachnospiraceae.g__Clostridium_Q.s__Clostridium_Q.fessum	1	Abx +/- probiotic	glm	clr
191	0.176334	0.160816	1.09649	0.334445	d__Bacteria.p__Firmicutes_A.c__Clostridia.o__Lachnospirales.f__Lachnospiraceae.g__Coprococcus_A.s__Coprococcus_A.catus	1	Abx +/- probiotic	glm	clr
195	0.121257	0.17651	0.686973	0.529856	d__Bacteria.p__Firmicutes_A.c__Clostridia.o__Lachnospirales.f__Lachnospiraceae.g__Copromonas.s__Copromonas.sp900066785	1	Abx +/- probiotic	glm	clr
214	0.120551	0.319148	0.377727	0.724822	d__Bacteria.p__Firmicutes_A.c__Clostridia.o__Lachnospirales.f__Lachnospiraceae.g__Fusicatenibacter.s__Fusicatenibacter.saccharivorans	1	Abx +/- probiotic	glm	clr
218	0.183506	0.0957482	1.91655	0.127778	d__Bacteria.p__Firmicutes_A.c__Clostridia.o__Lachnospirales.f__Lachnospiraceae.g__Hungatella.s__Hungatella.sp005845265	1	Abx +/- probiotic	glm	clr
223	-0.218988	0.126004	-1.73795	0.157214	d__Bacteria.p__Firmicutes_A.c__Clostridia.o__Lachnospirales.f__Lachnospiraceae.g__Lachnospira.s__Lachnospira.sp000436535	1	Abx +/- probiotic	glm	clr
235	-0.832516	0.494153	-1.68473	0.167323	d__Bacteria.p__Firmicutes_A.c__Clostridia.o__Lachnospirales.f__Lachnospiraceae.g__Roseburia.s__Roseburia.hominis	1	Abx +/- probiotic	glm	clr
237	-0.369827	0.162394	-2.27734	0.0850353	d__Bacteria.p__Firmicutes_A.c__Clostridia.o__Lachnospirales.f__Lachnospiraceae.g__Roseburia.s__Roseburia.inulinivorans	1	Abx +/- probiotic	glm	clr
238	0.15117	0.245822	0.614957	0.571844	d__Bacteria.p__Firmicutes_A.c__Clostridia.o__Lachnospirales.f__Lachnospiraceae.g__Ruminococcus_B.s__Ruminococcus_B.gnavus	1	Abx +/- probiotic	glm	clr
240	0.349254	0.335323	1.04155	0.356432	d__Bacteria.p__Firmicutes_A.c__Clostridia.o__Lachnospirales.f__Lachnospiraceae.g__Sellimonas.s__Sellimonas.intestinalis	1	Abx +/- probiotic	glm	clr
242	-0.0410928	0.285863	-0.14375	0.892649	d__Bacteria.p__Firmicutes_A.c__Clostridia.o__Lachnospirales.f__Lachnospiraceae.g__UBA4285.s__UBA4285.sp900545225	1	Abx +/- probiotic	glm	clr
244	-0.0756353	0.253768	-0.298049	0.780506	d__Bacteria.p__Firmicutes_A.c__Clostridia.o__Lachnospirales.f__Lachnospiraceae.g__UMGS1375.s__UMGS1375.sp905214675	1	Abx +/- probiotic	glm	clr
245	-0.380262	0.183269	-2.07488	0.106639	d__Bacteria.p__Firmicutes_A.c__Clostridia.o__Monoglobales.f__Monoglobaceae.g__Monoglobus.s__Monoglobus.pectinilyticus	1	Abx +/- probiotic	glm	clr
246	0.0289392	0.393956	0.073458	0.944968	d__Bacteria.p__Firmicutes_A.c__Clostridia.o__Oscillospirales.f__Acutalibacteraceae.g__Acutalibacter.s__Acutalibacter.ornithocaccae	1	Abx +/- probiotic	glm	clr
253	-0.13684	0.0953756	-1.43475	0.224679	d__Bacteria.p__Firmicutes_A.c__Clostridia.o__Oscillospirales.f__Acutalibacteraceae.g__UBA1417.s__UBA1417.sp003531055	1	Abx +/- probiotic	glm	clr
254	0.24284	0.159113	1.52621	0.20166	d__Bacteria.p__Firmicutes_A.c__Clostridia.o__Oscillospirales.f__Acutalibacteraceae.g__UMGS1484.s__UMGS1484.sp900552285	1	Abx +/- probiotic	glm	clr
255	-1.04433	0.722007	-1.44643	0.221596	d__Bacteria.p__Firmicutes_A.c__Clostridia.o__Oscillospirales.f__Butyricicoccaceae.g__Agathobaculum.s__Agathobaculum.butyriciproducens	1	Abx +/- probiotic	glm	clr
256	0.431849	0.184757	2.33739	0.0796053	d__Bacteria.p__Firmicutes_A.c__Clostridia.o__Oscillospirales.f__Butyricicoccaceae.g__Agathobaculum.s__Agathobaculum.sp003481705	1	Abx +/- probiotic	glm	clr
257	0.00565619	0.238139	0.0237516	0.982188	d__Bacteria.p__Firmicutes_A.c__Clostridia.o__Oscillospirales.f__Butyricicoccaceae.g__Agathobaculum.s__Agathobaculum.sp900291975	1	Abx +/- probiotic	glm	clr
258	0.229962	0.159754	1.43948	0.223425	d__Bacteria.p__Firmicutes_A.c__Clostridia.o__Oscillospirales.f__CAG.272.g__UMGS1312.s__UMGS1312.sp900550625	1	Abx +/- probiotic	glm	clr
259	0.777187	0.569195	1.36541	0.243869	d__Bacteria.p__Firmicutes_A.c__Clostridia.o__Oscillospirales.f__CAG.272.g__UMGS1696.s__UMGS1696.sp900753285	1	Abx +/- probiotic	glm	clr
263	-0.0343612	0.199929	-0.171868	0.871886	d__Bacteria.p__Firmicutes_A.c__Clostridia.o__Oscillospirales.f__Oscillospiraceae.g__CAG.170.s__CAG.170.sp002404795	1	Abx +/- probiotic	glm	clr
264	0.093401	0.137986	0.676889	0.535601	d__Bacteria.p__Firmicutes_A.c__Clostridia.o__Oscillospirales.f__Oscillospiraceae.g__CAG.170.s__CAG.170.sp003516765	1	Abx +/- probiotic	glm	clr
265	-0.278035	0.192391	-1.44516	0.22193	d__Bacteria.p__Firmicutes_A.c__Clostridia.o__Oscillospirales.f__Oscillospiraceae.g__CAG.170.s__CAG.170.sp900545925	1	Abx +/- probiotic	glm	clr
266	-0.250536	0.268572	-0.932844	0.403709	d__Bacteria.p__Firmicutes_A.c__Clostridia.o__Oscillospirales.f__Oscillospiraceae.g__CAG.170.s__CAG.170.sp900553545	1	Abx +/- probiotic	glm	clr
268	-1.10065	0.780889	-1.40949	0.23149	d__Bacteria.p__Firmicutes_A.c__Clostridia.o__Oscillospirales.f__Oscillospiraceae.g__CAG.170.s__CAG.170.sp902796245	1	Abx +/- probiotic	glm	clr
269	-0.392947	0.489138	-0.803345	0.466799	d__Bacteria.p__Firmicutes_A.c__Clostridia.o__Oscillospirales.f__Oscillospiraceae.g__CAG.170.s__CAG.170.sp905214155	1	Abx +/- probiotic	glm	clr
270	0.0208921	0.072004	0.290152	0.786121	d__Bacteria.p__Firmicutes_A.c__Clostridia.o__Oscillospirales.f__Oscillospiraceae.g__CAG.83.s__CAG.83.sp000431575	1	Abx +/- probiotic	glm	clr
271	-0.121251	0.135215	-0.896728	0.420556	d__Bacteria.p__Firmicutes_A.c__Clostridia.o__Oscillospirales.f__Oscillospiraceae.g__CAG.83.s__CAG.83.sp000435975	1	Abx +/- probiotic	glm	clr
274	-0.0154738	0.360863	-0.04288	0.967852	d__Bacteria.p__Firmicutes_A.c__Clostridia.o__Oscillospirales.f__Oscillospiraceae.g__CAG.83.s__CAG.83.sp900548615	1	Abx +/- probiotic	glm	clr
280	0.194334	0.106343	1.82742	0.141651	d__Bacteria.p__Firmicutes_A.c__Clostridia.o__Oscillospirales.f__Oscillospiraceae.g__Evtepia.s__Evtepia.sp004556345	1	Abx +/- probiotic	glm	clr
281	-0.298619	0.389427	-0.766816	0.485945	d__Bacteria.p__Firmicutes_A.c__Clostridia.o__Oscillospirales.f__Oscillospiraceae.g__Faecousia.s__Faecousia.sp000434635	1	Abx +/- probiotic	glm	clr
283	0.266978	0.427702	0.624215	0.566323	d__Bacteria.p__Firmicutes_A.c__Clostridia.o__Oscillospirales.f__Oscillospiraceae.g__Galloscillospira_A.s__Galloscillospira_A.excrementavium	1	Abx +/- probiotic	glm	clr
284	0.23989	0.117014	2.0501	0.109678	d__Bacteria.p__Firmicutes_A.c__Clostridia.o__Oscillospirales.f__Oscillospiraceae.g__HGM13006.s__HGM13006.sp900756575	1	Abx +/- probiotic	glm	clr
288	0.167769	0.0737933	2.27349	0.0853978	d__Bacteria.p__Firmicutes_A.c__Clostridia.o__Oscillospirales.f__Oscillospiraceae.g__Lawsonibacter.s__Lawsonibacter.sp900754605	1	Abx +/- probiotic	glm	clr
289	0.407504	0.195234	2.08725	0.105157	d__Bacteria.p__Firmicutes_A.c__Clostridia.o__Oscillospirales.f__Oscillospiraceae.g__Lawsonibacter.s__Lawsonibacter.sp900766145	1	Abx +/- probiotic	glm	clr
290	-0.380824	0.922509	-0.412814	0.700912	d__Bacteria.p__Firmicutes_A.c__Clostridia.o__Oscillospirales.f__Oscillospiraceae.g__Limivicinus.s__Limivicinus.faecipullorum	1	Abx +/- probiotic	glm	clr
292	-0.236548	0.129389	-1.82819	0.141525	d__Bacteria.p__Firmicutes_A.c__Clostridia.o__Oscillospirales.f__Oscillospiraceae.g__NSJ.51.s__NSJ.51.sp900549795	1	Abx +/- probiotic	glm	clr
294	-0.380824	0.566285	-0.672495	0.538118	d__Bacteria.p__Firmicutes_A.c__Clostridia.o__Oscillospirales.f__Oscillospiraceae.g__Scatomorpha.s__Scatomorpha.intestinavium	1	Abx +/- probiotic	glm	clr
295	0.50571	0.293031	1.72579	0.159466	d__Bacteria.p__Firmicutes_A.c__Clostridia.o__Oscillospirales.f__Oscillospiraceae.g__Scatomorpha.s__Scatomorpha.intestinigallinarum	1	Abx +/- probiotic	glm	clr
297	-0.0992568	0.0889922	-1.11534	0.327188	d__Bacteria.p__Firmicutes_A.c__Clostridia.o__Oscillospirales.f__Oscillospiraceae.g__UMGS1766.s__UMGS1766.sp900554855	1	Abx +/- probiotic	glm	clr
299	-0.169801	0.108907	-1.55913	0.193973	d__Bacteria.p__Firmicutes_A.c__Clostridia.o__Oscillospirales.f__Ruminococcaceae.g__Bittarella.s__Bittarella.massiliensis	1	Abx +/- probiotic	glm	clr
300	-0.224985	0.116045	-1.93878	0.124551	d__Bacteria.p__Firmicutes_A.c__Clostridia.o__Oscillospirales.f__Ruminococcaceae.g__Faecalibacterium.s__Faecalibacterium.prausnitzii	1	Abx +/- probiotic	glm	clr
301	-0.270323	0.13441	-2.01118	0.114645	d__Bacteria.p__Firmicutes_A.c__Clostridia.o__Oscillospirales.f__Ruminococcaceae.g__Faecalibacterium.s__Faecalibacterium.prausnitzii_A	1	Abx +/- probiotic	glm	clr
302	-0.112947	0.096831	-1.16644	0.30824	d__Bacteria.p__Firmicutes_A.c__Clostridia.o__Oscillospirales.f__Ruminococcaceae.g__Faecalibacterium.s__Faecalibacterium.prausnitzii_C	1	Abx +/- probiotic	glm	clr
303	0.146397	0.0978481	1.49616	0.208945	d__Bacteria.p__Firmicutes_A.c__Clostridia.o__Oscillospirales.f__Ruminococcaceae.g__Faecalibacterium.s__Faecalibacterium.prausnitzii_D	1	Abx +/- probiotic	glm	clr
305	-0.226394	0.115669	-1.95726	0.121937	d__Bacteria.p__Firmicutes_A.c__Clostridia.o__Oscillospirales.f__Ruminococcaceae.g__Faecalibacterium.s__Faecalibacterium.prausnitzii_F	1	Abx +/- probiotic	glm	clr
307	-0.26137	0.124321	-2.10238	0.103376	d__Bacteria.p__Firmicutes_A.c__Clostridia.o__Oscillospirales.f__Ruminococcaceae.g__Faecalibacterium.s__Faecalibacterium.prausnitzii_H	1	Abx +/- probiotic	glm	clr
308	-0.291348	0.12543	-2.3228	0.080888	d__Bacteria.p__Firmicutes_A.c__Clostridia.o__Oscillospirales.f__Ruminococcaceae.g__Faecalibacterium.s__Faecalibacterium.prausnitzii_I	1	Abx +/- probiotic	glm	clr
309	-0.110557	0.131816	-0.838719	0.448824	d__Bacteria.p__Firmicutes_A.c__Clostridia.o__Oscillospirales.f__Ruminococcaceae.g__Faecalibacterium.s__Faecalibacterium.prausnitzii_J	1	Abx +/- probiotic	glm	clr
310	-0.229936	0.132004	-1.74189	0.156492	d__Bacteria.p__Firmicutes_A.c__Clostridia.o__Oscillospirales.f__Ruminococcaceae.g__Faecalibacterium.s__Faecalibacterium.sp003449675	1	Abx +/- probiotic	glm	clr
311	-0.0146934	0.065551	-0.224152	0.833623	d__Bacteria.p__Firmicutes_A.c__Clostridia.o__Oscillospirales.f__Ruminococcaceae.g__Faecalibacterium.s__Faecalibacterium.sp900539885	1	Abx +/- probiotic	glm	clr
312	-0.24243	0.130118	-1.86315	0.135904	d__Bacteria.p__Firmicutes_A.c__Clostridia.o__Oscillospirales.f__Ruminococcaceae.g__Faecalibacterium.s__Faecalibacterium.sp900539945	1	Abx +/- probiotic	glm	clr
314	-0.227961	0.130808	-1.74271	0.156342	d__Bacteria.p__Firmicutes_A.c__Clostridia.o__Oscillospirales.f__Ruminococcaceae.g__Faecalibacterium.s__Faecalibacterium.sp900765105	1	Abx +/- probiotic	glm	clr
315	-0.208971	0.109174	-1.91411	0.128137	d__Bacteria.p__Firmicutes_A.c__Clostridia.o__Oscillospirales.f__Ruminococcaceae.g__Faecalibacterium.s__Faecalibacterium.sp900765705	1	Abx +/- probiotic	glm	clr
316	-0.250633	0.127009	-1.97335	0.119709	d__Bacteria.p__Firmicutes_A.c__Clostridia.o__Oscillospirales.f__Ruminococcaceae.g__Faecalibacterium.s__Faecalibacterium.sp905215595	1	Abx +/- probiotic	glm	clr
319	-0.169902	0.128588	-1.32129	0.256915	d__Bacteria.p__Firmicutes_A.c__Clostridia.o__Oscillospirales.f__Ruminococcaceae.g__Gemmiger.s__Gemmiger.sp900539695	1	Abx +/- probiotic	glm	clr
321	-0.0625278	0.0534933	-1.16889	0.307356	d__Bacteria.p__Firmicutes_A.c__Clostridia.o__Oscillospirales.f__Ruminococcaceae.g__Gemmiger.s__Gemmiger.sp900540775	1	Abx +/- probiotic	glm	clr
323	1.0676	0.721781	1.47912	0.213196	d__Bacteria.p__Firmicutes_A.c__Clostridia.o__Oscillospirales.f__Ruminococcaceae.g__Ruminiclostridium_E.s__Ruminiclostridium_E.siraeum	1	Abx +/- probiotic	glm	clr
325	-0.10115	0.321598	-0.314524	0.768846	d__Bacteria.p__Firmicutes_A.c__Clostridia.o__Oscillospirales.f__Ruminococcaceae.g__Ruminococcus_D.s__Ruminococcus_D.sp900539095	1	Abx +/- probiotic	glm	clr
327	-0.391082	0.358919	-1.08961	0.33713	d__Bacteria.p__Firmicutes_A.c__Clostridia.o__Oscillospirales.f__Ruminococcaceae.g__Ruthenibacterium.s__Ruthenibacterium.merdipullorum	1	Abx +/- probiotic	glm	clr
328	-0.543386	0.356699	-1.52337	0.202336	d__Bacteria.p__Firmicutes_A.c__Clostridia.o__Oscillospirales.f__Ruminococcaceae.g__UBA866.s__UBA866.sp900543295	1	Abx +/- probiotic	glm	clr
329	-0.135812	0.278985	-0.486806	0.651867	d__Bacteria.p__Firmicutes_A.c__Clostridia.o__Oscillospirales.f__UMGS1783.g__UMGS1783.s__UMGS1783.sp900555065	1	Abx +/- probiotic	glm	clr
330	-0.914003	0.500815	-1.82503	0.142044	d__Bacteria.p__Firmicutes_A.c__Clostridia.o__Peptostreptococcales.f__Anaerovoracaceae.g__Copromorpha.s__Copromorpha.sp900549125	1	Abx +/- probiotic	glm	clr
331	0.316464	0.6286	0.503442	0.641113	d__Bacteria.p__Firmicutes_A.c__Clostridia.o__Peptostreptococcales.f__Anaerovoracaceae.g__Fimisoma.s__Fimisoma.avicola	1	Abx +/- probiotic	glm	clr
332	0.336889	0.470857	0.715482	0.513855	d__Bacteria.p__Firmicutes_A.c__Clostridia.o__Peptostreptococcales.f__Peptostreptococcaceae.g__Intestinibacter.s__Intestinibacter.bartlettii	1	Abx +/- probiotic	glm	clr
333	0.0757374	0.14473	0.523303	0.628414	d__Bacteria.p__Firmicutes_A.c__Clostridia.o__Peptostreptococcales.f__Peptostreptococcaceae.g__Intestinibacter.s__Intestinibacter.sp900540355	1	Abx +/- probiotic	glm	clr
334	0.355524	0.183342	1.93913	0.124501	d__Bacteria.p__Firmicutes_A.c__Clostridia.o__Peptostreptococcales.f__Peptostreptococcaceae.g__Romboutsia.s__Romboutsia.timonensis	1	Abx +/- probiotic	glm	clr
335	0.446795	0.345061	1.29483	0.265064	d__Bacteria.p__Firmicutes_A.c__Clostridia.o__Peptostreptococcales.f__Peptostreptococcaceae.g__Terrisporobacter.s__Terrisporobacter.sp900557165	1	Abx +/- probiotic	glm	clr
336	-0.32005	0.91815	-0.348581	0.744978	d__Bacteria.p__Firmicutes_A.c__Clostridia.o__UBA1212.f__UBA1255.g__Egerieisoma.s__Egerieisoma.sp900543695	1	Abx +/- probiotic	glm	clr
337	0.453053	0.409981	1.10506	0.33113	d__Bacteria.p__Firmicutes_A.c__Clostridia.o__UBA1381.f__UBA1381.g__CAG.41.s__CAG.41.sp900066215	1	Abx +/- probiotic	glm	clr
338	-0.455206	0.820137	-0.555036	0.608444	d__Bacteria.p__Firmicutes_A.c__Clostridia.o__UBA1381.f__UBA9506.g__UBA9506.s__UBA9506.sp003506415	1	Abx +/- probiotic	glm	clr
339	0.26321	0.222903	1.18083	0.303089	d__Bacteria.p__Firmicutes_C.c__Negativicutes.o__Acidaminococcales.f__Acidaminococcaceae.g__CAG.266.s__CAG.266.sp000436095	1	Abx +/- probiotic	glm	clr
345	-0.0939251	0.170473	-0.550966	0.610983	d__Bacteria.p__Firmicutes_C.c__Negativicutes.o__Veillonellales.f__Veillonellaceae.g__Veillonella.s__Veillonella.parvula	1	Abx +/- probiotic	glm	clr
346	-0.100808	0.159081	-0.633689	0.560709	d__Bacteria.p__Firmicutes_C.c__Negativicutes.o__Veillonellales.f__Veillonellaceae.g__Veillonella.s__Veillonella.parvula_A	1	Abx +/- probiotic	glm	clr
347	-0.305116	0.133162	-2.29132	0.0837354	d__Bacteria.p__Firmicutes_C.c__Negativicutes.o__Veillonellales.f__Veillonellaceae.g__Veillonella.s__Veillonella.sp900757715	1	Abx +/- probiotic	glm	clr
348	-0.116631	0.176847	-0.6595	0.545611	d__Bacteria.p__Firmicutes.c__Bacilli.o__Erysipelotrichales.f__Coprobacillaceae.g__Faecalibacillus.s__Faecalibacillus.faecis	1	Abx +/- probiotic	glm	clr
349	-0.106213	0.39243	-0.270655	0.800048	d__Bacteria.p__Firmicutes.c__Bacilli.o__Erysipelotrichales.f__Coprobacillaceae.g__Faecalibacillus.s__Faecalibacillus.intestinalis	1	Abx +/- probiotic	glm	clr
350	0.0812738	0.773406	0.105086	0.921367	d__Bacteria.p__Firmicutes.c__Bacilli.o__Erysipelotrichales.f__Coprobacillaceae.g__Faecalibacillus.s__Faecalibacillus.sp900544435	1	Abx +/- probiotic	glm	clr
351	0.110723	0.178504	0.620282	0.568664	d__Bacteria.p__Firmicutes.c__Bacilli.o__Erysipelotrichales.f__Erysipelotrichaceae.g__Holdemania.s__Holdemania.filiformis	1	Abx +/- probiotic	glm	clr
353	-0.124849	0.240566	-0.518982	0.631164	d__Bacteria.p__Firmicutes.c__Bacilli.o__Lactobacillales.f__Enterococcaceae.g__Enterococcus_B.s__Enterococcus_B.lactis	1	Abx +/- probiotic	glm	clr
354	0.122533	0.131611	0.93102	0.404546	d__Bacteria.p__Firmicutes.c__Bacilli.o__Lactobacillales.f__Enterococcaceae.g__Enterococcus.s__Enterococcus.faecalis	1	Abx +/- probiotic	glm	clr
367	-0.706289	0.349156	-2.02285	0.11313	d__Bacteria.p__Firmicutes.c__Bacilli.o__Lactobacillales.f__Streptococcaceae.g__Streptococcus.s__Streptococcus.anginosus_C	1	Abx +/- probiotic	glm	clr
368	-1.55255	0.666731	-2.32861	0.0803747	d__Bacteria.p__Firmicutes.c__Bacilli.o__Lactobacillales.f__Streptococcaceae.g__Streptococcus.s__Streptococcus.constellatus	1	Abx +/- probiotic	glm	clr
369	-0.0119552	0.209733	-0.0570019	0.957277	d__Bacteria.p__Firmicutes.c__Bacilli.o__Lactobacillales.f__Streptococcaceae.g__Streptococcus.s__Streptococcus.constellatus_A	1	Abx +/- probiotic	glm	clr
370	-0.0353354	0.13941	-0.253464	0.812404	d__Bacteria.p__Firmicutes.c__Bacilli.o__Lactobacillales.f__Streptococcaceae.g__Streptococcus.s__Streptococcus.parasanguinis	1	Abx +/- probiotic	glm	clr
371	-0.126579	0.142197	-0.890167	0.423678	d__Bacteria.p__Firmicutes.c__Bacilli.o__Lactobacillales.f__Streptococcaceae.g__Streptococcus.s__Streptococcus.parasanguinis_A	1	Abx +/- probiotic	glm	clr
372	0.0149302	0.13507	0.110536	0.917308	d__Bacteria.p__Firmicutes.c__Bacilli.o__Lactobacillales.f__Streptococcaceae.g__Streptococcus.s__Streptococcus.parasanguinis_B	1	Abx +/- probiotic	glm	clr
373	0.00126853	0.127134	0.00997783	0.992517	d__Bacteria.p__Firmicutes.c__Bacilli.o__Lactobacillales.f__Streptococcaceae.g__Streptococcus.s__Streptococcus.parasanguinis_C	1	Abx +/- probiotic	glm	clr
374	0.0420733	0.125625	0.334912	0.754518	d__Bacteria.p__Firmicutes.c__Bacilli.o__Lactobacillales.f__Streptococcaceae.g__Streptococcus.s__Streptococcus.parasanguinis_D	1	Abx +/- probiotic	glm	clr
375	0.00532838	0.13705	0.0388791	0.97085	d__Bacteria.p__Firmicutes.c__Bacilli.o__Lactobacillales.f__Streptococcaceae.g__Streptococcus.s__Streptococcus.parasanguinis_E	1	Abx +/- probiotic	glm	clr
376	0.0080145	0.128349	0.062443	0.953206	d__Bacteria.p__Firmicutes.c__Bacilli.o__Lactobacillales.f__Streptococcaceae.g__Streptococcus.s__Streptococcus.parasanguinis_F	1	Abx +/- probiotic	glm	clr
377	-0.0589497	0.130407	-0.452045	0.674666	d__Bacteria.p__Firmicutes.c__Bacilli.o__Lactobacillales.f__Streptococcaceae.g__Streptococcus.s__Streptococcus.parasanguinis_G	1	Abx +/- probiotic	glm	clr
378	-0.0619306	0.123852	-0.500037	0.643306	d__Bacteria.p__Firmicutes.c__Bacilli.o__Lactobacillales.f__Streptococcaceae.g__Streptococcus.s__Streptococcus.parasanguinis_H	1	Abx +/- probiotic	glm	clr
379	0.090571	0.115544	0.783866	0.476935	d__Bacteria.p__Firmicutes.c__Bacilli.o__Lactobacillales.f__Streptococcaceae.g__Streptococcus.s__Streptococcus.salivarius	1	Abx +/- probiotic	glm	clr
380	-0.0964973	0.138662	-0.695917	0.524798	d__Bacteria.p__Firmicutes.c__Bacilli.o__Lactobacillales.f__Streptococcaceae.g__Streptococcus.s__Streptococcus.sp000314795	1	Abx +/- probiotic	glm	clr
381	-0.0126521	0.13453	-0.0940466	0.929595	d__Bacteria.p__Firmicutes.c__Bacilli.o__Lactobacillales.f__Streptococcaceae.g__Streptococcus.s__Streptococcus.sp000448565	1	Abx +/- probiotic	glm	clr
382	0.134865	0.165118	0.81678	0.459906	d__Bacteria.p__Firmicutes.c__Bacilli.o__Lactobacillales.f__Streptococcaceae.g__Streptococcus.s__Streptococcus.sp001813295	1	Abx +/- probiotic	glm	clr
383	-0.0413161	0.134523	-0.30713	0.77407	d__Bacteria.p__Firmicutes.c__Bacilli.o__Lactobacillales.f__Streptococcaceae.g__Streptococcus.s__Streptococcus.sp900755085	1	Abx +/- probiotic	glm	clr
384	-0.0238794	0.13225	-0.180563	0.86549	d__Bacteria.p__Firmicutes.c__Bacilli.o__Lactobacillales.f__Streptococcaceae.g__Streptococcus.s__Streptococcus.sp900766505	1	Abx +/- probiotic	glm	clr
385	-0.039412	0.141609	-0.278314	0.794565	d__Bacteria.p__Firmicutes.c__Bacilli.o__Lactobacillales.f__Streptococcaceae.g__Streptococcus.s__Streptococcus.sp902373455	1	Abx +/- probiotic	glm	clr
386	-0.517519	0.822641	-0.629095	0.563427	d__Bacteria.p__Proteobacteria.c__Gammaproteobacteria.o__Burkholderiales.f__Burkholderiaceae.g__Parasutterella.s__Parasutterella.excrementihominis	1	Abx +/- probiotic	glm	clr
388	-0.361204	0.226657	-1.59361	0.186245	d__Bacteria.p__Proteobacteria.c__Gammaproteobacteria.o__Burkholderiales.f__Burkholderiaceae.g__Parasutterella.s__Parasutterella.sp900552195	1	Abx +/- probiotic	glm	clr
390	0.460994	0.346651	1.32985	0.254332	d__Bacteria.p__Proteobacteria.c__Gammaproteobacteria.o__Enterobacterales.f__Enterobacteriaceae.g__Citrobacter.s__Citrobacter.freundii	1	Abx +/- probiotic	glm	clr
391	-0.192911	0.350348	-0.550627	0.611195	d__Bacteria.p__Proteobacteria.c__Gammaproteobacteria.o__Enterobacterales.f__Enterobacteriaceae.g__Citrobacter.s__Citrobacter.portucalensis	1	Abx +/- probiotic	glm	clr
393	-0.270831	0.147566	-1.83532	0.140359	d__Bacteria.p__Proteobacteria.c__Gammaproteobacteria.o__Enterobacterales.f__Enterobacteriaceae.g__Escherichia.s__Escherichia.coli	1	Abx +/- probiotic	glm	clr
394	-0.244384	0.155017	-1.5765	0.19004	d__Bacteria.p__Proteobacteria.c__Gammaproteobacteria.o__Enterobacterales.f__Enterobacteriaceae.g__Escherichia.s__Escherichia.coli_E	1	Abx +/- probiotic	glm	clr
396	-0.300936	0.149365	-2.01478	0.114175	d__Bacteria.p__Proteobacteria.c__Gammaproteobacteria.o__Enterobacterales.f__Enterobacteriaceae.g__Escherichia.s__Escherichia.ruysiae	1	Abx +/- probiotic	glm	clr
397	-0.211523	0.178	-1.18834	0.300433	d__Bacteria.p__Proteobacteria.c__Gammaproteobacteria.o__Enterobacterales.f__Enterobacteriaceae.g__Escherichia.s__Escherichia.sp001660175	1	Abx +/- probiotic	glm	clr
398	-0.276236	0.151597	-1.82218	0.142517	d__Bacteria.p__Proteobacteria.c__Gammaproteobacteria.o__Enterobacterales.f__Enterobacteriaceae.g__Escherichia.s__Escherichia.sp002965065	1	Abx +/- probiotic	glm	clr
399	-0.254445	0.134953	-1.88543	0.132448	d__Bacteria.p__Proteobacteria.c__Gammaproteobacteria.o__Enterobacterales.f__Enterobacteriaceae.g__Escherichia.s__Escherichia.sp004211955	1	Abx +/- probiotic	glm	clr
400	-0.224945	0.188486	-1.19343	0.298644	d__Bacteria.p__Proteobacteria.c__Gammaproteobacteria.o__Enterobacterales.f__Enterobacteriaceae.g__Escherichia.s__Escherichia.sp005843885	1	Abx +/- probiotic	glm	clr
404	0.251298	0.213114	1.17917	0.303678	d__Archaea.p__Methanobacteriota.c__Methanobacteria.o__Methanobacteriales.f__Methanobacteriaceae.g__Methanobrevibacter_A.s__Methanobrevibacter_A.smithii	1	Vodka +/- probiotic	glm	clr
417	-0.710691	0.555243	-1.27996	0.26975	d__Bacteria.p__Actinobacteriota.c__Coriobacteriia.o__Coriobacteriales.f__Atopobiaceae.g__Paratractidigestivibacter.s__Paratractidigestivibacter.faecalis	1	Vodka +/- probiotic	glm	clr
418	-0.158621	0.716515	-0.221379	0.83564	d__Bacteria.p__Actinobacteriota.c__Coriobacteriia.o__Coriobacteriales.f__Coriobacteriaceae.g__Collinsella.s__Collinsella.aerofaciens_I	1	Vodka +/- probiotic	glm	clr
420	0.0906941	0.0532122	1.70438	0.163513	d__Bacteria.p__Actinobacteriota.c__Coriobacteriia.o__Coriobacteriales.f__Coriobacteriaceae.g__Collinsella.s__Collinsella.sp018378775	1	Vodka +/- probiotic	glm	clr
424	-0.755874	0.698578	-1.08202	0.340116	d__Bacteria.p__Actinobacteriota.c__Coriobacteriia.o__Coriobacteriales.f__Coriobacteriaceae.g__Collinsella.s__Collinsella.sp900545505	1	Vodka +/- probiotic	glm	clr
427	-0.0145343	0.13279	-0.109453	0.918115	d__Bacteria.p__Actinobacteriota.c__Coriobacteriia.o__Coriobacteriales.f__Coriobacteriaceae.g__Collinsella.s__Collinsella.sp900547505	1	Vodka +/- probiotic	glm	clr
429	-2.61271	1.30743	-1.99836	0.116334	d__Bacteria.p__Actinobacteriota.c__Coriobacteriia.o__Coriobacteriales.f__Coriobacteriaceae.g__Collinsella.s__Collinsella.sp900548565	1	Vodka +/- probiotic	glm	clr
430	0.0116546	0.254709	0.0457563	0.965698	d__Bacteria.p__Actinobacteriota.c__Coriobacteriia.o__Coriobacteriales.f__Coriobacteriaceae.g__Collinsella.s__Collinsella.sp900549025	1	Vodka +/- probiotic	glm	clr
432	0.398392	0.195204	2.0409	0.11083	d__Bacteria.p__Actinobacteriota.c__Coriobacteriia.o__Coriobacteriales.f__Coriobacteriaceae.g__Collinsella.s__Collinsella.sp900550735	1	Vodka +/- probiotic	glm	clr
435	0.72718	0.654549	1.11096	0.328861	d__Bacteria.p__Actinobacteriota.c__Coriobacteriia.o__Coriobacteriales.f__Coriobacteriaceae.g__Collinsella.s__Collinsella.sp900551625	1	Vodka +/- probiotic	glm	clr
436	-0.374422	0.335796	-1.11503	0.327308	d__Bacteria.p__Actinobacteriota.c__Coriobacteriia.o__Coriobacteriales.f__Coriobacteriaceae.g__Collinsella.s__Collinsella.sp900551635	1	Vodka +/- probiotic	glm	clr
437	1.36086	0.975402	1.39518	0.23544	d__Bacteria.p__Actinobacteriota.c__Coriobacteriia.o__Coriobacteriales.f__Coriobacteriaceae.g__Collinsella.s__Collinsella.sp900551655	1	Vodka +/- probiotic	glm	clr
440	-0.0834951	0.095877	-0.870856	0.432978	d__Bacteria.p__Actinobacteriota.c__Coriobacteriia.o__Coriobacteriales.f__Coriobacteriaceae.g__Collinsella.s__Collinsella.sp900552185	1	Vodka +/- probiotic	glm	clr
444	0.367494	0.386186	0.951597	0.395187	d__Bacteria.p__Actinobacteriota.c__Coriobacteriia.o__Coriobacteriales.f__Coriobacteriaceae.g__Collinsella.s__Collinsella.sp900554455	1	Vodka +/- probiotic	glm	clr
446	0.323612	0.513801	0.62984	0.562985	d__Bacteria.p__Actinobacteriota.c__Coriobacteriia.o__Coriobacteriales.f__Coriobacteriaceae.g__Collinsella.s__Collinsella.sp900554655	1	Vodka +/- probiotic	glm	clr
447	0.0997768	0.199123	0.50108	0.642634	d__Bacteria.p__Actinobacteriota.c__Coriobacteriia.o__Coriobacteriales.f__Coriobacteriaceae.g__Collinsella.s__Collinsella.sp900554905	1	Vodka +/- probiotic	glm	clr
449	0.238136	0.169202	1.40741	0.232059	d__Bacteria.p__Actinobacteriota.c__Coriobacteriia.o__Coriobacteriales.f__Coriobacteriaceae.g__Collinsella.s__Collinsella.sp900555355	1	Vodka +/- probiotic	glm	clr
455	0.0116543	0.590765	0.0197276	0.985206	d__Bacteria.p__Actinobacteriota.c__Coriobacteriia.o__Coriobacteriales.f__Coriobacteriaceae.g__Collinsella.s__Collinsella.sp900755685	1	Vodka +/- probiotic	glm	clr
456	-0.891029	0.43001	-2.07211	0.106974	d__Bacteria.p__Actinobacteriota.c__Coriobacteriia.o__Coriobacteriales.f__Coriobacteriaceae.g__Collinsella.s__Collinsella.sp900758845	1	Vodka +/- probiotic	glm	clr
459	0.210868	0.204039	1.03347	0.359773	d__Bacteria.p__Actinobacteriota.c__Coriobacteriia.o__Coriobacteriales.f__Coriobacteriaceae.g__Collinsella.s__Collinsella.sp900764415	1	Vodka +/- probiotic	glm	clr
461	0.714751	0.41776	1.71091	0.162267	d__Bacteria.p__Actinobacteriota.c__Coriobacteriia.o__Coriobacteriales.f__Coriobacteriaceae.g__Collinsella.s__Collinsella.sp905204635	1	Vodka +/- probiotic	glm	clr
463	-0.119927	0.176365	-0.679995	0.533827	d__Bacteria.p__Actinobacteriota.c__Coriobacteriia.o__Coriobacteriales.f__Coriobacteriaceae.g__Collinsella.s__Collinsella.sp905215275	1	Vodka +/- probiotic	glm	clr
465	0.123424	0.14573	0.846937	0.444729	d__Bacteria.p__Actinobacteriota.c__Coriobacteriia.o__Coriobacteriales.f__Coriobacteriaceae.g__Collinsella.s__Collinsella.sp905215765	1	Vodka +/- probiotic	glm	clr
466	-0.236838	0.684033	-0.346238	0.74661	d__Bacteria.p__Actinobacteriota.c__Coriobacteriia.o__Coriobacteriales.f__Coriobacteriaceae.g__Collinsella.s__Collinsella.sp905215945	1	Vodka +/- probiotic	glm	clr
469	-0.0672061	0.14495	-0.463651	0.667004	d__Bacteria.p__Actinobacteriota.c__Coriobacteriia.o__Coriobacteriales.f__Eggerthellaceae.g__CAJFUR01.s__CAJFUR01.sp904420575	1	Vodka +/- probiotic	glm	clr
471	-0.0876605	0.151346	-0.579205	0.593504	d__Bacteria.p__Actinobacteriota.c__Coriobacteriia.o__Coriobacteriales.f__Eggerthellaceae.g__Ellagibacter.s__Ellagibacter.isourolithinifaciens	1	Vodka +/- probiotic	glm	clr
472	-0.135513	0.187515	-0.722681	0.509871	d__Bacteria.p__Actinobacteriota.c__Coriobacteriia.o__Coriobacteriales.f__Eggerthellaceae.g__Ellagibacter.s__Ellagibacter.sp900554945	1	Vodka +/- probiotic	glm	clr
502	-0.124725	0.0868445	-1.43618	0.224297	d__Bacteria.p__Bacteroidota.c__Bacteroidia.o__Bacteroidales.f__Bacteroidaceae.g__Phocaeicola.s__Phocaeicola.massiliensis	1	Vodka +/- probiotic	glm	clr
504	0.0663194	0.0624092	1.06266	0.347837	d__Bacteria.p__Bacteroidota.c__Bacteroidia.o__Bacteroidales.f__Bacteroidaceae.g__Phocaeicola.s__Phocaeicola.sp002493165	1	Vodka +/- probiotic	glm	clr
505	-0.1417	0.174498	-0.812041	0.462328	d__Bacteria.p__Bacteroidota.c__Bacteroidia.o__Bacteroidales.f__Bacteroidaceae.g__Phocaeicola.s__Phocaeicola.sp011959205	1	Vodka +/- probiotic	glm	clr
509	0.347894	0.211263	1.64673	0.174959	d__Bacteria.p__Bacteroidota.c__Bacteroidia.o__Bacteroidales.f__Bacteroidaceae.g__Prevotella.s__Prevotella.sp900313215	1	Vodka +/- probiotic	glm	clr
520	0.0503376	0.0824646	0.610415	0.574567	d__Bacteria.p__Bacteroidota.c__Bacteroidia.o__Bacteroidales.f__Rikenellaceae.g__Alistipes.s__Alistipes.shahii	1	Vodka +/- probiotic	glm	clr
521	-0.208978	0.391462	-0.533841	0.621738	d__Bacteria.p__Bacteroidota.c__Bacteroidia.o__Bacteroidales.f__Rikenellaceae.g__Tidjanibacter.s__Tidjanibacter.inops_A	1	Vodka +/- probiotic	glm	clr
522	-0.175182	0.223723	-0.783031	0.477373	d__Bacteria.p__Bacteroidota.c__Bacteroidia.o__Bacteroidales.f__Tannerellaceae.g__Parabacteroides.s__Parabacteroides.distasonis	1	Vodka +/- probiotic	glm	clr
523	-0.2155	0.222596	-0.968121	0.387806	d__Bacteria.p__Bacteroidota.c__Bacteroidia.o__Bacteroidales.f__Tannerellaceae.g__Parabacteroides.s__Parabacteroides.distasonis_A	1	Vodka +/- probiotic	glm	clr
524	-0.203277	0.148645	-1.36753	0.24326	d__Bacteria.p__Bacteroidota.c__Bacteroidia.o__Bacteroidales.f__Tannerellaceae.g__Parabacteroides.s__Parabacteroides.goldsteinii	1	Vodka +/- probiotic	glm	clr
527	0.0320308	0.12028	0.266303	0.80317	d__Bacteria.p__Bacteroidota.c__Bacteroidia.o__Flavobacteriales.f__UBA1820.g__Merdimorpha.s__Merdimorpha.sp002314265	1	Vodka +/- probiotic	glm	clr
528	-0.0292312	0.160614	-0.181997	0.864436	d__Bacteria.p__Bacteroidota.c__Bacteroidia.o__Flavobacteriales.f__UBA1820.g__Merdimorpha.s__Merdimorpha.stercoravium	1	Vodka +/- probiotic	glm	clr
530	-0.428932	0.531904	-0.806409	0.46522	d__Bacteria.p__Desulfobacterota_I.c__Desulfovibrionia.o__Desulfovibrionales.f__Desulfovibrionaceae.g__Mailhella.s__Mailhella.merdigallinarum	1	Vodka +/- probiotic	glm	clr
531	0.347631	0.208085	1.67062	0.170117	d__Bacteria.p__Firmicutes_A.c__Clostridia.o__Christensenellales.f__CAG.138.g__PeH17.s__PeH17.sp000435055	1	Vodka +/- probiotic	glm	clr
533	-0.371905	0.232787	-1.59762	0.185369	d__Bacteria.p__Firmicutes_A.c__Clostridia.o__Christensenellales.f__CAG.138.g__SFEL01.s__SFEL01.sp004557245	1	Vodka +/- probiotic	glm	clr
535	0.242703	0.376458	0.644701	0.554233	d__Bacteria.p__Firmicutes_A.c__Clostridia.o__Christensenellales.f__CAG.74.g__Faecivicinus.s__Faecivicinus.avistercoris	1	Vodka +/- probiotic	glm	clr
536	-0.466708	0.530427	-0.879873	0.428615	d__Bacteria.p__Firmicutes_A.c__Clostridia.o__Christensenellales.f__CAG.74.g__Faecivicinus.s__Faecivicinus.sp900553265	1	Vodka +/- probiotic	glm	clr
537	-0.0937387	0.302356	-0.310027	0.772021	d__Bacteria.p__Firmicutes_A.c__Clostridia.o__Christensenellales.f__CAG.74.g__Limiplasma.s__Limiplasma.merdipullorum	1	Vodka +/- probiotic	glm	clr
539	-0.158622	0.599508	-0.264587	0.804402	d__Bacteria.p__Firmicutes_A.c__Clostridia.o__Christensenellales.f__CAG.74.g__Pullichristensenella.s__Pullichristensenella.excrementipullorum	1	Vodka +/- probiotic	glm	clr
540	0.704801	0.416179	1.69351	0.165611	d__Bacteria.p__Firmicutes_A.c__Clostridia.o__Christensenellales.f__CAG.74.g__Pullichristensenella.s__Pullichristensenella.stercoripullorum	1	Vodka +/- probiotic	glm	clr
541	-0.0783108	0.126586	-0.618636	0.569646	d__Bacteria.p__Firmicutes_A.c__Clostridia.o__Christensenellales.f__CAG.74.g__UBA11524.s__UBA11524.sp000437595	1	Vodka +/- probiotic	glm	clr
542	0.0706834	0.303101	0.233201	0.827053	d__Bacteria.p__Firmicutes_A.c__Clostridia.o__Christensenellales.f__CAG.74.g__Ventricola.s__Ventricola.sp900542445	1	Vodka +/- probiotic	glm	clr
543	-0.563922	0.48087	-1.17271	0.305983	d__Bacteria.p__Firmicutes_A.c__Clostridia.o__Christensenellales.f__Christensenellaceae.g__Christensenella.s__Christensenella.massiliensis	1	Vodka +/- probiotic	glm	clr
544	-0.174885	0.900897	-0.194123	0.855539	d__Bacteria.p__Firmicutes_A.c__Clostridia.o__Christensenellales.f__QAND01.g__QAND01.s__QAND01.sp003150225	1	Vodka +/- probiotic	glm	clr
546	0.673363	0.61791	1.08974	0.337078	d__Bacteria.p__Firmicutes_A.c__Clostridia.o__Clostridiales.f__Clostridiaceae.g__Clostridium_P.s__Clostridium_P.perfringens	1	Vodka +/- probiotic	glm	clr
549	0.654284	0.323386	2.02323	0.113081	d__Bacteria.p__Firmicutes_A.c__Clostridia.o__Clostridiales.f__Clostridiaceae.g__Clostridium.s__Clostridium.saudiense	1	Vodka +/- probiotic	glm	clr
552	-0.221994	0.109181	-2.03327	0.111796	d__Bacteria.p__Firmicutes_A.c__Clostridia.o__Lachnospirales.f__Lachnospiraceae.g__Acetatifactor.s__Acetatifactor.sp900066565	1	Vodka +/- probiotic	glm	clr
563	0.172304	0.212034	0.812627	0.462028	d__Bacteria.p__Firmicutes_A.c__Clostridia.o__Lachnospirales.f__Lachnospiraceae.g__Blautia_A.s__Blautia_A.luti	1	Vodka +/- probiotic	glm	clr
568	-0.0704201	0.125819	-0.559692	0.605548	d__Bacteria.p__Firmicutes_A.c__Clostridia.o__Lachnospirales.f__Lachnospiraceae.g__Blautia_A.s__Blautia_A.sp000285855	1	Vodka +/- probiotic	glm	clr
570	-0.125795	0.115717	-1.08709	0.338118	d__Bacteria.p__Firmicutes_A.c__Clostridia.o__Lachnospirales.f__Lachnospiraceae.g__Blautia_A.s__Blautia_A.sp003474435	1	Vodka +/- probiotic	glm	clr
573	0.227067	0.138024	1.64513	0.175288	d__Bacteria.p__Firmicutes_A.c__Clostridia.o__Lachnospirales.f__Lachnospiraceae.g__Blautia_A.s__Blautia_A.sp900066205	1	Vodka +/- probiotic	glm	clr
574	-0.65879	0.943649	-0.698131	0.523551	d__Bacteria.p__Firmicutes_A.c__Clostridia.o__Lachnospirales.f__Lachnospiraceae.g__Blautia_A.s__Blautia_A.sp900066335	1	Vodka +/- probiotic	glm	clr
576	-0.00761855	0.244102	-0.0312106	0.976597	d__Bacteria.p__Firmicutes_A.c__Clostridia.o__Lachnospirales.f__Lachnospiraceae.g__Blautia_A.s__Blautia_A.sp900066505	1	Vodka +/- probiotic	glm	clr
578	-0.0496767	0.184989	-0.268538	0.801566	d__Bacteria.p__Firmicutes_A.c__Clostridia.o__Lachnospirales.f__Lachnospiraceae.g__Blautia_A.s__Blautia_A.sp900548245	1	Vodka +/- probiotic	glm	clr
580	-0.0388336	1.02422	-0.0379153	0.971572	d__Bacteria.p__Firmicutes_A.c__Clostridia.o__Lachnospirales.f__Lachnospiraceae.g__Blautia_A.s__Blautia_A.sp900751995	1	Vodka +/- probiotic	glm	clr
582	0.0613602	0.130715	0.46942	0.663215	d__Bacteria.p__Firmicutes_A.c__Clostridia.o__Lachnospirales.f__Lachnospiraceae.g__Blautia_A.s__Blautia_A.wexlerae	1	Vodka +/- probiotic	glm	clr
583	0.302905	0.15379	1.9696	0.120225	d__Bacteria.p__Firmicutes_A.c__Clostridia.o__Lachnospirales.f__Lachnospiraceae.g__Blautia_A.s__Blautia_A.wexlerae_B	1	Vodka +/- probiotic	glm	clr
595	-0.139212	0.193077	-0.721018	0.510789	d__Bacteria.p__Firmicutes_A.c__Clostridia.o__Lachnospirales.f__Lachnospiraceae.g__Coprococcus_A.s__Coprococcus_A.sp900548825	1	Vodka +/- probiotic	glm	clr
596	0.327942	0.270704	1.21144	0.292399	d__Bacteria.p__Firmicutes_A.c__Clostridia.o__Lachnospirales.f__Lachnospiraceae.g__Copromonas.s__Copromonas.sp900066055	1	Vodka +/- probiotic	glm	clr
597	-0.0284191	0.180501	-0.157446	0.882521	d__Bacteria.p__Firmicutes_A.c__Clostridia.o__Lachnospirales.f__Lachnospiraceae.g__Copromonas.s__Copromonas.sp900066535	1	Vodka +/- probiotic	glm	clr
598	0.492026	0.353371	1.39238	0.23622	d__Bacteria.p__Firmicutes_A.c__Clostridia.o__Lachnospirales.f__Lachnospiraceae.g__Copromonas.s__Copromonas.sp900066785	1	Vodka +/- probiotic	glm	clr
612	-0.63439	0.364096	-1.74237	0.156405	d__Bacteria.p__Firmicutes_A.c__Clostridia.o__Lachnospirales.f__Lachnospiraceae.g__Enterocloster.s__Enterocloster.sp000431375	1	Vodka +/- probiotic	glm	clr
614	0.184328	0.0930449	1.98106	0.118657	d__Bacteria.p__Firmicutes_A.c__Clostridia.o__Lachnospirales.f__Lachnospiraceae.g__Enterocloster.s__Enterocloster.sp900541315	1	Vodka +/- probiotic	glm	clr
616	0.0804659	0.315017	0.255434	0.810985	d__Bacteria.p__Firmicutes_A.c__Clostridia.o__Lachnospirales.f__Lachnospiraceae.g__Eubacterium_F.s__Eubacterium_F.sp900539115	1	Vodka +/- probiotic	glm	clr
617	-0.445903	0.263102	-1.69479	0.165361	d__Bacteria.p__Firmicutes_A.c__Clostridia.o__Lachnospirales.f__Lachnospiraceae.g__Fusicatenibacter.s__Fusicatenibacter.saccharivorans	1	Vodka +/- probiotic	glm	clr
618	0.216946	0.238047	0.911359	0.413661	d__Bacteria.p__Firmicutes_A.c__Clostridia.o__Lachnospirales.f__Lachnospiraceae.g__Fusicatenibacter.s__Fusicatenibacter.sp900772675	1	Vodka +/- probiotic	glm	clr
626	-0.527056	0.303375	-1.73731	0.157332	d__Bacteria.p__Firmicutes_A.c__Clostridia.o__Lachnospirales.f__Lachnospiraceae.g__Lachnospira.s__Lachnospira.sp000436535	1	Vodka +/- probiotic	glm	clr
[truncated: 77 more rows]

## Sheet: abx vok +or- treatment genus
	estimate	std.error	statistic	p.value	microbe	adjusted	comparison	method	transformation
[truncated: 282 more rows]

## Sheet: abx vok +or- treatment family
	estimate	std.error	statistic	p.value	microbe	adjusted	comparison	method	transformation
[truncated: 88 more rows]
