# Supplementary material for: Capacity of a Microbial Synbiotic To Rescue the In Vitro Metabolic Activity of the Gut Microbiome following Perturbation with Alcohol or Antibiotics
Source: Appl Environ Microbiol. 2023 Feb 22;89(3):e01880-22. doi: 10.1128/aem.01880-22 (PMC10056957; doi:10.1128/aem.01880-22)
Supplement: Supplemental file 2 — Table S2. Download aem.01880-22-s0002.xlsx, XLSX file, 0.2 MB [file aem.01880-22-s0002.xlsx]

## Sheet: control_abx_etoh_e1_species
Supplementary Table 2: Output of associations for Figs 1-3 on relative abundances.
	term	estimate	std.error	statistic	p.value	microbe	adjusted	comparison	method	transformation
163	Antibiotic	-5.19017	0.0284861	-182.2	1.84e-12	d__Bacteria.p__Bacteroidota.c__Bacteroidia.o__Bacteroidales.f__Bacteroidaceae.g__Bacteroides.s__Bacteroides.rodentium	8.99e-09	Control vs. abx vs. vodka	glm	relative abundance
189	Antibiotic	-5.18313	0.030968	-167.37	3.07e-12	d__Bacteria.p__Bacteroidota.c__Bacteroidia.o__Bacteroidales.f__Bacteroidaceae.g__Bacteroides.s__Bacteroides.uniformis	8.99e-09	Control vs. abx vs. vodka	glm	relative abundance
151	Antibiotic	-5.6091	0.0369798	-151.68	5.54e-12	d__Bacteria.p__Bacteroidota.c__Bacteroidia.o__Bacteroidales.f__Bacteroidaceae.g__Bacteroides.s__Bacteroides.cellulosilyticus	1.08e-08	Control vs. abx vs. vodka	glm	relative abundance
205	Antibiotic	-4.99653	0.0413148	-120.938	2.16e-11	d__Bacteria.p__Bacteroidota.c__Bacteroidia.o__Bacteroidales.f__Bacteroidaceae.g__Phocaeicola.s__Phocaeicola.sp900546355	3.16e-08	Control vs. abx vs. vodka	glm	relative abundance
197	Antibiotic	-4.21519	0.0438412	-96.1468	8.53e-11	d__Bacteria.p__Bacteroidota.c__Bacteroidia.o__Bacteroidales.f__Bacteroidaceae.g__Phocaeicola.s__Phocaeicola.massiliensis	8.33e-08	Control vs. abx vs. vodka	glm	relative abundance
648	Vodka	4.27082	0.0440103	97.0415	8.07e-11	d__Bacteria.p__Firmicutes_A.c__Clostridia.o__Oscillospirales.f__Ruminococcaceae.g__Ruminococcus_D.s__Ruminococcus_D.bicirculans	8.33e-08	Control vs. abx vs. vodka	glm	relative abundance
169	Antibiotic	-5.77993	0.065388	-88.3944	1.41e-10	d__Bacteria.p__Bacteroidota.c__Bacteroidia.o__Bacteroidales.f__Bacteroidaceae.g__Bacteroides.s__Bacteroides.sp900556215	1.18e-07	Control vs. abx vs. vodka	glm	relative abundance
173	Antibiotic	-3.49222	0.044948	-77.6947	3.06e-10	d__Bacteria.p__Bacteroidota.c__Bacteroidia.o__Bacteroidales.f__Bacteroidaceae.g__Bacteroides.s__Bacteroides.sp900557355	2.24e-07	Control vs. abx vs. vodka	glm	relative abundance
159	Antibiotic	-5.51657	0.0773902	-71.2825	5.13e-10	d__Bacteria.p__Bacteroidota.c__Bacteroidia.o__Bacteroidales.f__Bacteroidaceae.g__Bacteroides.s__Bacteroides.intestinalis_A	2.79e-07	Control vs. abx vs. vodka	glm	relative abundance
167	Antibiotic	-5.38825	0.0756862	-71.1919	5.17e-10	d__Bacteria.p__Bacteroidota.c__Bacteroidia.o__Bacteroidales.f__Bacteroidaceae.g__Bacteroides.s__Bacteroides.sp900552405	2.79e-07	Control vs. abx vs. vodka	glm	relative abundance
207	Antibiotic	-4.21613	0.0615641	-68.4835	6.52e-10	d__Bacteria.p__Bacteroidota.c__Bacteroidia.o__Bacteroidales.f__Bacteroidaceae.g__Phocaeicola.s__Phocaeicola.sp900760795	2.79e-07	Control vs. abx vs. vodka	glm	relative abundance
237	Antibiotic	-5.65615	0.0822609	-68.7586	6.37e-10	d__Bacteria.p__Bacteroidota.c__Bacteroidia.o__Bacteroidales.f__Tannerellaceae.g__Parabacteroides.s__Parabacteroides.distasonis	2.79e-07	Control vs. abx vs. vodka	glm	relative abundance
563	Antibiotic	-4.41444	0.0626925	-70.4141	5.52e-10	d__Bacteria.p__Firmicutes_A.c__Clostridia.o__Oscillospirales.f__Oscillospiraceae.g__Flavonifractor.s__Flavonifractor.plautii	2.79e-07	Control vs. abx vs. vodka	glm	relative abundance
719	Antibiotic	4.52297	0.0662682	68.2525	6.65e-10	d__Bacteria.p__Firmicutes.c__Bacilli.o__Lactobacillales.f__Lactobacillaceae.g__Lactobacillus.s__Lactobacillus.crispatus	2.79e-07	Control vs. abx vs. vodka	glm	relative abundance
195	Antibiotic	-4.30071	0.0650426	-66.1214	8.05e-10	d__Bacteria.p__Bacteroidota.c__Bacteroidia.o__Bacteroidales.f__Bacteroidaceae.g__Phocaeicola.s__Phocaeicola.dorei	3.14e-07	Control vs. abx vs. vodka	glm	relative abundance
209	Antibiotic	-4.26165	0.065896	-64.6724	9.19e-10	d__Bacteria.p__Bacteroidota.c__Bacteroidia.o__Bacteroidales.f__Bacteroidaceae.g__Phocaeicola.s__Phocaeicola.vulgatus	3.37e-07	Control vs. abx vs. vodka	glm	relative abundance
175	Antibiotic	-3.12105	0.0490726	-63.6007	1.02e-09	d__Bacteria.p__Bacteroidota.c__Bacteroidia.o__Bacteroidales.f__Bacteroidaceae.g__Bacteroides.s__Bacteroides.sp900755095	3.5e-07	Control vs. abx vs. vodka	glm	relative abundance
440	Vodka	2.60075	0.0425244	61.1589	1.28e-09	d__Bacteria.p__Firmicutes_A.c__Clostridia.o__Lachnospirales.f__Lachnospiraceae.g__Lachnoclostridium_B.s__Lachnoclostridium_B.sp900066555	4.18e-07	Control vs. abx vs. vodka	glm	relative abundance
201	Antibiotic	-4.31866	0.0729619	-59.1906	1.56e-09	d__Bacteria.p__Bacteroidota.c__Bacteroidia.o__Bacteroidales.f__Bacteroidaceae.g__Phocaeicola.s__Phocaeicola.sp002493165	4.36e-07	Control vs. abx vs. vodka	glm	relative abundance
647	Antibiotic	2.62803	0.0440103	59.714	1.48e-09	d__Bacteria.p__Firmicutes_A.c__Clostridia.o__Oscillospirales.f__Ruminococcaceae.g__Ruminococcus_D.s__Ruminococcus_D.bicirculans	4.36e-07	Control vs. abx vs. vodka	glm	relative abundance
672	Vodka	3.64953	0.0616367	59.2103	1.56e-09	d__Bacteria.p__Firmicutes_A.c__Clostridia.o__UBA1212.f__UBA1255.g__Egerieisoma.s__Egerieisoma.sp900543695	4.36e-07	Control vs. abx vs. vodka	glm	relative abundance
518	Vodka	3.43316	0.0587134	58.4733	1.68e-09	d__Bacteria.p__Firmicutes_A.c__Clostridia.o__Oscillospirales.f__CAG.272.g__UMGS1696.s__UMGS1696.sp900753285	4.48e-07	Control vs. abx vs. vodka	glm	relative abundance
143	Antibiotic	-3.59113	0.0646663	-55.5332	2.29e-09	d__Bacteria.p__Actinobacteriota.c__Coriobacteriia.o__Coriobacteriales.f__Eggerthellaceae.g__Slackia_A.s__Slackia_A.isoflavoniconvertens	5.12e-07	Control vs. abx vs. vodka	glm	relative abundance
153	Antibiotic	-4.33119	0.0781334	-55.4333	2.31e-09	d__Bacteria.p__Bacteroidota.c__Bacteroidia.o__Bacteroidales.f__Bacteroidaceae.g__Bacteroides.s__Bacteroides.faecis	5.12e-07	Control vs. abx vs. vodka	glm	relative abundance
165	Antibiotic	-5.14326	0.0930784	-55.2573	2.36e-09	d__Bacteria.p__Bacteroidota.c__Bacteroidia.o__Bacteroidales.f__Bacteroidaceae.g__Bacteroides.s__Bacteroides.sp002491635	5.12e-07	Control vs. abx vs. vodka	glm	relative abundance
177	Antibiotic	-3.62868	0.064486	-56.2708	2.12e-09	d__Bacteria.p__Bacteroidota.c__Bacteroidia.o__Bacteroidales.f__Bacteroidaceae.g__Bacteroides.s__Bacteroides.sp900761785	5.12e-07	Control vs. abx vs. vodka	glm	relative abundance
187	Antibiotic	-6.01112	0.109457	-54.9178	2.45e-09	d__Bacteria.p__Bacteroidota.c__Bacteroidia.o__Bacteroidales.f__Bacteroidaceae.g__Bacteroides.s__Bacteroides.timonensis	5.12e-07	Control vs. abx vs. vodka	glm	relative abundance
504	Vodka	5.29891	0.0964392	54.9456	2.44e-09	d__Bacteria.p__Firmicutes_A.c__Clostridia.o__Oscillospirales.f__Acutalibacteraceae.g__CAG.177.s__CAG.177.sp003538135	5.12e-07	Control vs. abx vs. vodka	glm	relative abundance
28	Vodka	2.69552	0.0530827	50.7796	3.91e-09	d__Bacteria.p__Actinobacteriota.c__Coriobacteriia.o__Coriobacteriales.f__Atopobiaceae.g__Paratractidigestivibacter.s__Paratractidigestivibacter.faecalis	7.23e-07	Control vs. abx vs. vodka	glm	relative abundance
139	Antibiotic	-3.89353	0.0771907	-50.4404	4.07e-09	d__Bacteria.p__Actinobacteriota.c__Coriobacteriia.o__Coriobacteriales.f__Eggerthellaceae.g__Gordonibacter.s__Gordonibacter.pamelaeae	7.23e-07	Control vs. abx vs. vodka	glm	relative abundance
179	Antibiotic	-4.09464	0.0835016	-49.0366	4.82e-09	d__Bacteria.p__Bacteroidota.c__Bacteroidia.o__Bacteroidales.f__Bacteroidaceae.g__Bacteroides.s__Bacteroides.sp900766005	7.23e-07	Control vs. abx vs. vodka	glm	relative abundance
185	Antibiotic	-5.32292	0.108319	-49.1412	4.76e-09	d__Bacteria.p__Bacteroidota.c__Bacteroidia.o__Bacteroidales.f__Bacteroidaceae.g__Bacteroides.s__Bacteroides.thetaiotaomicron	7.23e-07	Control vs. abx vs. vodka	glm	relative abundance
199	Antibiotic	-4.26379	0.0848279	-50.2639	4.16e-09	d__Bacteria.p__Bacteroidota.c__Bacteroidia.o__Bacteroidales.f__Bacteroidaceae.g__Phocaeicola.s__Phocaeicola.sartorii	7.23e-07	Control vs. abx vs. vodka	glm	relative abundance
211	Antibiotic	-2.88491	0.0568388	-50.7559	3.92e-09	d__Bacteria.p__Bacteroidota.c__Bacteroidia.o__Bacteroidales.f__Bacteroidaceae.g__Prevotella.s__Prevotella.sp900313215	7.23e-07	Control vs. abx vs. vodka	glm	relative abundance
320	Vodka	2.16273	0.0443781	48.7341	5.01e-09	d__Bacteria.p__Firmicutes_A.c__Clostridia.o__Lachnospirales.f__Lachnospiraceae.g__Blautia_A.s__Blautia_A.luti	7.23e-07	Control vs. abx vs. vodka	glm	relative abundance
385	Antibiotic	-2.88748	0.0589334	-48.9956	4.85e-09	d__Bacteria.p__Firmicutes_A.c__Clostridia.o__Lachnospirales.f__Lachnospiraceae.g__Copromonas.s__Copromonas.sp900066055	7.23e-07	Control vs. abx vs. vodka	glm	relative abundance
403	Antibiotic	-4.24919	0.0873499	-48.6456	5.06e-09	d__Bacteria.p__Firmicutes_A.c__Clostridia.o__Lachnospirales.f__Lachnospiraceae.g__Enterocloster.s__Enterocloster.asparagiformis	7.23e-07	Control vs. abx vs. vodka	glm	relative abundance
502	Vodka	5.23612	0.105941	49.4251	4.6e-09	d__Bacteria.p__Firmicutes_A.c__Clostridia.o__Oscillospirales.f__Acutalibacteraceae.g__CAG.177.s__CAG.177.sp003514385	7.23e-07	Control vs. abx vs. vodka	glm	relative abundance
671	Antibiotic	3.07607	0.0616367	49.9065	4.34e-09	d__Bacteria.p__Firmicutes_A.c__Clostridia.o__UBA1212.f__UBA1255.g__Egerieisoma.s__Egerieisoma.sp900543695	7.23e-07	Control vs. abx vs. vodka	glm	relative abundance
707	Antibiotic	-5.57681	0.111742	-49.9079	4.34e-09	d__Bacteria.p__Firmicutes.c__Bacilli.o__Lactobacillales.f__Enterococcaceae.g__Enterococcus.s__Enterococcus.faecalis	7.23e-07	Control vs. abx vs. vodka	glm	relative abundance
779	Antibiotic	-3.78854	0.0744008	-50.9207	3.85e-09	d__Bacteria.p__Proteobacteria.c__Gammaproteobacteria.o__Enterobacterales.f__Enterobacteriaceae.g__Citrobacter.s__Citrobacter.freundii	7.23e-07	Control vs. abx vs. vodka	glm	relative abundance
193	Antibiotic	-2.72311	0.0580505	-46.9093	6.29e-09	d__Bacteria.p__Bacteroidota.c__Bacteroidia.o__Bacteroidales.f__Bacteroidaceae.g__Paraprevotella.s__Paraprevotella.sp900760455	8.19e-07	Control vs. abx vs. vodka	glm	relative abundance
345	Antibiotic	-1.76035	0.0374685	-46.9821	6.23e-09	d__Bacteria.p__Firmicutes_A.c__Clostridia.o__Lachnospirales.f__Lachnospiraceae.g__Blautia_A.s__Blautia_A.sp900066505	8.19e-07	Control vs. abx vs. vodka	glm	relative abundance
517	Antibiotic	2.76121	0.0587134	47.0287	6.19e-09	d__Bacteria.p__Firmicutes_A.c__Clostridia.o__Oscillospirales.f__CAG.272.g__UMGS1696.s__UMGS1696.sp900753285	8.19e-07	Control vs. abx vs. vodka	glm	relative abundance
741	Antibiotic	7.02857	0.149028	47.1626	6.09e-09	d__Bacteria.p__Firmicutes.c__Bacilli.o__Lactobacillales.f__Streptococcaceae.g__Streptococcus.s__Streptococcus.parasanguinis_A	8.19e-07	Control vs. abx vs. vodka	glm	relative abundance
164	Vodka	-1.32936	0.0284861	-46.667	6.49e-09	d__Bacteria.p__Bacteroidota.c__Bacteroidia.o__Bacteroidales.f__Bacteroidaceae.g__Bacteroides.s__Bacteroides.rodentium	8.26e-07	Control vs. abx vs. vodka	glm	relative abundance
256	Vodka	2.53042	0.0552832	45.7721	7.29e-09	d__Bacteria.p__Firmicutes_A.c__Clostridia.o__Christensenellales.f__CAG.138.g__PeH17.s__PeH17.sp000435055	8.71e-07	Control vs. abx vs. vodka	glm	relative abundance
484	Vodka	4.07412	0.0887706	45.8949	7.17e-09	d__Bacteria.p__Firmicutes_A.c__Clostridia.o__Lachnospirales.f__Lachnospiraceae.g__UBA4285.s__UBA4285.sp900545225	8.71e-07	Control vs. abx vs. vodka	glm	relative abundance
498	Vodka	5.22795	0.114082	45.8263	7.23e-09	d__Bacteria.p__Firmicutes_A.c__Clostridia.o__Oscillospirales.f__Acutalibacteraceae.g__CAG.177.s__CAG.177.sp002438685	8.71e-07	Control vs. abx vs. vodka	glm	relative abundance
472	Vodka	1.94609	0.0429845	45.2743	7.78e-09	d__Bacteria.p__Firmicutes_A.c__Clostridia.o__Lachnospirales.f__Lachnospiraceae.g__Roseburia.s__Roseburia.intestinalis	9.11e-07	Control vs. abx vs. vodka	glm	relative abundance
152	Vodka	-1.65449	0.0369798	-44.7404	8.35e-09	d__Bacteria.p__Bacteroidota.c__Bacteroidia.o__Bacteroidales.f__Bacteroidaceae.g__Bacteroides.s__Bacteroides.cellulosilyticus	9.26e-07	Control vs. abx vs. vodka	glm	relative abundance
155	Antibiotic	-3.217	0.0714923	-44.9979	8.07e-09	d__Bacteria.p__Bacteroidota.c__Bacteroidia.o__Bacteroidales.f__Bacteroidaceae.g__Bacteroides.s__Bacteroides.finegoldii	9.26e-07	Control vs. abx vs. vodka	glm	relative abundance
389	Antibiotic	-4.27058	0.0955072	-44.7147	8.38e-09	d__Bacteria.p__Firmicutes_A.c__Clostridia.o__Lachnospirales.f__Lachnospiraceae.g__Copromonas.s__Copromonas.sp900066785	9.26e-07	Control vs. abx vs. vodka	glm	relative abundance
241	Antibiotic	-5.62795	0.127318	-44.2038	8.98e-09	d__Bacteria.p__Bacteroidota.c__Bacteroidia.o__Bacteroidales.f__Tannerellaceae.g__Parabacteroides.s__Parabacteroides.goldsteinii	9.74e-07	Control vs. abx vs. vodka	glm	relative abundance
568	Vodka	1.85975	0.0427681	43.4846	9.9e-09	d__Bacteria.p__Firmicutes_A.c__Clostridia.o__Oscillospirales.f__Oscillospiraceae.g__HGM13006.s__HGM13006.sp900756575	1.05e-06	Control vs. abx vs. vodka	glm	relative abundance
190	Vodka	-1.33356	0.030968	-43.0626	1.05e-08	d__Bacteria.p__Bacteroidota.c__Bacteroidia.o__Bacteroidales.f__Bacteroidaceae.g__Bacteroides.s__Bacteroides.uniformis	1.1e-06	Control vs. abx vs. vodka	glm	relative abundance
239	Antibiotic	-5.7305	0.133911	-42.7934	1.09e-08	d__Bacteria.p__Bacteroidota.c__Bacteroidia.o__Bacteroidales.f__Tannerellaceae.g__Parabacteroides.s__Parabacteroides.distasonis_A	1.1e-06	Control vs. abx vs. vodka	glm	relative abundance
276	Vodka	3.23792	0.075642	42.8058	1.09e-08	d__Bacteria.p__Firmicutes_A.c__Clostridia.o__Christensenellales.f__CAG.74.g__UBA11524.s__UBA11524.sp000437595	1.1e-06	Control vs. abx vs. vodka	glm	relative abundance
245	Antibiotic	-4.4625	0.10622	-42.0119	1.22e-08	d__Bacteria.p__Bacteroidota.c__Bacteroidia.o__Bacteroidales.f__Tannerellaceae.g__Parabacteroides.s__Parabacteroides.merdae	1.21e-06	Control vs. abx vs. vodka	glm	relative abundance
701	Antibiotic	-3.69574	0.0894341	-41.3236	1.34e-08	d__Bacteria.p__Firmicutes.c__Bacilli.o__Erysipelotrichales.f__Erysipelotrichaceae.g__Holdemania.s__Holdemania.filiformis	1.31e-06	Control vs. abx vs. vodka	glm	relative abundance
765	Antibiotic	7.34792	0.178184	41.2377	1.36e-08	d__Bacteria.p__Firmicutes.c__Bacilli.o__Lactobacillales.f__Streptococcaceae.g__Streptococcus.s__Streptococcus.sp900755085	1.31e-06	Control vs. abx vs. vodka	glm	relative abundance
278	Vodka	3.13452	0.0771947	40.6054	1.49e-08	d__Bacteria.p__Firmicutes_A.c__Clostridia.o__Christensenellales.f__CAG.74.g__Ventricola.s__Ventricola.sp900542445	1.38e-06	Control vs. abx vs. vodka	glm	relative abundance
430	Vodka	3.4016	0.0839375	40.5253	1.51e-08	d__Bacteria.p__Firmicutes_A.c__Clostridia.o__Lachnospirales.f__Lachnospiraceae.g__Fusicatenibacter.s__Fusicatenibacter.sp900772675	1.38e-06	Control vs. abx vs. vodka	glm	relative abundance
651	Antibiotic	-3.4235	0.0839887	-40.7614	1.46e-08	d__Bacteria.p__Firmicutes_A.c__Clostridia.o__Oscillospirales.f__Ruminococcaceae.g__Ruthenibacterium.s__Ruthenibacterium.lactatiformans	1.38e-06	Control vs. abx vs. vodka	glm	relative abundance
260	Vodka	3.01464	0.0750624	40.1617	1.59e-08	d__Bacteria.p__Firmicutes_A.c__Clostridia.o__Christensenellales.f__CAG.138.g__SFEL01.s__SFEL01.sp004557245	1.44e-06	Control vs. abx vs. vodka	glm	relative abundance
428	Vodka	3.04165	0.0760842	39.9774	1.64e-08	d__Bacteria.p__Firmicutes_A.c__Clostridia.o__Lachnospirales.f__Lachnospiraceae.g__Fusicatenibacter.s__Fusicatenibacter.saccharivorans	1.45e-06	Control vs. abx vs. vodka	glm	relative abundance
500	Vodka	5.28358	0.132685	39.8205	1.68e-08	d__Bacteria.p__Firmicutes_A.c__Clostridia.o__Oscillospirales.f__Acutalibacteraceae.g__CAG.177.s__CAG.177.sp002451755	1.47e-06	Control vs. abx vs. vodka	glm	relative abundance
161	Antibiotic	-2.23725	0.0571024	-39.1796	1.85e-08	d__Bacteria.p__Bacteroidota.c__Bacteroidia.o__Bacteroidales.f__Bacteroidaceae.g__Bacteroides.s__Bacteroides.ovatus	1.57e-06	Control vs. abx vs. vodka	glm	relative abundance
544	Vodka	2.96513	0.0756814	39.1791	1.85e-08	d__Bacteria.p__Firmicutes_A.c__Clostridia.o__Oscillospirales.f__Oscillospiraceae.g__CAG.83.s__CAG.83.sp001916855	1.57e-06	Control vs. abx vs. vodka	glm	relative abundance
225	Antibiotic	-2.40973	0.0624133	-38.6093	2.02e-08	d__Bacteria.p__Bacteroidota.c__Bacteroidia.o__Bacteroidales.f__Rikenellaceae.g__Alistipes.s__Alistipes.finegoldii	1.64e-06	Control vs. abx vs. vodka	glm	relative abundance
315	Antibiotic	-1.9936	0.0517597	-38.5166	2.05e-08	d__Bacteria.p__Firmicutes_A.c__Clostridia.o__Lachnospirales.f__Lachnospiraceae.g__Bariatricus.s__Bariatricus.comes	1.64e-06	Control vs. abx vs. vodka	glm	relative abundance
377	Antibiotic	-4.25215	0.110373	-38.5251	2.04e-08	d__Bacteria.p__Firmicutes_A.c__Clostridia.o__Lachnospirales.f__Lachnospiraceae.g__Clostridium_Q.s__Clostridium_Q.fessum	1.64e-06	Control vs. abx vs. vodka	glm	relative abundance
398	Vodka	2.41249	0.0622926	38.7283	1.98e-08	d__Bacteria.p__Firmicutes_A.c__Clostridia.o__Lachnospirales.f__Lachnospiraceae.g__Eisenbergiella.s__Eisenbergiella.sp900066775	1.64e-06	Control vs. abx vs. vodka	glm	relative abundance
384	Vodka	2.37511	0.0623285	38.1064	2.18e-08	d__Bacteria.p__Firmicutes_A.c__Clostridia.o__Lachnospirales.f__Lachnospiraceae.g__Coprococcus_A.s__Coprococcus_A.sp900548825	1.73e-06	Control vs. abx vs. vodka	glm	relative abundance
229	Antibiotic	-2.56187	0.0679544	-37.6998	2.33e-08	d__Bacteria.p__Bacteroidota.c__Bacteroidia.o__Bacteroidales.f__Rikenellaceae.g__Alistipes.s__Alistipes.onderdonkii	1.79e-06	Control vs. abx vs. vodka	glm	relative abundance
382	Vodka	2.96159	0.0785432	37.7064	2.32e-08	d__Bacteria.p__Firmicutes_A.c__Clostridia.o__Lachnospirales.f__Lachnospiraceae.g__Coprococcus_A.s__Coprococcus_A.catus	1.79e-06	Control vs. abx vs. vodka	glm	relative abundance
458	Vodka	2.86242	0.0761589	37.5848	2.37e-08	d__Bacteria.p__Firmicutes_A.c__Clostridia.o__Lachnospirales.f__Lachnospiraceae.g__Mediterraneibacter.s__Mediterraneibacter.norwichensis	1.8e-06	Control vs. abx vs. vodka	glm	relative abundance
503	Antibiotic	3.61224	0.0964392	37.4561	2.42e-08	d__Bacteria.p__Firmicutes_A.c__Clostridia.o__Oscillospirales.f__Acutalibacteraceae.g__CAG.177.s__CAG.177.sp003538135	1.82e-06	Control vs. abx vs. vodka	glm	relative abundance
542	Vodka	2.99638	0.0802879	37.3204	2.47e-08	d__Bacteria.p__Firmicutes_A.c__Clostridia.o__Oscillospirales.f__Oscillospiraceae.g__CAG.83.s__CAG.83.sp000435975	1.83e-06	Control vs. abx vs. vodka	glm	relative abundance
149	Antibiotic	-4.08941	0.110136	-37.1307	2.55e-08	d__Bacteria.p__Bacteroidota.c__Bacteroidia.o__Bacteroidales.f__Bacteroidaceae.g__Bacteroides.s__Bacteroides.caccae	1.84e-06	Control vs. abx vs. vodka	glm	relative abundance
743	Antibiotic	7.50872	0.202028	37.1667	2.53e-08	d__Bacteria.p__Firmicutes.c__Bacilli.o__Lactobacillales.f__Streptococcaceae.g__Streptococcus.s__Streptococcus.parasanguinis_B	1.84e-06	Control vs. abx vs. vodka	glm	relative abundance
137	Antibiotic	-3.42555	0.0928403	-36.8972	2.64e-08	d__Bacteria.p__Actinobacteriota.c__Coriobacteriia.o__Coriobacteriales.f__Eggerthellaceae.g__Ellagibacter.s__Ellagibacter.sp900554945	1.86e-06	Control vs. abx vs. vodka	glm	relative abundance
371	Antibiotic	-1.75354	0.0475501	-36.8779	2.65e-08	d__Bacteria.p__Firmicutes_A.c__Clostridia.o__Lachnospirales.f__Lachnospiraceae.g__Choladousia.s__Choladousia.sp902363135	1.86e-06	Control vs. abx vs. vodka	glm	relative abundance
555	Antibiotic	-3.47835	0.0944429	-36.8302	2.67e-08	d__Bacteria.p__Firmicutes_A.c__Clostridia.o__Oscillospirales.f__Oscillospiraceae.g__Dysosmobacter.s__Dysosmobacter.welbionis	1.86e-06	Control vs. abx vs. vodka	glm	relative abundance
135	Antibiotic	-3.49513	0.0991583	-35.248	3.48e-08	d__Bacteria.p__Actinobacteriota.c__Coriobacteriia.o__Coriobacteriales.f__Eggerthellaceae.g__Ellagibacter.s__Ellagibacter.isourolithinifaciens	2.4e-06	Control vs. abx vs. vodka	glm	relative abundance
130	Vodka	2.05827	0.0586381	35.1012	3.56e-08	d__Bacteria.p__Actinobacteriota.c__Coriobacteriia.o__Coriobacteriales.f__Eggerthellaceae.g__Adlercreutzia.s__Adlercreutzia.equolifaciens	2.43e-06	Control vs. abx vs. vodka	glm	relative abundance
141	Antibiotic	-3.7611	0.107855	-34.8719	3.71e-08	d__Bacteria.p__Actinobacteriota.c__Coriobacteriia.o__Coriobacteriales.f__Eggerthellaceae.g__Gordonibacter.s__Gordonibacter.urolithinfaciens	2.5e-06	Control vs. abx vs. vodka	glm	relative abundance
773	Antibiotic	-2.32249	0.0667937	-34.7711	3.77e-08	d__Bacteria.p__Proteobacteria.c__Gammaproteobacteria.o__Burkholderiales.f__Burkholderiaceae.g__Parasutterella.s__Parasutterella.gallistercoris	2.51e-06	Control vs. abx vs. vodka	glm	relative abundance
258	Vodka	3.33693	0.0973281	34.2854	4.1e-08	d__Bacteria.p__Firmicutes_A.c__Clostridia.o__Christensenellales.f__CAG.138.g__Phil1.s__Phil1.sp001940855	2.64e-06	Control vs. abx vs. vodka	glm	relative abundance
317	Antibiotic	-1.6386	0.0477042	-34.3492	4.06e-08	d__Bacteria.p__Firmicutes_A.c__Clostridia.o__Lachnospirales.f__Lachnospiraceae.g__Blautia_A.s__Blautia_A.faecis	2.64e-06	Control vs. abx vs. vodka	glm	relative abundance
654	Vodka	3.0045	0.08736	34.3922	4.03e-08	d__Bacteria.p__Firmicutes_A.c__Clostridia.o__Oscillospirales.f__Ruminococcaceae.g__Ruthenibacterium.s__Ruthenibacterium.merdipullorum	2.64e-06	Control vs. abx vs. vodka	glm	relative abundance
548	Vodka	2.71452	0.0794425	34.1696	4.18e-08	d__Bacteria.p__Firmicutes_A.c__Clostridia.o__Oscillospirales.f__Oscillospiraceae.g__CAG.83.s__CAG.83.sp900548615	2.66e-06	Control vs. abx vs. vodka	glm	relative abundance
147	Antibiotic	-4.0634	0.119806	-33.9165	4.37e-08	d__Bacteria.p__Bacteroidota.c__Bacteroidia.o__Bacteroidales.f__Bacteroidaceae.g__43.108.s__43.108.sp001915545	2.7e-06	Control vs. abx vs. vodka	glm	relative abundance
324	Vodka	2.30246	0.0677533	33.9829	4.32e-08	d__Bacteria.p__Firmicutes_A.c__Clostridia.o__Lachnospirales.f__Lachnospiraceae.g__Blautia_A.s__Blautia_A.obeum	2.7e-06	Control vs. abx vs. vodka	glm	relative abundance
590	Vodka	2.75121	0.0809688	33.9787	4.33e-08	d__Bacteria.p__Firmicutes_A.c__Clostridia.o__Oscillospirales.f__Oscillospiraceae.g__Scatomorpha.s__Scatomorpha.intestinigallinarum	2.7e-06	Control vs. abx vs. vodka	glm	relative abundance
128	Vodka	2.30321	0.0682417	33.7507	4.5e-08	d__Bacteria.p__Actinobacteriota.c__Coriobacteriia.o__Coriobacteriales.f__Eggerthellaceae.g__Adlercreutzia.s__Adlercreutzia.celatus_A	2.72e-06	Control vs. abx vs. vodka	glm	relative abundance
564	Vodka	-2.11791	0.0626925	-33.7825	4.48e-08	d__Bacteria.p__Firmicutes_A.c__Clostridia.o__Oscillospirales.f__Oscillospiraceae.g__Flavonifractor.s__Flavonifractor.plautii	2.72e-06	Control vs. abx vs. vodka	glm	relative abundance
501	Antibiotic	3.56692	0.105941	33.6691	4.57e-08	d__Bacteria.p__Firmicutes_A.c__Clostridia.o__Oscillospirales.f__Acutalibacteraceae.g__CAG.177.s__CAG.177.sp003514385	2.73e-06	Control vs. abx vs. vodka	glm	relative abundance
708	Vodka	-3.73379	0.111742	-33.4144	4.78e-08	d__Bacteria.p__Firmicutes.c__Bacilli.o__Lactobacillales.f__Enterococcaceae.g__Enterococcus.s__Enterococcus.faecalis	2.83e-06	Control vs. abx vs. vodka	glm	relative abundance
656	Vodka	2.90095	0.0873082	33.2266	4.95e-08	d__Bacteria.p__Firmicutes_A.c__Clostridia.o__Oscillospirales.f__Ruminococcaceae.g__UBA866.s__UBA866.sp900543295	2.9e-06	Control vs. abx vs. vodka	glm	relative abundance
662	Vodka	2.59866	0.078405	33.1441	5.02e-08	d__Bacteria.p__Firmicutes_A.c__Clostridia.o__Peptostreptococcales.f__Anaerovoracaceae.g__Fimisoma.s__Fimisoma.avicola	2.91e-06	Control vs. abx vs. vodka	glm	relative abundance
438	Vodka	1.16347	0.035398	32.8683	5.28e-08	d__Bacteria.p__Firmicutes_A.c__Clostridia.o__Lachnospirales.f__Lachnospiraceae.g__KLE1615.s__KLE1615.sp900066985	3.03e-06	Control vs. abx vs. vodka	glm	relative abundance
390	Vodka	-3.1174	0.0955072	-32.6405	5.5e-08	d__Bacteria.p__Firmicutes_A.c__Clostridia.o__Lachnospirales.f__Lachnospiraceae.g__Copromonas.s__Copromonas.sp900066785	3.04e-06	Control vs. abx vs. vodka	glm	relative abundance
516	Vodka	2.76452	0.084473	32.7266	5.41e-08	d__Bacteria.p__Firmicutes_A.c__Clostridia.o__Oscillospirales.f__CAG.272.g__UMGS1312.s__UMGS1312.sp900550625	3.04e-06	Control vs. abx vs. vodka	glm	relative abundance
524	Vodka	3.27316	0.100065	32.7103	5.43e-08	d__Bacteria.p__Firmicutes_A.c__Clostridia.o__Oscillospirales.f__Oscillospiraceae.g__CAG.170.s__CAG.170.sp000432135	3.04e-06	Control vs. abx vs. vodka	glm	relative abundance
658	Vodka	3.24614	0.0994655	32.6358	5.5e-08	d__Bacteria.p__Firmicutes_A.c__Clostridia.o__Oscillospirales.f__UMGS1783.g__UMGS1783.s__UMGS1783.sp900555065	3.04e-06	Control vs. abx vs. vodka	glm	relative abundance
100	Vodka	1.94476	0.0599477	32.4409	5.71e-08	d__Bacteria.p__Actinobacteriota.c__Coriobacteriia.o__Coriobacteriales.f__Coriobacteriaceae.g__Collinsella.s__Collinsella.sp900752015	3.12e-06	Control vs. abx vs. vodka	glm	relative abundance
530	Vodka	3.46846	0.107316	32.3201	5.83e-08	d__Bacteria.p__Firmicutes_A.c__Clostridia.o__Oscillospirales.f__Oscillospiraceae.g__CAG.170.s__CAG.170.sp900545925	3.17e-06	Control vs. abx vs. vodka	glm	relative abundance
176	Vodka	-1.57577	0.0490726	-32.111	6.06e-08	d__Bacteria.p__Bacteroidota.c__Bacteroidia.o__Bacteroidales.f__Bacteroidaceae.g__Bacteroides.s__Bacteroides.sp900755095	3.25e-06	Control vs. abx vs. vodka	glm	relative abundance
336	Vodka	1.9407	0.0605027	32.0762	6.1e-08	d__Bacteria.p__Firmicutes_A.c__Clostridia.o__Lachnospirales.f__Lachnospiraceae.g__Blautia_A.s__Blautia_A.sp003477525	3.25e-06	Control vs. abx vs. vodka	glm	relative abundance
238	Vodka	-2.61099	0.0822609	-31.7404	6.5e-08	d__Bacteria.p__Bacteroidota.c__Bacteroidia.o__Bacteroidales.f__Tannerellaceae.g__Parabacteroides.s__Parabacteroides.distasonis	3.38e-06	Control vs. abx vs. vodka	glm	relative abundance
404	Vodka	-2.76771	0.0873499	-31.6854	6.57e-08	d__Bacteria.p__Firmicutes_A.c__Clostridia.o__Lachnospirales.f__Lachnospiraceae.g__Enterocloster.s__Enterocloster.asparagiformis	3.38e-06	Control vs. abx vs. vodka	glm	relative abundance
455	Antibiotic	-1.99004	0.0627462	-31.7157	6.53e-08	d__Bacteria.p__Firmicutes_A.c__Clostridia.o__Lachnospirales.f__Lachnospiraceae.g__Mediterraneibacter.s__Mediterraneibacter.faecis	3.38e-06	Control vs. abx vs. vodka	glm	relative abundance
780	Vodka	-2.35664	0.0744008	-31.6749	6.58e-08	d__Bacteria.p__Proteobacteria.c__Gammaproteobacteria.o__Enterobacterales.f__Enterobacteriaceae.g__Citrobacter.s__Citrobacter.freundii	3.38e-06	Control vs. abx vs. vodka	glm	relative abundance
330	Vodka	1.85337	0.0588445	31.496	6.81e-08	d__Bacteria.p__Firmicutes_A.c__Clostridia.o__Lachnospirales.f__Lachnospiraceae.g__Blautia_A.s__Blautia_A.sp000285855	3.47e-06	Control vs. abx vs. vodka	glm	relative abundance
203	Antibiotic	-3.78238	0.120394	-31.4168	6.91e-08	d__Bacteria.p__Bacteroidota.c__Bacteroidia.o__Bacteroidales.f__Bacteroidaceae.g__Phocaeicola.s__Phocaeicola.sp011959205	3.49e-06	Control vs. abx vs. vodka	glm	relative abundance
497	Antibiotic	3.57722	0.114082	31.3565	6.99e-08	d__Bacteria.p__Firmicutes_A.c__Clostridia.o__Oscillospirales.f__Acutalibacteraceae.g__CAG.177.s__CAG.177.sp002438685	3.5e-06	Control vs. abx vs. vodka	glm	relative abundance
83	Antibiotic	-3.34134	0.107975	-30.9455	7.56e-08	d__Bacteria.p__Actinobacteriota.c__Coriobacteriia.o__Coriobacteriales.f__Coriobacteriaceae.g__Collinsella.s__Collinsella.sp900554465	3.75e-06	Control vs. abx vs. vodka	glm	relative abundance
723	Antibiotic	7.23152	0.235859	30.6604	7.99e-08	d__Bacteria.p__Firmicutes.c__Bacilli.o__Lactobacillales.f__Lactobacillaceae.g__Lactobacillus.s__Lactobacillus.paragasseri	3.93e-06	Control vs. abx vs. vodka	glm	relative abundance
485	Antibiotic	-3.2337	0.106889	-30.2529	8.65e-08	d__Bacteria.p__Firmicutes_A.c__Clostridia.o__Lachnospirales.f__Lachnospiraceae.g__UMGS1375.s__UMGS1375.sp900066615	4.23e-06	Control vs. abx vs. vodka	glm	relative abundance
575	Antibiotic	-2.86158	0.0947171	-30.2118	8.73e-08	d__Bacteria.p__Firmicutes_A.c__Clostridia.o__Oscillospirales.f__Oscillospiraceae.g__Lawsonibacter.s__Lawsonibacter.sp900754605	4.23e-06	Control vs. abx vs. vodka	glm	relative abundance
183	Antibiotic	-2.63947	0.0878285	-30.0526	9e-08	d__Bacteria.p__Bacteroidota.c__Bacteroidia.o__Bacteroidales.f__Bacteroidaceae.g__Bacteroides.s__Bacteroides.stercoris	4.32e-06	Control vs. abx vs. vodka	glm	relative abundance
534	Vodka	3.39543	0.11344	29.9314	9.22e-08	d__Bacteria.p__Firmicutes_A.c__Clostridia.o__Oscillospirales.f__Oscillospiraceae.g__CAG.170.s__CAG.170.sp900751035	4.39e-06	Control vs. abx vs. vodka	glm	relative abundance
783	Antibiotic	-3.51575	0.117637	-29.8866	9.31e-08	d__Bacteria.p__Proteobacteria.c__Gammaproteobacteria.o__Enterobacterales.f__Enterobacteriaceae.g__Citrobacter.s__Citrobacter.youngae	4.4e-06	Control vs. abx vs. vodka	glm	relative abundance
426	Vodka	1.96401	0.0659378	29.7858	9.5e-08	d__Bacteria.p__Firmicutes_A.c__Clostridia.o__Lachnospirales.f__Lachnospiraceae.g__Eubacterium_F.s__Eubacterium_F.sp900539115	4.45e-06	Control vs. abx vs. vodka	glm	relative abundance
679	Antibiotic	-6.23568	0.210118	-29.6771	9.71e-08	d__Bacteria.p__Firmicutes_C.c__Negativicutes.o__Veillonellales.f__Dialisteraceae.g__Allisonella.s__Allisonella.histaminiformans	4.51e-06	Control vs. abx vs. vodka	glm	relative abundance
397	Antibiotic	1.84595	0.0622926	29.6335	9.79e-08	d__Bacteria.p__Firmicutes_A.c__Clostridia.o__Lachnospirales.f__Lachnospiraceae.g__Eisenbergiella.s__Eisenbergiella.sp900066775	4.52e-06	Control vs. abx vs. vodka	glm	relative abundance
154	Vodka	-2.29888	0.0781334	-29.4225	1.02e-07	d__Bacteria.p__Bacteroidota.c__Bacteroidia.o__Bacteroidales.f__Bacteroidaceae.g__Bacteroides.s__Bacteroides.faecis	4.68e-06	Control vs. abx vs. vodka	glm	relative abundance
133	Antibiotic	-3.06873	0.104593	-29.3399	1.04e-07	d__Bacteria.p__Actinobacteriota.c__Coriobacteriia.o__Coriobacteriales.f__Eggerthellaceae.g__Eggerthella.s__Eggerthella.lenta	4.72e-06	Control vs. abx vs. vodka	glm	relative abundance
266	Vodka	2.99238	0.102312	29.2476	1.06e-07	d__Bacteria.p__Firmicutes_A.c__Clostridia.o__Christensenellales.f__CAG.74.g__Faecivicinus.s__Faecivicinus.sp900553265	4.77e-06	Control vs. abx vs. vodka	glm	relative abundance
677	Antibiotic	-1.79742	0.0621058	-28.9413	1.13e-07	d__Bacteria.p__Firmicutes_C.c__Negativicutes.o__Acidaminococcales.f__Acidaminococcaceae.g__CAG.266.s__CAG.266.sp000436095	5.04e-06	Control vs. abx vs. vodka	glm	relative abundance
636	Vodka	1.96142	0.068043	28.8261	1.15e-07	d__Bacteria.p__Firmicutes_A.c__Clostridia.o__Oscillospirales.f__Ruminococcaceae.g__Gemmiger.s__Gemmiger.qucibialis	5.12e-06	Control vs. abx vs. vodka	glm	relative abundance
546	Vodka	3.98257	0.140109	28.4247	1.26e-07	d__Bacteria.p__Firmicutes_A.c__Clostridia.o__Oscillospirales.f__Oscillospiraceae.g__CAG.83.s__CAG.83.sp900545585	5.53e-06	Control vs. abx vs. vodka	glm	relative abundance
262	Vodka	2.73034	0.096417	28.3181	1.28e-07	d__Bacteria.p__Firmicutes_A.c__Clostridia.o__Christensenellales.f__CAG.74.g__Alectryocaccomicrobium.s__Alectryocaccomicrobium.faecavium	5.61e-06	Control vs. abx vs. vodka	glm	relative abundance
378	Vodka	-3.11804	0.110373	-28.2499	1.3e-07	d__Bacteria.p__Firmicutes_A.c__Clostridia.o__Lachnospirales.f__Lachnospiraceae.g__Clostridium_Q.s__Clostridium_Q.fessum	5.65e-06	Control vs. abx vs. vodka	glm	relative abundance
399	Antibiotic	-2.48261	0.0879989	-28.2118	1.31e-07	d__Bacteria.p__Firmicutes_A.c__Clostridia.o__Lachnospirales.f__Lachnospiraceae.g__Eisenbergiella.s__Eisenbergiella.tayi	5.66e-06	Control vs. abx vs. vodka	glm	relative abundance
391	Antibiotic	-2.31113	0.0822509	-28.0985	1.34e-07	d__Bacteria.p__Firmicutes_A.c__Clostridia.o__Lachnospirales.f__Lachnospiraceae.g__Dorea_A.s__Dorea_A.longicatena	5.75e-06	Control vs. abx vs. vodka	glm	relative abundance
264	Vodka	2.89256	0.103186	28.0326	1.36e-07	d__Bacteria.p__Firmicutes_A.c__Clostridia.o__Christensenellales.f__CAG.74.g__Faecivicinus.s__Faecivicinus.avistercoris	5.79e-06	Control vs. abx vs. vodka	glm	relative abundance
275	Antibiotic	2.11055	0.075642	27.9018	1.4e-07	d__Bacteria.p__Firmicutes_A.c__Clostridia.o__Christensenellales.f__CAG.74.g__UBA11524.s__UBA11524.sp000437595	5.91e-06	Control vs. abx vs. vodka	glm	relative abundance
206	Vodka	-1.1475	0.0413148	-27.7746	1.44e-07	d__Bacteria.p__Bacteroidota.c__Bacteroidia.o__Bacteroidales.f__Bacteroidaceae.g__Phocaeicola.s__Phocaeicola.sp900546355	6.03e-06	Control vs. abx vs. vodka	glm	relative abundance
268	Vodka	1.77848	0.0645127	27.568	1.51e-07	d__Bacteria.p__Firmicutes_A.c__Clostridia.o__Christensenellales.f__CAG.74.g__Limiplasma.s__Limiplasma.merdipullorum	6.26e-06	Control vs. abx vs. vodka	glm	relative abundance
285	Antibiotic	-6.86031	0.25036	-27.4017	1.56e-07	d__Bacteria.p__Firmicutes_A.c__Clostridia.o__Clostridiales.f__Clostridiaceae.g__Clostridium_P.s__Clostridium_P.perfringens	6.27e-06	Control vs. abx vs. vodka	glm	relative abundance
292	Vodka	3.99209	0.145468	27.4431	1.55e-07	d__Bacteria.p__Firmicutes_A.c__Clostridia.o__Clostridiales.f__Clostridiaceae.g__Clostridium.s__Clostridium.saudiense	6.27e-06	Control vs. abx vs. vodka	glm	relative abundance
483	Antibiotic	2.44167	0.0887706	27.5054	1.53e-07	d__Bacteria.p__Firmicutes_A.c__Clostridia.o__Lachnospirales.f__Lachnospiraceae.g__UBA4285.s__UBA4285.sp900545225	6.27e-06	Control vs. abx vs. vodka	glm	relative abundance
489	Antibiotic	-4.28545	0.156358	-27.4079	1.56e-07	d__Bacteria.p__Firmicutes_A.c__Clostridia.o__Monoglobales.f__Monoglobaceae.g__Monoglobus.s__Monoglobus.pectinilyticus	6.27e-06	Control vs. abx vs. vodka	glm	relative abundance
499	Antibiotic	3.64237	0.132685	27.4513	1.54e-07	d__Bacteria.p__Firmicutes_A.c__Clostridia.o__Oscillospirales.f__Acutalibacteraceae.g__CAG.177.s__CAG.177.sp002451755	6.27e-06	Control vs. abx vs. vodka	glm	relative abundance
551	Antibiotic	-4.16826	0.153017	-27.2405	1.62e-07	d__Bacteria.p__Firmicutes_A.c__Clostridia.o__Oscillospirales.f__Oscillospiraceae.g__Dysosmobacter.s__Dysosmobacter.pullicola	6.45e-06	Control vs. abx vs. vodka	glm	relative abundance
676	Vodka	5.0039	0.183972	27.1992	1.63e-07	d__Bacteria.p__Firmicutes_A.c__Clostridia.o__UBA1381.f__UBA9506.g__UBA9506.s__UBA9506.sp003506415	6.46e-06	Control vs. abx vs. vodka	glm	relative abundance
759	Antibiotic	7.20801	0.266196	27.0778	1.68e-07	d__Bacteria.p__Firmicutes.c__Bacilli.o__Lactobacillales.f__Streptococcaceae.g__Streptococcus.s__Streptococcus.sp000314795	6.59e-06	Control vs. abx vs. vodka	glm	relative abundance
5	Antibiotic	-4.8686	0.180406	-26.9869	1.71e-07	d__Bacteria.p__Actinobacteriota.c__Actinomycetia.o__Actinomycetales.f__Bifidobacteriaceae.g__Bifidobacterium.s__Bifidobacterium.adolescentis	6.68e-06	Control vs. abx vs. vodka	glm	relative abundance
405	Antibiotic	-4.75793	0.178707	-26.6242	1.85e-07	d__Bacteria.p__Firmicutes_A.c__Clostridia.o__Lachnospirales.f__Lachnospiraceae.g__Enterocloster.s__Enterocloster.bolteae	7.19e-06	Control vs. abx vs. vodka	glm	relative abundance
113	Antibiotic	-2.1793	0.0824849	-26.4207	1.94e-07	d__Bacteria.p__Actinobacteriota.c__Coriobacteriia.o__Coriobacteriales.f__Coriobacteriaceae.g__Collinsella.s__Collinsella.sp905197585	7.47e-06	Control vs. abx vs. vodka	glm	relative abundance
221	Antibiotic	-2.56008	0.0970789	-26.3711	1.96e-07	d__Bacteria.p__Bacteroidota.c__Bacteroidia.o__Bacteroidales.f__Rikenellaceae.g__Alistipes.s__Alistipes.communis	7.47e-06	Control vs. abx vs. vodka	glm	relative abundance
333	Antibiotic	-1.58363	0.0600492	-26.3722	1.96e-07	d__Bacteria.p__Firmicutes_A.c__Clostridia.o__Lachnospirales.f__Lachnospiraceae.g__Blautia_A.s__Blautia_A.sp003474435	7.47e-06	Control vs. abx vs. vodka	glm	relative abundance
597	Antibiotic	-2.72991	0.103967	-26.2574	2.01e-07	d__Bacteria.p__Firmicutes_A.c__Clostridia.o__Oscillospirales.f__Ruminococcaceae.g__Bittarella.s__Bittarella.massiliensis	7.61e-06	Control vs. abx vs. vodka	glm	relative abundance
352	Vodka	4.00521	0.153116	26.1581	2.06e-07	d__Bacteria.p__Firmicutes_A.c__Clostridia.o__Lachnospirales.f__Lachnospiraceae.g__Blautia_A.s__Blautia_A.sp900551715	7.73e-06	Control vs. abx vs. vodka	glm	relative abundance
360	Vodka	2.33151	0.0893668	26.0892	2.09e-07	d__Bacteria.p__Firmicutes_A.c__Clostridia.o__Lachnospirales.f__Lachnospiraceae.g__Blautia_A.s__Blautia_A.wexlerae_B	7.77e-06	Control vs. abx vs. vodka	glm	relative abundance
386	Vodka	-1.53708	0.0589334	-26.0816	2.1e-07	d__Bacteria.p__Firmicutes_A.c__Clostridia.o__Lachnospirales.f__Lachnospiraceae.g__Copromonas.s__Copromonas.sp900066055	7.77e-06	Control vs. abx vs. vodka	glm	relative abundance
181	Antibiotic	-2.25626	0.0866423	-26.0411	2.11e-07	d__Bacteria.p__Bacteroidota.c__Bacteroidia.o__Bacteroidales.f__Bacteroidaceae.g__Bacteroides.s__Bacteroides.sp902362375	7.79e-06	Control vs. abx vs. vodka	glm	relative abundance
431	Antibiotic	-3.66732	0.141111	-25.9889	2.14e-07	d__Bacteria.p__Firmicutes_A.c__Clostridia.o__Lachnospirales.f__Lachnospiraceae.g__GCA.900066755.s__GCA.900066755.sp902363085	7.84e-06	Control vs. abx vs. vodka	glm	relative abundance
170	Vodka	-1.69451	0.065388	-25.9146	2.18e-07	d__Bacteria.p__Bacteroidota.c__Bacteroidia.o__Bacteroidales.f__Bacteroidaceae.g__Bacteroides.s__Bacteroides.sp900556215	7.87e-06	Control vs. abx vs. vodka	glm	relative abundance
532	Vodka	2.72392	0.105026	25.9355	2.17e-07	d__Bacteria.p__Firmicutes_A.c__Clostridia.o__Oscillospirales.f__Oscillospiraceae.g__CAG.170.s__CAG.170.sp900553545	7.87e-06	Control vs. abx vs. vodka	glm	relative abundance
6	Vodka	-4.64655	0.180406	-25.756	2.26e-07	d__Bacteria.p__Actinobacteriota.c__Actinomycetia.o__Actinomycetales.f__Bifidobacteriaceae.g__Bifidobacterium.s__Bifidobacterium.adolescentis	8.12e-06	Control vs. abx vs. vodka	glm	relative abundance
144	Vodka	-1.6436	0.0646663	-25.4167	2.44e-07	d__Bacteria.p__Actinobacteriota.c__Coriobacteriia.o__Coriobacteriales.f__Eggerthellaceae.g__Slackia_A.s__Slackia_A.isoflavoniconvertens	8.7e-06	Control vs. abx vs. vodka	glm	relative abundance
145	Antibiotic	-3.0195	0.118841	-25.408	2.45e-07	d__Bacteria.p__Actinobacteriota.c__Coriobacteriia.o__Coriobacteriales.f__Eggerthellaceae.g__Slackia_A.s__Slackia_A.piriformis	8.7e-06	Control vs. abx vs. vodka	glm	relative abundance
231	Antibiotic	-2.18196	0.0863494	-25.2689	2.53e-07	d__Bacteria.p__Bacteroidota.c__Bacteroidia.o__Bacteroidales.f__Rikenellaceae.g__Alistipes.s__Alistipes.putredinis	8.88e-06	Control vs. abx vs. vodka	glm	relative abundance
592	Vodka	2.66912	0.105575	25.2818	2.52e-07	d__Bacteria.p__Firmicutes_A.c__Clostridia.o__Oscillospirales.f__Oscillospiraceae.g__Scatomorpha.s__Scatomorpha.sp900545405	8.88e-06	Control vs. abx vs. vodka	glm	relative abundance
344	Vodka	1.99376	0.0798694	24.9628	2.72e-07	d__Bacteria.p__Firmicutes_A.c__Clostridia.o__Lachnospirales.f__Lachnospiraceae.g__Blautia_A.s__Blautia_A.sp900066355	9.49e-06	Control vs. abx vs. vodka	glm	relative abundance
492	Vodka	2.90459	0.116993	24.8272	2.81e-07	d__Bacteria.p__Firmicutes_A.c__Clostridia.o__Oscillospirales.f__Acutalibacteraceae.g__Acutalibacter.s__Acutalibacter.ornithocaccae	9.74e-06	Control vs. abx vs. vodka	glm	relative abundance
550	Vodka	2.64177	0.106554	24.7927	2.83e-07	d__Bacteria.p__Firmicutes_A.c__Clostridia.o__Oscillospirales.f__Oscillospiraceae.g__CAG.83.s__CAG.83.sp900556015	9.77e-06	Control vs. abx vs. vodka	glm	relative abundance
442	Vodka	2.43463	0.0986971	24.6677	2.92e-07	d__Bacteria.p__Firmicutes_A.c__Clostridia.o__Lachnospirales.f__Lachnospiraceae.g__Lachnospira.s__Lachnospira.eligens	1e-05	Control vs. abx vs. vodka	glm	relative abundance
512	Vodka	2.06783	0.0841604	24.5701	2.99e-07	d__Bacteria.p__Firmicutes_A.c__Clostridia.o__Oscillospirales.f__Butyricicoccaceae.g__Agathobaculum.s__Agathobaculum.sp003481705	1.02e-05	Control vs. abx vs. vodka	glm	relative abundance
358	Vodka	2.22384	0.0914127	24.3275	3.17e-07	d__Bacteria.p__Firmicutes_A.c__Clostridia.o__Lachnospirales.f__Lachnospiraceae.g__Blautia_A.s__Blautia_A.wexlerae	1.06e-05	Control vs. abx vs. vodka	glm	relative abundance
453	Antibiotic	-1.66753	0.0684512	-24.3608	3.15e-07	d__Bacteria.p__Firmicutes_A.c__Clostridia.o__Lachnospirales.f__Lachnospiraceae.g__Mediterraneibacter_A.s__Mediterraneibacter_A.butyricigenes	1.06e-05	Control vs. abx vs. vodka	glm	relative abundance
466	Vodka	1.49329	0.0612103	24.396	3.12e-07	d__Bacteria.p__Firmicutes_A.c__Clostridia.o__Lachnospirales.f__Lachnospiraceae.g__Oliverpabstia.s__Oliverpabstia.faecicola	1.06e-05	Control vs. abx vs. vodka	glm	relative abundance
704	Vodka	3.15543	0.130398	24.1984	3.27e-07	d__Bacteria.p__Firmicutes.c__Bacilli.o__Haloplasmatales_A.f__Turicibacteraceae.g__Turicibacter.s__Turicibacter.sp001543345	1.09e-05	Control vs. abx vs. vodka	glm	relative abundance
506	Vodka	2.44971	0.101686	24.091	3.36e-07	d__Bacteria.p__Firmicutes_A.c__Clostridia.o__Oscillospirales.f__Acutalibacteraceae.g__UBA1417.s__UBA1417.sp003531055	1.11e-05	Control vs. abx vs. vodka	glm	relative abundance
666	Vodka	3.67904	0.153147	24.0228	3.42e-07	d__Bacteria.p__Firmicutes_A.c__Clostridia.o__Peptostreptococcales.f__Peptostreptococcaceae.g__Intestinibacter.s__Intestinibacter.sp900540355	1.13e-05	Control vs. abx vs. vodka	glm	relative abundance
174	Vodka	-1.07599	0.044948	-23.9385	3.49e-07	d__Bacteria.p__Bacteroidota.c__Bacteroidia.o__Bacteroidales.f__Bacteroidaceae.g__Bacteroides.s__Bacteroides.sp900557355	1.14e-05	Control vs. abx vs. vodka	glm	relative abundance
24	Vodka	-2.87489	0.120425	-23.873	3.55e-07	d__Bacteria.p__Actinobacteriota.c__Actinomycetia.o__Actinomycetales.f__Bifidobacteriaceae.g__Bifidobacterium.s__Bifidobacterium.ruminantium	1.15e-05	Control vs. abx vs. vodka	glm	relative abundance
308	Vodka	2.33867	0.0979047	23.8872	3.53e-07	d__Bacteria.p__Firmicutes_A.c__Clostridia.o__Lachnospirales.f__Lachnospiraceae.g__Anaerobutyricum.s__Anaerobutyricum.hallii	1.15e-05	Control vs. abx vs. vodka	glm	relative abundance
668	Vodka	4.27863	0.180191	23.745	3.66e-07	d__Bacteria.p__Firmicutes_A.c__Clostridia.o__Peptostreptococcales.f__Peptostreptococcaceae.g__Romboutsia.s__Romboutsia.timonensis	1.18e-05	Control vs. abx vs. vodka	glm	relative abundance
219	Antibiotic	-2.60512	0.110953	-23.4794	3.92e-07	d__Bacteria.p__Bacteroidota.c__Bacteroidia.o__Bacteroidales.f__Rikenellaceae.g__Alistipes_A.s__Alistipes_A.pullistercoris	1.25e-05	Control vs. abx vs. vodka	glm	relative abundance
255	Antibiotic	1.29812	0.0552832	23.4813	3.91e-07	d__Bacteria.p__Firmicutes_A.c__Clostridia.o__Christensenellales.f__CAG.138.g__PeH17.s__PeH17.sp000435055	1.25e-05	Control vs. abx vs. vodka	glm	relative abundance
178	Vodka	-1.50482	0.064486	-23.3357	4.06e-07	d__Bacteria.p__Bacteroidota.c__Bacteroidia.o__Bacteroidales.f__Bacteroidaceae.g__Bacteroides.s__Bacteroides.sp900761785	1.27e-05	Control vs. abx vs. vodka	glm	relative abundance
657	Antibiotic	2.32705	0.0994655	23.3955	4e-07	d__Bacteria.p__Firmicutes_A.c__Clostridia.o__Oscillospirales.f__UMGS1783.g__UMGS1783.s__UMGS1783.sp900555065	1.27e-05	Control vs. abx vs. vodka	glm	relative abundance
769	Antibiotic	7.16243	0.306978	23.332	4.07e-07	d__Bacteria.p__Firmicutes.c__Bacilli.o__Lactobacillales.f__Streptococcaceae.g__Streptococcus.s__Streptococcus.sp902373455	1.27e-05	Control vs. abx vs. vodka	glm	relative abundance
36	Vodka	1.9215	0.0829952	23.1519	4.26e-07	d__Bacteria.p__Actinobacteriota.c__Coriobacteriia.o__Coriobacteriales.f__Coriobacteriaceae.g__Collinsella.s__Collinsella.sp900541285	1.32e-05	Control vs. abx vs. vodka	glm	relative abundance
580	Vodka	3.9741	0.171574	23.1627	4.25e-07	d__Bacteria.p__Firmicutes_A.c__Clostridia.o__Oscillospirales.f__Oscillospiraceae.g__Limivicinus.s__Limivicinus.faecipullorum	1.32e-05	Control vs. abx vs. vodka	glm	relative abundance
417	Antibiotic	-3.12107	0.135204	-23.0841	4.33e-07	d__Bacteria.p__Firmicutes_A.c__Clostridia.o__Lachnospirales.f__Lachnospiraceae.g__Enterocloster.s__Enterocloster.sp000431375	1.33e-05	Control vs. abx vs. vodka	glm	relative abundance
461	Antibiotic	-2.28514	0.0989379	-23.0967	4.32e-07	d__Bacteria.p__Firmicutes_A.c__Clostridia.o__Lachnospirales.f__Lachnospiraceae.g__Merdisoma.s__Merdisoma.sp900553635	1.33e-05	Control vs. abx vs. vodka	glm	relative abundance
739	Antibiotic	7.08655	0.307414	23.0521	4.37e-07	d__Bacteria.p__Firmicutes.c__Bacilli.o__Lactobacillales.f__Streptococcaceae.g__Streptococcus.s__Streptococcus.parasanguinis	1.33e-05	Control vs. abx vs. vodka	glm	relative abundance
228	Vodka	-2.47393	0.107545	-23.0038	4.42e-07	d__Bacteria.p__Bacteroidota.c__Bacteroidia.o__Bacteroidales.f__Rikenellaceae.g__Alistipes.s__Alistipes.merdipullorum	1.34e-05	Control vs. abx vs. vodka	glm	relative abundance
160	Vodka	-1.77673	0.0773902	-22.9581	4.47e-07	d__Bacteria.p__Bacteroidota.c__Bacteroidia.o__Bacteroidales.f__Bacteroidaceae.g__Bacteroides.s__Bacteroides.intestinalis_A	1.35e-05	Control vs. abx vs. vodka	glm	relative abundance
168	Vodka	-1.72628	0.0756862	-22.8083	4.65e-07	d__Bacteria.p__Bacteroidota.c__Bacteroidia.o__Bacteroidales.f__Bacteroidaceae.g__Bacteroides.s__Bacteroides.sp900552405	1.39e-05	Control vs. abx vs. vodka	glm	relative abundance
393	Antibiotic	-1.75436	0.0768332	-22.8334	4.62e-07	d__Bacteria.p__Firmicutes_A.c__Clostridia.o__Lachnospirales.f__Lachnospiraceae.g__Dorea_A.s__Dorea_A.longicatena_B	1.39e-05	Control vs. abx vs. vodka	glm	relative abundance
471	Antibiotic	0.979008	0.0429845	22.7758	4.69e-07	d__Bacteria.p__Firmicutes_A.c__Clostridia.o__Lachnospirales.f__Lachnospiraceae.g__Roseburia.s__Roseburia.intestinalis	1.4e-05	Control vs. abx vs. vodka	glm	relative abundance
459	Antibiotic	-2.76641	0.122449	-22.5924	4.92e-07	d__Bacteria.p__Firmicutes_A.c__Clostridia.o__Lachnospirales.f__Lachnospiraceae.g__Mediterraneibacter.s__Mediterraneibacter.torques	1.45e-05	Control vs. abx vs. vodka	glm	relative abundance
670	Vodka	4.67804	0.206962	22.6034	4.91e-07	d__Bacteria.p__Firmicutes_A.c__Clostridia.o__Peptostreptococcales.f__Peptostreptococcaceae.g__Terrisporobacter.s__Terrisporobacter.sp900557165	1.45e-05	Control vs. abx vs. vodka	glm	relative abundance
302	Vodka	1.88329	0.0838403	22.4628	5.09e-07	d__Bacteria.p__Firmicutes_A.c__Clostridia.o__Lachnospirales.f__Lachnospiraceae.g__Agathobacter.s__Agathobacter.sp000434275	1.49e-05	Control vs. abx vs. vodka	glm	relative abundance
259	Antibiotic	1.68277	0.0750624	22.4183	5.15e-07	d__Bacteria.p__Firmicutes_A.c__Clostridia.o__Christensenellales.f__CAG.138.g__SFEL01.s__SFEL01.sp004557245	1.5e-05	Control vs. abx vs. vodka	glm	relative abundance
23	Antibiotic	-2.69538	0.120425	-22.3823	5.2e-07	d__Bacteria.p__Actinobacteriota.c__Actinomycetia.o__Actinomycetales.f__Bifidobacteriaceae.g__Bifidobacterium.s__Bifidobacterium.ruminantium	1.51e-05	Control vs. abx vs. vodka	glm	relative abundance
299	Antibiotic	-1.08931	0.0487713	-22.335	5.27e-07	d__Bacteria.p__Firmicutes_A.c__Clostridia.o__Lachnospirales.f__Lachnospiraceae.g__Agathobacter.s__Agathobacter.rectalis	1.52e-05	Control vs. abx vs. vodka	glm	relative abundance
223	Antibiotic	-1.6843	0.0757098	-22.2468	5.39e-07	d__Bacteria.p__Bacteroidota.c__Bacteroidia.o__Bacteroidales.f__Rikenellaceae.g__Alistipes.s__Alistipes.dispar	1.55e-05	Control vs. abx vs. vodka	glm	relative abundance
573	Antibiotic	-1.85315	0.0833276	-22.2394	5.41e-07	d__Bacteria.p__Firmicutes_A.c__Clostridia.o__Oscillospirales.f__Oscillospiraceae.g__Lawsonibacter.s__Lawsonibacter.sp014287875	1.55e-05	Control vs. abx vs. vodka	glm	relative abundance
233	Antibiotic	-2.54319	0.114932	-22.1277	5.57e-07	d__Bacteria.p__Bacteroidota.c__Bacteroidia.o__Bacteroidales.f__Rikenellaceae.g__Alistipes.s__Alistipes.shahii	1.58e-05	Control vs. abx vs. vodka	glm	relative abundance
284	Vodka	2.30329	0.104002	22.1465	5.54e-07	d__Bacteria.p__Firmicutes_A.c__Clostridia.o__Christensenellales.f__UBA1750.g__Spyradocola.s__Spyradocola.merdavium	1.58e-05	Control vs. abx vs. vodka	glm	relative abundance
444	Vodka	2.52065	0.114658	21.9841	5.79e-07	d__Bacteria.p__Firmicutes_A.c__Clostridia.o__Lachnospirales.f__Lachnospiraceae.g__Lachnospira.s__Lachnospira.eligens_A	1.63e-05	Control vs. abx vs. vodka	glm	relative abundance
429	Antibiotic	1.84149	0.0839375	21.9388	5.86e-07	d__Bacteria.p__Firmicutes_A.c__Clostridia.o__Lachnospirales.f__Lachnospiraceae.g__Fusicatenibacter.s__Fusicatenibacter.sp900772675	1.64e-05	Control vs. abx vs. vodka	glm	relative abundance
681	Antibiotic	-5.51272	0.252243	-21.8548	5.99e-07	d__Bacteria.p__Firmicutes_C.c__Negativicutes.o__Veillonellales.f__Dialisteraceae.g__Dialister.s__Dialister.invisus	1.67e-05	Control vs. abx vs. vodka	glm	relative abundance
638	Vodka	1.45304	0.0665946	21.8192	6.05e-07	d__Bacteria.p__Firmicutes_A.c__Clostridia.o__Oscillospirales.f__Ruminococcaceae.g__Gemmiger.s__Gemmiger.sp900539695	1.68e-05	Control vs. abx vs. vodka	glm	relative abundance
227	Antibiotic	-2.34059	0.107545	-21.7639	6.15e-07	d__Bacteria.p__Bacteroidota.c__Bacteroidia.o__Bacteroidales.f__Rikenellaceae.g__Alistipes.s__Alistipes.merdipullorum	1.7e-05	Control vs. abx vs. vodka	glm	relative abundance
700	Vodka	3.40458	0.15708	21.6742	6.3e-07	d__Bacteria.p__Firmicutes.c__Bacilli.o__Erysipelotrichales.f__Coprobacillaceae.g__Faecalibacillus.s__Faecalibacillus.sp900544435	1.73e-05	Control vs. abx vs. vodka	glm	relative abundance
186	Vodka	-2.34332	0.108319	-21.6335	6.37e-07	d__Bacteria.p__Bacteroidota.c__Bacteroidia.o__Bacteroidales.f__Bacteroidaceae.g__Bacteroides.s__Bacteroides.thetaiotaomicron	1.74e-05	Control vs. abx vs. vodka	glm	relative abundance
157	Antibiotic	-4.66783	0.216146	-21.5958	6.43e-07	d__Bacteria.p__Bacteroidota.c__Bacteroidia.o__Bacteroidales.f__Bacteroidaceae.g__Bacteroides.s__Bacteroides.intestinalis	1.75e-05	Control vs. abx vs. vodka	glm	relative abundance
407	Antibiotic	-5.25163	0.243571	-21.561	6.5e-07	d__Bacteria.p__Firmicutes_A.c__Clostridia.o__Lachnospirales.f__Lachnospiraceae.g__Enterocloster.s__Enterocloster.citroniae	1.75e-05	Control vs. abx vs. vodka	glm	relative abundance
584	Vodka	2.85611	0.132372	21.5764	6.47e-07	d__Bacteria.p__Firmicutes_A.c__Clostridia.o__Oscillospirales.f__Oscillospiraceae.g__NSJ.51.s__NSJ.51.sp900549795	1.75e-05	Control vs. abx vs. vodka	glm	relative abundance
693	Antibiotic	-2.52758	0.117107	-21.5836	6.46e-07	d__Bacteria.p__Firmicutes_C.c__Negativicutes.o__Veillonellales.f__Veillonellaceae.g__Veillonella.s__Veillonella.sp900757715	1.75e-05	Control vs. abx vs. vodka	glm	relative abundance
222	Vodka	-2.0893	0.0970789	-21.5216	6.57e-07	d__Bacteria.p__Bacteroidota.c__Bacteroidia.o__Bacteroidales.f__Rikenellaceae.g__Alistipes.s__Alistipes.communis	1.76e-05	Control vs. abx vs. vodka	glm	relative abundance
4	Vodka	2.67689	0.124599	21.4841	6.64e-07	d__Archaea.p__Methanobacteriota.c__Methanobacteria.o__Methanobacteriales.f__Methanobacteriaceae.g__Methanobrevibacter_A.s__Methanobrevibacter_A.smithii_A	1.77e-05	Control vs. abx vs. vodka	glm	relative abundance
510	Vodka	2.10363	0.098255	21.4099	6.77e-07	d__Bacteria.p__Firmicutes_A.c__Clostridia.o__Oscillospirales.f__Butyricicoccaceae.g__Agathobaculum.s__Agathobaculum.butyriciproducens	1.8e-05	Control vs. abx vs. vodka	glm	relative abundance
698	Vodka	3.67779	0.173302	21.2219	7.14e-07	d__Bacteria.p__Firmicutes.c__Bacilli.o__Erysipelotrichales.f__Coprobacillaceae.g__Faecalibacillus.s__Faecalibacillus.intestinalis	1.88e-05	Control vs. abx vs. vodka	glm	relative abundance
338	Vodka	2.3045	0.10916	21.1112	7.36e-07	d__Bacteria.p__Firmicutes_A.c__Clostridia.o__Lachnospirales.f__Lachnospiraceae.g__Blautia_A.s__Blautia_A.sp018919065	1.93e-05	Control vs. abx vs. vodka	glm	relative abundance
110	Vodka	2.44668	0.116671	20.9708	7.66e-07	d__Bacteria.p__Actinobacteriota.c__Coriobacteriia.o__Coriobacteriales.f__Coriobacteriaceae.g__Collinsella.s__Collinsella.sp900762325	2e-05	Control vs. abx vs. vodka	glm	relative abundance
800	Vodka	-5.80999	0.279872	-20.7594	8.13e-07	d__Bacteria.p__Proteobacteria.c__Gammaproteobacteria.o__Enterobacterales.f__Enterobacteriaceae.g__Escherichia.s__Escherichia.sp005843885	2.12e-05	Control vs. abx vs. vodka	glm	relative abundance
767	Antibiotic	7.18319	0.348067	20.6374	8.42e-07	d__Bacteria.p__Firmicutes.c__Bacilli.o__Lactobacillales.f__Streptococcaceae.g__Streptococcus.s__Streptococcus.sp900766505	2.18e-05	Control vs. abx vs. vodka	glm	relative abundance
277	Antibiotic	1.58808	0.0771947	20.5724	8.58e-07	d__Bacteria.p__Firmicutes_A.c__Clostridia.o__Christensenellales.f__CAG.74.g__Ventricola.s__Ventricola.sp900542445	2.22e-05	Control vs. abx vs. vodka	glm	relative abundance
784	Vodka	-2.4146	0.117637	-20.5259	8.7e-07	d__Bacteria.p__Proteobacteria.c__Gammaproteobacteria.o__Enterobacterales.f__Enterobacteriaceae.g__Citrobacter.s__Citrobacter.youngae	2.24e-05	Control vs. abx vs. vodka	glm	relative abundance
751	Antibiotic	7.29917	0.357327	20.4271	8.95e-07	d__Bacteria.p__Firmicutes.c__Bacilli.o__Lactobacillales.f__Streptococcaceae.g__Streptococcus.s__Streptococcus.parasanguinis_F	2.29e-05	Control vs. abx vs. vodka	glm	relative abundance
305	Antibiotic	-1.09399	0.0539253	-20.2871	9.32e-07	d__Bacteria.p__Firmicutes_A.c__Clostridia.o__Lachnospirales.f__Lachnospiraceae.g__Agathobacter.s__Agathobacter.sp900546625	2.37e-05	Control vs. abx vs. vodka	glm	relative abundance
119	Antibiotic	-3.3309	0.164437	-20.2564	9.41e-07	d__Bacteria.p__Actinobacteriota.c__Coriobacteriia.o__Coriobacteriales.f__Coriobacteriaceae.g__Collinsella.s__Collinsella.sp905215275	2.38e-05	Control vs. abx vs. vodka	glm	relative abundance
427	Antibiotic	1.54229	0.0760842	20.2708	9.37e-07	d__Bacteria.p__Firmicutes_A.c__Clostridia.o__Lachnospirales.f__Lachnospiraceae.g__Fusicatenibacter.s__Fusicatenibacter.saccharivorans	2.38e-05	Control vs. abx vs. vodka	glm	relative abundance
348	Vodka	1.37102	0.0678224	20.2149	9.52e-07	d__Bacteria.p__Firmicutes_A.c__Clostridia.o__Lachnospirales.f__Lachnospiraceae.g__Blautia_A.s__Blautia_A.sp900120195	2.39e-05	Control vs. abx vs. vodka	glm	relative abundance
494	Vodka	2.4566	0.121986	20.1384	9.74e-07	d__Bacteria.p__Firmicutes_A.c__Clostridia.o__Oscillospirales.f__Acutalibacteraceae.g__Anaeromassilibacillus.s__Anaeromassilibacillus.stercoravium	2.44e-05	Control vs. abx vs. vodka	glm	relative abundance
212	Vodka	-1.1385	0.0568388	-20.0302	1.01e-06	d__Bacteria.p__Bacteroidota.c__Bacteroidia.o__Bacteroidales.f__Bacteroidaceae.g__Prevotella.s__Prevotella.sp900313215	2.51e-05	Control vs. abx vs. vodka	glm	relative abundance
515	Antibiotic	1.68015	0.084473	19.8898	1.05e-06	d__Bacteria.p__Firmicutes_A.c__Clostridia.o__Oscillospirales.f__CAG.272.g__UMGS1312.s__UMGS1312.sp900550625	2.6e-05	Control vs. abx vs. vodka	glm	relative abundance
559	Antibiotic	-2.70006	0.137281	-19.6682	1.12e-06	d__Bacteria.p__Firmicutes_A.c__Clostridia.o__Oscillospirales.f__Oscillospiraceae.g__Evtepia.s__Evtepia.sp004556345	2.77e-05	Control vs. abx vs. vodka	glm	relative abundance
771	Antibiotic	-2.12382	0.108118	-19.6436	1.13e-06	d__Bacteria.p__Proteobacteria.c__Gammaproteobacteria.o__Burkholderiales.f__Burkholderiaceae.g__Parasutterella.s__Parasutterella.excrementihominis	2.78e-05	Control vs. abx vs. vodka	glm	relative abundance
521	Antibiotic	-4.5227	0.231321	-19.5516	1.16e-06	d__Bacteria.p__Firmicutes_A.c__Clostridia.o__Oscillospirales.f__Oscillospiraceae.g__An92.s__An92.sp900199495	2.84e-05	Control vs. abx vs. vodka	glm	relative abundance
2	Vodka	2.8045	0.143638	19.5249	1.17e-06	d__Archaea.p__Methanobacteriota.c__Methanobacteria.o__Methanobacteriales.f__Methanobacteriaceae.g__Methanobrevibacter_A.s__Methanobrevibacter_A.smithii	2.86e-05	Control vs. abx vs. vodka	glm	relative abundance
214	Vodka	-1.42066	0.0731017	-19.434	1.2e-06	d__Bacteria.p__Bacteroidota.c__Bacteroidia.o__Bacteroidales.f__Marinifilaceae.g__Odoribacter.s__Odoribacter.splanchnicus	2.92e-05	Control vs. abx vs. vodka	glm	relative abundance
365	Antibiotic	-2.52704	0.130211	-19.4073	1.21e-06	d__Bacteria.p__Firmicutes_A.c__Clostridia.o__Lachnospirales.f__Lachnospiraceae.g__Choladocola.s__Choladocola.sp003480725	2.93e-05	Control vs. abx vs. vodka	glm	relative abundance
291	Antibiotic	2.81614	0.145468	19.3592	1.23e-06	d__Bacteria.p__Firmicutes_A.c__Clostridia.o__Clostridiales.f__Clostridiaceae.g__Clostridium.s__Clostridium.saudiense	2.95e-05	Control vs. abx vs. vodka	glm	relative abundance
747	Antibiotic	7.23177	0.373538	19.3602	1.23e-06	d__Bacteria.p__Firmicutes.c__Bacilli.o__Lactobacillales.f__Streptococcaceae.g__Streptococcus.s__Streptococcus.parasanguinis_D	2.95e-05	Control vs. abx vs. vodka	glm	relative abundance
685	Antibiotic	-6.01544	0.311423	-19.316	1.25e-06	d__Bacteria.p__Firmicutes_C.c__Negativicutes.o__Veillonellales.f__Dialisteraceae.g__Dialister.s__Dialister.sp900547785	2.98e-05	Control vs. abx vs. vodka	glm	relative abundance
286	Vodka	-4.82404	0.25036	-19.2684	1.26e-06	d__Bacteria.p__Firmicutes_A.c__Clostridia.o__Clostridiales.f__Clostridiaceae.g__Clostridium_P.s__Clostridium_P.perfringens	3e-05	Control vs. abx vs. vodka	glm	relative abundance
488	Vodka	1.76936	0.0917597	19.2825	1.26e-06	d__Bacteria.p__Firmicutes_A.c__Clostridia.o__Lachnospirales.f__Lachnospiraceae.g__UMGS1375.s__UMGS1375.sp905214675	3e-05	Control vs. abx vs. vodka	glm	relative abundance
240	Vodka	-2.57581	0.133911	-19.2353	1.28e-06	d__Bacteria.p__Bacteroidota.c__Bacteroidia.o__Bacteroidales.f__Tannerellaceae.g__Parabacteroides.s__Parabacteroides.distasonis_A	3.02e-05	Control vs. abx vs. vodka	glm	relative abundance
303	Antibiotic	-0.988078	0.0515625	-19.1627	1.31e-06	d__Bacteria.p__Firmicutes_A.c__Clostridia.o__Lachnospirales.f__Lachnospiraceae.g__Agathobacter.s__Agathobacter.sp900317585	3.07e-05	Control vs. abx vs. vodka	glm	relative abundance
786	Vodka	-5.55908	0.290693	-19.1235	1.32e-06	d__Bacteria.p__Proteobacteria.c__Gammaproteobacteria.o__Enterobacterales.f__Enterobacteriaceae.g__Escherichia.s__Escherichia.coli	3.1e-05	Control vs. abx vs. vodka	glm	relative abundance
267	Antibiotic	-1.2321	0.0645127	-19.0986	1.33e-06	d__Bacteria.p__Firmicutes_A.c__Clostridia.o__Christensenellales.f__CAG.74.g__Limiplasma.s__Limiplasma.merdipullorum	3.11e-05	Control vs. abx vs. vodka	glm	relative abundance
327	Antibiotic	-1.30234	0.0683989	-19.0404	1.36e-06	d__Bacteria.p__Firmicutes_A.c__Clostridia.o__Lachnospirales.f__Lachnospiraceae.g__Blautia_A.s__Blautia_A.schinkii	3.15e-05	Control vs. abx vs. vodka	glm	relative abundance
763	Antibiotic	7.01856	0.369387	19.0005	1.37e-06	d__Bacteria.p__Firmicutes.c__Bacilli.o__Lactobacillales.f__Streptococcaceae.g__Streptococcus.s__Streptococcus.sp001813295	3.18e-05	Control vs. abx vs. vodka	glm	relative abundance
640	Vodka	1.13577	0.0599065	18.959	1.39e-06	d__Bacteria.p__Firmicutes_A.c__Clostridia.o__Oscillospirales.f__Ruminococcaceae.g__Gemmiger.s__Gemmiger.sp900540595	3.21e-05	Control vs. abx vs. vodka	glm	relative abundance
294	Vodka	3.76515	0.199728	18.8514	1.44e-06	d__Bacteria.p__Firmicutes_A.c__Clostridia.o__Clostridiales.f__Clostridiaceae.g__Clostridium.s__Clostridium.sp000435835	3.27e-05	Control vs. abx vs. vodka	glm	relative abundance
332	Vodka	2.07516	0.110167	18.8364	1.45e-06	d__Bacteria.p__Firmicutes_A.c__Clostridia.o__Lachnospirales.f__Lachnospiraceae.g__Blautia_A.s__Blautia_A.sp003471165	3.27e-05	Control vs. abx vs. vodka	glm	relative abundance
450	Vodka	2.40709	0.127792	18.836	1.45e-06	d__Bacteria.p__Firmicutes_A.c__Clostridia.o__Lachnospirales.f__Lachnospiraceae.g__Lachnospira.s__Lachnospira.sp003537285	3.27e-05	Control vs. abx vs. vodka	glm	relative abundance
652	Vodka	-1.58611	0.0839887	-18.8848	1.42e-06	d__Bacteria.p__Firmicutes_A.c__Clostridia.o__Oscillospirales.f__Ruminococcaceae.g__Ruthenibacterium.s__Ruthenibacterium.lactatiformans	3.27e-05	Control vs. abx vs. vodka	glm	relative abundance
805	Antibiotic	-0.776045	0.0411299	-18.8682	1.43e-06	d__Bacteria.p__Verrucomicrobiota.c__Verrucomicrobiae.o__Verrucomicrobiales.f__Akkermansiaceae.g__Akkermansia.s__Akkermansia.sp905200945	3.27e-05	Control vs. abx vs. vodka	glm	relative abundance
363	Antibiotic	-4.98998	0.266323	-18.7366	1.49e-06	d__Bacteria.p__Firmicutes_A.c__Clostridia.o__Lachnospirales.f__Lachnospiraceae.g__CHH4.2.s__CHH4.2.sp002899675	3.36e-05	Control vs. abx vs. vodka	glm	relative abundance
162	Vodka	-1.0676	0.0571024	-18.6962	1.51e-06	d__Bacteria.p__Bacteroidota.c__Bacteroidia.o__Bacteroidales.f__Bacteroidaceae.g__Bacteroides.s__Bacteroides.ovatus	3.39e-05	Control vs. abx vs. vodka	glm	relative abundance
213	Antibiotic	-1.36211	0.0731017	-18.6331	1.54e-06	d__Bacteria.p__Bacteroidota.c__Bacteroidia.o__Bacteroidales.f__Marinifilaceae.g__Odoribacter.s__Odoribacter.splanchnicus	3.44e-05	Control vs. abx vs. vodka	glm	relative abundance
523	Antibiotic	1.86475	0.100065	18.6353	1.54e-06	d__Bacteria.p__Firmicutes_A.c__Clostridia.o__Oscillospirales.f__Oscillospiraceae.g__CAG.170.s__CAG.170.sp000432135	3.44e-05	Control vs. abx vs. vodka	glm	relative abundance
243	Antibiotic	-4.43878	0.239025	-18.5704	1.57e-06	d__Bacteria.p__Bacteroidota.c__Bacteroidia.o__Bacteroidales.f__Tannerellaceae.g__Parabacteroides.s__Parabacteroides.johnsonii	3.48e-05	Control vs. abx vs. vodka	glm	relative abundance
753	Antibiotic	7.27394	0.391527	18.5784	1.57e-06	d__Bacteria.p__Firmicutes.c__Bacilli.o__Lactobacillales.f__Streptococcaceae.g__Streptococcus.s__Streptococcus.parasanguinis_G	3.48e-05	Control vs. abx vs. vodka	glm	relative abundance
558	Vodka	1.81093	0.0976308	18.5488	1.58e-06	d__Bacteria.p__Firmicutes_A.c__Clostridia.o__Oscillospirales.f__Oscillospiraceae.g__ER4.s__ER4.sp000765235	3.49e-05	Control vs. abx vs. vodka	glm	relative abundance
526	Vodka	2.41082	0.130545	18.4674	1.63e-06	d__Bacteria.p__Firmicutes_A.c__Clostridia.o__Oscillospirales.f__Oscillospiraceae.g__CAG.170.s__CAG.170.sp002404795	3.55e-05	Control vs. abx vs. vodka	glm	relative abundance
775	Antibiotic	-2.44141	0.132188	-18.4693	1.62e-06	d__Bacteria.p__Proteobacteria.c__Gammaproteobacteria.o__Burkholderiales.f__Burkholderiaceae.g__Parasutterella.s__Parasutterella.sp900552195	3.55e-05	Control vs. abx vs. vodka	glm	relative abundance
191	Antibiotic	-1.47131	0.0801381	-18.3597	1.68e-06	d__Bacteria.p__Bacteroidota.c__Bacteroidia.o__Bacteroidales.f__Bacteroidaceae.g__Bacteroides.s__Bacteroides.xylanisolvens	3.67e-05	Control vs. abx vs. vodka	glm	relative abundance
680	Vodka	-3.84188	0.210118	-18.2844	1.72e-06	d__Bacteria.p__Firmicutes_C.c__Negativicutes.o__Veillonellales.f__Dialisteraceae.g__Allisonella.s__Allisonella.histaminiformans	3.74e-05	Control vs. abx vs. vodka	glm	relative abundance
686	Vodka	-5.63715	0.311423	-18.1012	1.83e-06	d__Bacteria.p__Firmicutes_C.c__Negativicutes.o__Veillonellales.f__Dialisteraceae.g__Dialister.s__Dialister.sp900547785	3.96e-05	Control vs. abx vs. vodka	glm	relative abundance
665	Antibiotic	2.76509	0.153147	18.0551	1.86e-06	d__Bacteria.p__Firmicutes_A.c__Clostridia.o__Peptostreptococcales.f__Peptostreptococcaceae.g__Intestinibacter.s__Intestinibacter.sp900540355	4e-05	Control vs. abx vs. vodka	glm	relative abundance
703	Antibiotic	2.35182	0.130398	18.0357	1.87e-06	d__Bacteria.p__Firmicutes.c__Bacilli.o__Haloplasmatales_A.f__Turicibacteraceae.g__Turicibacter.s__Turicibacter.sp001543345	4.01e-05	Control vs. abx vs. vodka	glm	relative abundance
318	Vodka	0.85566	0.0477042	17.9368	1.93e-06	d__Bacteria.p__Firmicutes_A.c__Clostridia.o__Lachnospirales.f__Lachnospiraceae.g__Blautia_A.s__Blautia_A.faecis	4.13e-05	Control vs. abx vs. vodka	glm	relative abundance
796	Vodka	-5.26713	0.293789	-17.9283	1.94e-06	d__Bacteria.p__Proteobacteria.c__Gammaproteobacteria.o__Enterobacterales.f__Enterobacteriaceae.g__Escherichia.s__Escherichia.sp002965065	4.13e-05	Control vs. abx vs. vodka	glm	relative abundance
514	Vodka	1.65812	0.0929211	17.8444	1.99e-06	d__Bacteria.p__Firmicutes_A.c__Clostridia.o__Oscillospirales.f__Butyricicoccaceae.g__Agathobaculum.s__Agathobaculum.sp900291975	4.23e-05	Control vs. abx vs. vodka	glm	relative abundance
188	Vodka	-1.94261	0.109457	-17.7478	2.06e-06	d__Bacteria.p__Bacteroidota.c__Bacteroidia.o__Bacteroidales.f__Bacteroidaceae.g__Bacteroides.s__Bacteroides.timonensis	4.35e-05	Control vs. abx vs. vodka	glm	relative abundance
481	Antibiotic	-1.38361	0.0782704	-17.6773	2.1e-06	d__Bacteria.p__Firmicutes_A.c__Clostridia.o__Lachnospirales.f__Lachnospiraceae.g__UBA3402.s__UBA3402.sp003478355	4.44e-05	Control vs. abx vs. vodka	glm	relative abundance
469	Antibiotic	-1.80059	0.102097	-17.6361	2.13e-06	d__Bacteria.p__Firmicutes_A.c__Clostridia.o__Lachnospirales.f__Lachnospiraceae.g__Roseburia.s__Roseburia.hominis	4.48e-05	Control vs. abx vs. vodka	glm	relative abundance
646	Vodka	2.52366	0.143393	17.5996	2.16e-06	d__Bacteria.p__Firmicutes_A.c__Clostridia.o__Oscillospirales.f__Ruminococcaceae.g__Ruminiclostridium_E.s__Ruminiclostridium_E.siraeum	4.52e-05	Control vs. abx vs. vodka	glm	relative abundance
364	Vodka	-4.67678	0.266323	-17.5606	2.19e-06	d__Bacteria.p__Firmicutes_A.c__Clostridia.o__Lachnospirales.f__Lachnospiraceae.g__CHH4.2.s__CHH4.2.sp002899675	4.56e-05	Control vs. abx vs. vodka	glm	relative abundance
419	Antibiotic	-2.18136	0.124819	-17.4762	2.25e-06	d__Bacteria.p__Firmicutes_A.c__Clostridia.o__Lachnospirales.f__Lachnospiraceae.g__Enterocloster.s__Enterocloster.sp005845215	4.68e-05	Control vs. abx vs. vodka	glm	relative abundance
667	Antibiotic	3.13879	0.180191	17.4193	2.3e-06	d__Bacteria.p__Firmicutes_A.c__Clostridia.o__Peptostreptococcales.f__Peptostreptococcaceae.g__Romboutsia.s__Romboutsia.timonensis	4.75e-05	Control vs. abx vs. vodka	glm	relative abundance
448	Vodka	2.39569	0.137649	17.4043	2.31e-06	d__Bacteria.p__Firmicutes_A.c__Clostridia.o__Lachnospirales.f__Lachnospiraceae.g__Lachnospira.s__Lachnospira.sp003451515	4.76e-05	Control vs. abx vs. vodka	glm	relative abundance
441	Antibiotic	1.71066	0.0986971	17.3324	2.36e-06	d__Bacteria.p__Firmicutes_A.c__Clostridia.o__Lachnospirales.f__Lachnospiraceae.g__Lachnospira.s__Lachnospira.eligens	4.86e-05	Control vs. abx vs. vodka	glm	relative abundance
406	Vodka	-3.08736	0.178707	-17.2761	2.41e-06	d__Bacteria.p__Firmicutes_A.c__Clostridia.o__Lachnospirales.f__Lachnospiraceae.g__Enterocloster.s__Enterocloster.bolteae	4.92e-05	Control vs. abx vs. vodka	glm	relative abundance
409	Antibiotic	-2.45977	0.142367	-17.2776	2.41e-06	d__Bacteria.p__Firmicutes_A.c__Clostridia.o__Lachnospirales.f__Lachnospiraceae.g__Enterocloster.s__Enterocloster.clostridioformis	4.92e-05	Control vs. abx vs. vodka	glm	relative abundance
194	Vodka	-1.00205	0.0580505	-17.2617	2.42e-06	d__Bacteria.p__Bacteroidota.c__Bacteroidia.o__Bacteroidales.f__Bacteroidaceae.g__Paraprevotella.s__Paraprevotella.sp900760455	4.93e-05	Control vs. abx vs. vodka	glm	relative abundance
581	Antibiotic	-4.78103	0.277786	-17.2112	2.46e-06	d__Bacteria.p__Firmicutes_A.c__Clostridia.o__Oscillospirales.f__Oscillospiraceae.g__Marseille.P3106.s__Marseille.P3106.sp900543935	5e-05	Control vs. abx vs. vodka	glm	relative abundance
246	Vodka	-1.82446	0.10622	-17.1763	2.49e-06	d__Bacteria.p__Bacteroidota.c__Bacteroidia.o__Bacteroidales.f__Tannerellaceae.g__Parabacteroides.s__Parabacteroides.merdae	5.04e-05	Control vs. abx vs. vodka	glm	relative abundance
529	Antibiotic	1.83948	0.107316	17.1408	2.52e-06	d__Bacteria.p__Firmicutes_A.c__Clostridia.o__Oscillospirales.f__Oscillospiraceae.g__CAG.170.s__CAG.170.sp900545925	5.08e-05	Control vs. abx vs. vodka	glm	relative abundance
42	Vodka	3.94171	0.231164	17.0516	2.6e-06	d__Bacteria.p__Actinobacteriota.c__Coriobacteriia.o__Coriobacteriales.f__Coriobacteriaceae.g__Collinsella.s__Collinsella.sp900545505	5.17e-05	Control vs. abx vs. vodka	glm	relative abundance
280	Vodka	2.84756	0.166906	17.0608	2.59e-06	d__Bacteria.p__Firmicutes_A.c__Clostridia.o__Christensenellales.f__Christensenellaceae.g__Christensenella.s__Christensenella.massiliensis	5.17e-05	Control vs. abx vs. vodka	glm	relative abundance
475	Antibiotic	-1.47677	0.0865057	-17.0713	2.58e-06	d__Bacteria.p__Firmicutes_A.c__Clostridia.o__Lachnospirales.f__Lachnospiraceae.g__Ruminococcus_B.s__Ruminococcus_B.gnavus	5.17e-05	Control vs. abx vs. vodka	glm	relative abundance
655	Antibiotic	1.49036	0.0873082	17.0701	2.59e-06	d__Bacteria.p__Firmicutes_A.c__Clostridia.o__Oscillospirales.f__Ruminococcaceae.g__UBA866.s__UBA866.sp900543295	5.17e-05	Control vs. abx vs. vodka	glm	relative abundance
106	Vodka	3.7596	0.223286	16.8376	2.8e-06	d__Bacteria.p__Actinobacteriota.c__Coriobacteriia.o__Coriobacteriales.f__Coriobacteriaceae.g__Collinsella.s__Collinsella.sp900758845	5.51e-05	Control vs. abx vs. vodka	glm	relative abundance
361	Antibiotic	-2.9771	0.176599	-16.858	2.78e-06	d__Bacteria.p__Firmicutes_A.c__Clostridia.o__Lachnospirales.f__Lachnospiraceae.g__CAG.317.s__CAG.317.sp000433215	5.51e-05	Control vs. abx vs. vodka	glm	relative abundance
612	Vodka	-1.6721	0.0992738	-16.8433	2.8e-06	d__Bacteria.p__Firmicutes_A.c__Clostridia.o__Oscillospirales.f__Ruminococcaceae.g__Faecalibacterium.s__Faecalibacterium.prausnitzii_G	5.51e-05	Control vs. abx vs. vodka	glm	relative abundance
486	Vodka	-1.7958	0.106889	-16.8007	2.84e-06	d__Bacteria.p__Firmicutes_A.c__Clostridia.o__Lachnospirales.f__Lachnospiraceae.g__UMGS1375.s__UMGS1375.sp900066615	5.57e-05	Control vs. abx vs. vodka	glm	relative abundance
70	Vodka	2.27244	0.135481	16.7731	2.87e-06	d__Bacteria.p__Actinobacteriota.c__Coriobacteriia.o__Coriobacteriales.f__Coriobacteriaceae.g__Collinsella.s__Collinsella.sp900551975	5.6e-05	Control vs. abx vs. vodka	glm	relative abundance
156	Vodka	-1.19802	0.0714923	-16.7573	2.88e-06	d__Bacteria.p__Bacteroidota.c__Bacteroidia.o__Bacteroidales.f__Bacteroidaceae.g__Bacteroides.s__Bacteroides.finegoldii	5.61e-05	Control vs. abx vs. vodka	glm	relative abundance
411	Antibiotic	-3.54576	0.211788	-16.7421	2.9e-06	d__Bacteria.p__Firmicutes_A.c__Clostridia.o__Lachnospirales.f__Lachnospiraceae.g__Enterocloster.s__Enterocloster.clostridioformis_A	5.61e-05	Control vs. abx vs. vodka	glm	relative abundance
761	Antibiotic	7.25836	0.433537	16.7422	2.9e-06	d__Bacteria.p__Firmicutes.c__Bacilli.o__Lactobacillales.f__Streptococcaceae.g__Streptococcus.s__Streptococcus.sp000448565	5.61e-05	Control vs. abx vs. vodka	glm	relative abundance
312	Vodka	1.85115	0.111007	16.676	2.97e-06	d__Bacteria.p__Firmicutes_A.c__Clostridia.o__Lachnospirales.f__Lachnospiraceae.g__Anaerostipes.s__Anaerostipes.hadrus	5.72e-05	Control vs. abx vs. vodka	glm	relative abundance
351	Antibiotic	2.54841	0.153116	16.6437	3e-06	d__Bacteria.p__Firmicutes_A.c__Clostridia.o__Lachnospirales.f__Lachnospiraceae.g__Blautia_A.s__Blautia_A.sp900551715	5.75e-05	Control vs. abx vs. vodka	glm	relative abundance
477	Antibiotic	-1.48711	0.0893181	-16.6496	3e-06	d__Bacteria.p__Firmicutes_A.c__Clostridia.o__Lachnospirales.f__Lachnospiraceae.g__Scatomonas.s__Scatomonas.sp003481995	5.75e-05	Control vs. abx vs. vodka	glm	relative abundance
247	Antibiotic	-1.75819	0.105927	-16.5982	3.05e-06	d__Bacteria.p__Bacteroidota.c__Bacteroidia.o__Flavobacteriales.f__UBA1820.g__Merdimorpha.s__Merdimorpha.sp002314265	5.8e-05	Control vs. abx vs. vodka	glm	relative abundance
356	Vodka	1.63444	0.0985202	16.5899	3.06e-06	d__Bacteria.p__Firmicutes_A.c__Clostridia.o__Lachnospirales.f__Lachnospiraceae.g__Blautia_A.s__Blautia_A.sp905209435	5.8e-05	Control vs. abx vs. vodka	glm	relative abundance
387	Antibiotic	-2.66063	0.160192	-16.609	3.04e-06	d__Bacteria.p__Firmicutes_A.c__Clostridia.o__Lachnospirales.f__Lachnospiraceae.g__Copromonas.s__Copromonas.sp900066535	5.8e-05	Control vs. abx vs. vodka	glm	relative abundance
533	Antibiotic	1.87886	0.11344	16.5626	3.09e-06	d__Bacteria.p__Firmicutes_A.c__Clostridia.o__Oscillospirales.f__Oscillospiraceae.g__CAG.170.s__CAG.170.sp900751035	5.84e-05	Control vs. abx vs. vodka	glm	relative abundance
682	Vodka	-4.16007	0.252243	-16.4923	3.17e-06	d__Bacteria.p__Firmicutes_C.c__Negativicutes.o__Veillonellales.f__Dialisteraceae.g__Dialister.s__Dialister.invisus	5.97e-05	Control vs. abx vs. vodka	glm	relative abundance
96	Vodka	1.79274	0.109365	16.3922	3.28e-06	d__Bacteria.p__Actinobacteriota.c__Coriobacteriia.o__Coriobacteriales.f__Coriobacteriaceae.g__Collinsella.s__Collinsella.sp900555815	6.17e-05	Control vs. abx vs. vodka	glm	relative abundance
171	Antibiotic	-3.70569	0.227288	-16.3039	3.39e-06	d__Bacteria.p__Bacteroidota.c__Bacteroidia.o__Bacteroidales.f__Bacteroidaceae.g__Bacteroides.s__Bacteroides.sp900556625	6.34e-05	Control vs. abx vs. vodka	glm	relative abundance
415	Antibiotic	-3.70817	0.230387	-16.0954	3.66e-06	d__Bacteria.p__Firmicutes_A.c__Clostridia.o__Lachnospirales.f__Lachnospiraceae.g__Enterocloster.s__Enterocloster.sp000155435	6.82e-05	Control vs. abx vs. vodka	glm	relative abundance
326	Vodka	2.14561	0.134254	15.9818	3.81e-06	d__Bacteria.p__Firmicutes_A.c__Clostridia.o__Lachnospirales.f__Lachnospiraceae.g__Blautia_A.s__Blautia_A.obeum_B	7.09e-05	Control vs. abx vs. vodka	glm	relative abundance
432	Vodka	-2.24998	0.141111	-15.9448	3.86e-06	d__Bacteria.p__Firmicutes_A.c__Clostridia.o__Lachnospirales.f__Lachnospiraceae.g__GCA.900066755.s__GCA.900066755.sp902363085	7.16e-05	Control vs. abx vs. vodka	glm	relative abundance
669	Antibiotic	3.28603	0.206962	15.8775	3.96e-06	d__Bacteria.p__Firmicutes_A.c__Clostridia.o__Peptostreptococcales.f__Peptostreptococcaceae.g__Terrisporobacter.s__Terrisporobacter.sp900557165	7.32e-05	Control vs. abx vs. vodka	glm	relative abundance
249	Antibiotic	-1.81492	0.114663	-15.8283	4.03e-06	d__Bacteria.p__Bacteroidota.c__Bacteroidia.o__Flavobacteriales.f__UBA1820.g__Merdimorpha.s__Merdimorpha.stercoravium	7.43e-05	Control vs. abx vs. vodka	glm	relative abundance
401	Antibiotic	-4.36185	0.277258	-15.7321	4.18e-06	d__Bacteria.p__Firmicutes_A.c__Clostridia.o__Lachnospirales.f__Lachnospiraceae.g__Enterocloster.s__Enterocloster.aldenensis	7.68e-05	Control vs. abx vs. vodka	glm	relative abundance
98	Vodka	1.66886	0.106608	15.6542	4.3e-06	d__Bacteria.p__Actinobacteriota.c__Coriobacteriia.o__Coriobacteriales.f__Coriobacteriaceae.g__Collinsella.s__Collinsella.sp900556675	7.88e-05	Control vs. abx vs. vodka	glm	relative abundance
304	Vodka	0.805244	0.0515625	15.6168	4.37e-06	d__Bacteria.p__Firmicutes_A.c__Clostridia.o__Lachnospirales.f__Lachnospiraceae.g__Agathobacter.s__Agathobacter.sp900317585	7.97e-05	Control vs. abx vs. vodka	glm	relative abundance
463	Antibiotic	-1.63932	0.105305	-15.5673	4.45e-06	d__Bacteria.p__Firmicutes_A.c__Clostridia.o__Lachnospirales.f__Lachnospiraceae.g__Muricomes.s__Muricomes.sp000509105	8.09e-05	Control vs. abx vs. vodka	glm	relative abundance
408	Vodka	-3.77036	0.243571	-15.4795	4.6e-06	d__Bacteria.p__Firmicutes_A.c__Clostridia.o__Lachnospirales.f__Lachnospiraceae.g__Enterocloster.s__Enterocloster.citroniae	8.34e-05	Control vs. abx vs. vodka	glm	relative abundance
126	Vodka	1.49734	0.096862	15.4585	4.63e-06	d__Bacteria.p__Actinobacteriota.c__Coriobacteriia.o__Coriobacteriales.f__Coriobacteriaceae.g__Collinsella.s__Collinsella.sp905215945	8.38e-05	Control vs. abx vs. vodka	glm	relative abundance
443	Antibiotic	1.77004	0.114658	15.4376	4.67e-06	d__Bacteria.p__Firmicutes_A.c__Clostridia.o__Lachnospirales.f__Lachnospiraceae.g__Lachnospira.s__Lachnospira.eligens_A	8.42e-05	Control vs. abx vs. vodka	glm	relative abundance
588	Vodka	2.62543	0.170385	15.4088	4.72e-06	d__Bacteria.p__Firmicutes_A.c__Clostridia.o__Oscillospirales.f__Oscillospiraceae.g__Scatomorpha.s__Scatomorpha.intestinavium	8.49e-05	Control vs. abx vs. vodka	glm	relative abundance
367	Antibiotic	-1.84287	0.12051	-15.2923	4.94e-06	d__Bacteria.p__Firmicutes_A.c__Clostridia.o__Lachnospirales.f__Lachnospiraceae.g__Choladocola.s__Choladocola.sp003481535	8.82e-05	Control vs. abx vs. vodka	glm	relative abundance
536	Vodka	2.88669	0.188733	15.2951	4.93e-06	d__Bacteria.p__Firmicutes_A.c__Clostridia.o__Oscillospirales.f__Oscillospiraceae.g__CAG.170.s__CAG.170.sp902796245	8.82e-05	Control vs. abx vs. vodka	glm	relative abundance
777	Antibiotic	-2.37056	0.155314	-15.2631	4.99e-06	d__Bacteria.p__Proteobacteria.c__Gammaproteobacteria.o__Burkholderiales.f__Burkholderiaceae.g__Parasutterella.s__Parasutterella.sp900766055	8.89e-05	Control vs. abx vs. vodka	glm	relative abundance
251	Antibiotic	-1.94149	0.128473	-15.112	5.29e-06	d__Bacteria.p__Desulfobacterota_I.c__Desulfovibrionia.o__Desulfovibrionales.f__Desulfovibrionaceae.g__Bilophila.s__Bilophila.wadsworthia	9.4e-05	Control vs. abx vs. vodka	glm	relative abundance
577	Antibiotic	-3.28812	0.219247	-14.9973	5.54e-06	d__Bacteria.p__Firmicutes_A.c__Clostridia.o__Oscillospirales.f__Oscillospiraceae.g__Lawsonibacter.s__Lawsonibacter.sp900766145	9.8e-05	Control vs. abx vs. vodka	glm	relative abundance
270	Vodka	1.87411	0.126036	14.8696	5.82e-06	d__Bacteria.p__Firmicutes_A.c__Clostridia.o__Christensenellales.f__CAG.74.g__Limiplasma.s__Limiplasma.pullistercoris	0.00010273	Control vs. abx vs. vodka	glm	relative abundance
27	Antibiotic	0.786195	0.0530827	14.8108	5.96e-06	d__Bacteria.p__Actinobacteriota.c__Coriobacteriia.o__Coriobacteriales.f__Atopobiaceae.g__Paratractidigestivibacter.s__Paratractidigestivibacter.faecalis	0.00010483	Control vs. abx vs. vodka	glm	relative abundance
642	Vodka	1.46025	0.0990803	14.7381	6.13e-06	d__Bacteria.p__Firmicutes_A.c__Clostridia.o__Oscillospirales.f__Ruminococcaceae.g__Gemmiger.s__Gemmiger.sp900540775	0.00010736	Control vs. abx vs. vodka	glm	relative abundance
781	Antibiotic	-4.09445	0.277864	-14.7355	6.14e-06	d__Bacteria.p__Proteobacteria.c__Gammaproteobacteria.o__Enterobacterales.f__Enterobacteriaceae.g__Citrobacter.s__Citrobacter.portucalensis	0.00010736	Control vs. abx vs. vodka	glm	relative abundance
40	Vodka	3.39385	0.231113	14.6848	6.26e-06	d__Bacteria.p__Actinobacteriota.c__Coriobacteriia.o__Coriobacteriales.f__Coriobacteriaceae.g__Collinsella.s__Collinsella.sp900544865	0.00010922	Control vs. abx vs. vodka	glm	relative abundance
242	Vodka	-1.86046	0.127318	-14.6127	6.45e-06	d__Bacteria.p__Bacteroidota.c__Bacteroidia.o__Bacteroidales.f__Tannerellaceae.g__Parabacteroides.s__Parabacteroides.goldsteinii	0.00011209	Control vs. abx vs. vodka	glm	relative abundance
236	Vodka	1.77364	0.121441	14.6049	6.47e-06	d__Bacteria.p__Bacteroidota.c__Bacteroidia.o__Bacteroidales.f__Rikenellaceae.g__Tidjanibacter.s__Tidjanibacter.inops_A	0.0001121	Control vs. abx vs. vodka	glm	relative abundance
235	Antibiotic	-1.75683	0.121441	-14.4665	6.84e-06	d__Bacteria.p__Bacteroidota.c__Bacteroidia.o__Bacteroidales.f__Rikenellaceae.g__Tidjanibacter.s__Tidjanibacter.inops_A	0.00011818	Control vs. abx vs. vodka	glm	relative abundance
795	Antibiotic	-4.23463	0.293789	-14.4138	6.98e-06	d__Bacteria.p__Proteobacteria.c__Gammaproteobacteria.o__Enterobacterales.f__Enterobacteriaceae.g__Escherichia.s__Escherichia.sp002965065	0.00012038	Control vs. abx vs. vodka	glm	relative abundance
696	Vodka	2.78127	0.193962	14.3392	7.2e-06	d__Bacteria.p__Firmicutes.c__Bacilli.o__Erysipelotrichales.f__Coprobacillaceae.g__Faecalibacillus.s__Faecalibacillus.faecis	0.00012372	Control vs. abx vs. vodka	glm	relative abundance
609	Antibiotic	-1.02496	0.0717003	-14.295	7.33e-06	d__Bacteria.p__Firmicutes_A.c__Clostridia.o__Oscillospirales.f__Ruminococcaceae.g__Faecalibacterium.s__Faecalibacterium.prausnitzii_F	0.00012561	Control vs. abx vs. vodka	glm	relative abundance
801	Antibiotic	-0.769025	0.0538258	-14.2873	7.35e-06	d__Bacteria.p__Verrucomicrobiota.c__Verrucomicrobiae.o__Verrucomicrobiales.f__Akkermansiaceae.g__Akkermansia.s__Akkermansia.muciniphila	0.00012564	Control vs. abx vs. vodka	glm	relative abundance
673	Antibiotic	-1.03641	0.0736933	-14.0638	8.07e-06	d__Bacteria.p__Firmicutes_A.c__Clostridia.o__UBA1381.f__UBA1381.g__CAG.41.s__CAG.41.sp900066215	0.00013738	Control vs. abx vs. vodka	glm	relative abundance
452	Vodka	1.81034	0.129325	13.9984	8.29e-06	d__Bacteria.p__Firmicutes_A.c__Clostridia.o__Lachnospirales.f__Lachnospiraceae.g__Limivivens.s__Limivivens.sp900543575	0.00014076	Control vs. abx vs. vodka	glm	relative abundance
232	Vodka	-1.20524	0.0863494	-13.9577	8.43e-06	d__Bacteria.p__Bacteroidota.c__Bacteroidia.o__Bacteroidales.f__Rikenellaceae.g__Alistipes.s__Alistipes.putredinis	0.00014276	Control vs. abx vs. vodka	glm	relative abundance
799	Antibiotic	-3.89265	0.279872	-13.9086	8.61e-06	d__Bacteria.p__Proteobacteria.c__Gammaproteobacteria.o__Enterobacterales.f__Enterobacteriaceae.g__Escherichia.s__Escherichia.sp005843885	0.00014531	Control vs. abx vs. vodka	glm	relative abundance
538	Vodka	2.70596	0.195294	13.8558	8.8e-06	d__Bacteria.p__Firmicutes_A.c__Clostridia.o__Oscillospirales.f__Oscillospiraceae.g__CAG.170.s__CAG.170.sp905214155	0.00014815	Control vs. abx vs. vodka	glm	relative abundance
166	Vodka	-1.28671	0.0930784	-13.8239	8.92e-06	d__Bacteria.p__Bacteroidota.c__Bacteroidia.o__Bacteroidales.f__Bacteroidaceae.g__Bacteroides.s__Bacteroides.sp002491635	0.00014973	Control vs. abx vs. vodka	glm	relative abundance
293	Antibiotic	2.75518	0.199728	13.7947	9.03e-06	d__Bacteria.p__Firmicutes_A.c__Clostridia.o__Clostridiales.f__Clostridiaceae.g__Clostridium.s__Clostridium.sp000435835	0.00015116	Control vs. abx vs. vodka	glm	relative abundance
553	Antibiotic	-4.61583	0.33543	-13.7609	9.16e-06	d__Bacteria.p__Firmicutes_A.c__Clostridia.o__Oscillospirales.f__Oscillospiraceae.g__Dysosmobacter.s__Dysosmobacter.sp000436875	0.0001529	Control vs. abx vs. vodka	glm	relative abundance
314	Vodka	1.80386	0.1316	13.7071	9.37e-06	d__Bacteria.p__Firmicutes_A.c__Clostridia.o__Lachnospirales.f__Lachnospiraceae.g__Anaerostipes.s__Anaerostipes.sp905215045	0.00015599	Control vs. abx vs. vodka	glm	relative abundance
150	Vodka	-1.50292	0.110136	-13.6461	9.62e-06	d__Bacteria.p__Bacteroidota.c__Bacteroidia.o__Bacteroidales.f__Bacteroidaceae.g__Bacteroides.s__Bacteroides.caccae	0.0001596	Control vs. abx vs. vodka	glm	relative abundance
566	Vodka	1.90346	0.139546	13.6403	9.64e-06	d__Bacteria.p__Firmicutes_A.c__Clostridia.o__Oscillospirales.f__Oscillospiraceae.g__Galloscillospira_A.s__Galloscillospira_A.excrementavium	0.0001596	Control vs. abx vs. vodka	glm	relative abundance
785	Antibiotic	-3.94783	0.290693	-13.5808	9.89e-06	d__Bacteria.p__Proteobacteria.c__Gammaproteobacteria.o__Enterobacterales.f__Enterobacteriaceae.g__Escherichia.s__Escherichia.coli	0.00016326	Control vs. abx vs. vodka	glm	relative abundance
274	Vodka	1.98133	0.147654	13.4187	1.06e-05	d__Bacteria.p__Firmicutes_A.c__Clostridia.o__Christensenellales.f__CAG.74.g__Pullichristensenella.s__Pullichristensenella.stercoripullorum	0.00017461	Control vs. abx vs. vodka	glm	relative abundance
749	Antibiotic	7.25367	0.541058	13.4065	1.07e-05	d__Bacteria.p__Firmicutes.c__Bacilli.o__Lactobacillales.f__Streptococcaceae.g__Streptococcus.s__Streptococcus.parasanguinis_E	0.00017505	Control vs. abx vs. vodka	glm	relative abundance
295	Antibiotic	-5.95213	0.444483	-13.3911	1.07e-05	d__Bacteria.p__Firmicutes_A.c__Clostridia.o__Lachnospirales.f__Anaerotignaceae.g__Metalachnospira.s__Metalachnospira.sp900546215	0.00017573	Control vs. abx vs. vodka	glm	relative abundance
413	Antibiotic	-3.57296	0.268954	-13.2846	1.12e-05	d__Bacteria.p__Firmicutes_A.c__Clostridia.o__Lachnospirales.f__Lachnospiraceae.g__Enterocloster.s__Enterocloster.lavalensis	0.00018308	Control vs. abx vs. vodka	glm	relative abundance
758	Vodka	-1.84906	0.139171	-13.2863	1.12e-05	d__Bacteria.p__Firmicutes.c__Bacilli.o__Lactobacillales.f__Streptococcaceae.g__Streptococcus.s__Streptococcus.salivarius	0.00018308	Control vs. abx vs. vodka	glm	relative abundance
196	Vodka	-0.859305	0.0650426	-13.2114	1.16e-05	d__Bacteria.p__Bacteroidota.c__Bacteroidia.o__Bacteroidales.f__Bacteroidaceae.g__Phocaeicola.s__Phocaeicola.dorei	0.00018855	Control vs. abx vs. vodka	glm	relative abundance
395	Antibiotic	-1.12833	0.0857999	-13.1507	1.19e-05	d__Bacteria.p__Firmicutes_A.c__Clostridia.o__Lachnospirales.f__Lachnospiraceae.g__Dorea.s__Dorea.formicigenerans	0.00019314	Control vs. abx vs. vodka	glm	relative abundance
478	Vodka	1.17363	0.0893181	13.1398	1.2e-05	d__Bacteria.p__Firmicutes_A.c__Clostridia.o__Lachnospirales.f__Lachnospiraceae.g__Scatomonas.s__Scatomonas.sp003481995	0.00019353	Control vs. abx vs. vodka	glm	relative abundance
449	Antibiotic	1.66925	0.127792	13.0622	1.24e-05	d__Bacteria.p__Firmicutes_A.c__Clostridia.o__Lachnospirales.f__Lachnospiraceae.g__Lachnospira.s__Lachnospira.sp003537285	0.00019978	Control vs. abx vs. vodka	glm	relative abundance
634	Vodka	1.10071	0.0844385	13.0357	1.26e-05	d__Bacteria.p__Firmicutes_A.c__Clostridia.o__Oscillospirales.f__Ruminococcaceae.g__Gemmiger.s__Gemmiger.formicilis	0.00020105	Control vs. abx vs. vodka	glm	relative abundance
788	Vodka	-5.80317	0.445087	-13.0383	1.25e-05	d__Bacteria.p__Proteobacteria.c__Gammaproteobacteria.o__Enterobacterales.f__Enterobacteriaceae.g__Escherichia.s__Escherichia.coli_E	0.00020105	Control vs. abx vs. vodka	glm	relative abundance
626	Vodka	-1.2845	0.0987064	-13.0133	1.27e-05	d__Bacteria.p__Firmicutes_A.c__Clostridia.o__Oscillospirales.f__Ruminococcaceae.g__Faecalibacterium.s__Faecalibacterium.sp900758465	0.00020252	Control vs. abx vs. vodka	glm	relative abundance
627	Antibiotic	-1.1612	0.0903072	-12.8583	1.36e-05	d__Bacteria.p__Firmicutes_A.c__Clostridia.o__Oscillospirales.f__Ruminococcaceae.g__Faecalibacterium.s__Faecalibacterium.sp900765105	0.00021655	Control vs. abx vs. vodka	glm	relative abundance
319	Antibiotic	0.568409	0.0443781	12.8083	1.39e-05	d__Bacteria.p__Firmicutes_A.c__Clostridia.o__Lachnospirales.f__Lachnospiraceae.g__Blautia_A.s__Blautia_A.luti	0.00022091	Control vs. abx vs. vodka	glm	relative abundance
108	Vodka	1.0451	0.0823072	12.6976	1.46e-05	d__Bacteria.p__Actinobacteriota.c__Coriobacteriia.o__Coriobacteriales.f__Coriobacteriaceae.g__Collinsella.s__Collinsella.sp900759335	0.00023172	Control vs. abx vs. vodka	glm	relative abundance
605	Antibiotic	-1.19388	0.0948877	-12.582	1.54e-05	d__Bacteria.p__Firmicutes_A.c__Clostridia.o__Oscillospirales.f__Ruminococcaceae.g__Faecalibacterium.s__Faecalibacterium.prausnitzii_D	0.00024262	Control vs. abx vs. vodka	glm	relative abundance
623	Antibiotic	-1.2365	0.098273	-12.5823	1.54e-05	d__Bacteria.p__Firmicutes_A.c__Clostridia.o__Oscillospirales.f__Ruminococcaceae.g__Faecalibacterium.s__Faecalibacterium.sp900539945	0.00024262	Control vs. abx vs. vodka	glm	relative abundance
702	Vodka	-1.12508	0.0894341	-12.58	1.54e-05	d__Bacteria.p__Firmicutes.c__Bacilli.o__Erysipelotrichales.f__Erysipelotrichaceae.g__Holdemania.s__Holdemania.filiformis	0.00024262	Control vs. abx vs. vodka	glm	relative abundance
425	Antibiotic	0.822313	0.0659378	12.471	1.62e-05	d__Bacteria.p__Firmicutes_A.c__Clostridia.o__Lachnospirales.f__Lachnospiraceae.g__Eubacterium_F.s__Eubacterium_F.sp900539115	0.00025403	Control vs. abx vs. vodka	glm	relative abundance
692	Vodka	1.43219	0.114857	12.4694	1.63e-05	d__Bacteria.p__Firmicutes_C.c__Negativicutes.o__Veillonellales.f__Veillonellaceae.g__Veillonella.s__Veillonella.parvula_A	0.00025403	Control vs. abx vs. vodka	glm	relative abundance
457	Antibiotic	0.944465	0.0761589	12.4012	1.68e-05	d__Bacteria.p__Firmicutes_A.c__Clostridia.o__Lachnospirales.f__Lachnospiraceae.g__Mediterraneibacter.s__Mediterraneibacter.norwichensis	0.00026154	Control vs. abx vs. vodka	glm	relative abundance
528	Vodka	2.71674	0.219367	12.3845	1.69e-05	d__Bacteria.p__Firmicutes_A.c__Clostridia.o__Oscillospirales.f__Oscillospiraceae.g__CAG.170.s__CAG.170.sp003516765	0.0002629	Control vs. abx vs. vodka	glm	relative abundance
522	Vodka	-2.85411	0.231321	-12.3383	1.73e-05	d__Bacteria.p__Firmicutes_A.c__Clostridia.o__Oscillospirales.f__Oscillospiraceae.g__An92.s__An92.sp900199495	0.00026724	Control vs. abx vs. vodka	glm	relative abundance
525	Antibiotic	1.61101	0.130545	12.3407	1.73e-05	d__Bacteria.p__Firmicutes_A.c__Clostridia.o__Oscillospirales.f__Oscillospiraceae.g__CAG.170.s__CAG.170.sp002404795	0.00026724	Control vs. abx vs. vodka	glm	relative abundance
745	Antibiotic	6.91553	0.562925	12.285	1.77e-05	d__Bacteria.p__Firmicutes.c__Bacilli.o__Lactobacillales.f__Streptococcaceae.g__Streptococcus.s__Streptococcus.parasanguinis_C	0.00027332	Control vs. abx vs. vodka	glm	relative abundance
437	Antibiotic	-0.433246	0.035398	-12.2393	1.81e-05	d__Bacteria.p__Firmicutes_A.c__Clostridia.o__Lachnospirales.f__Lachnospiraceae.g__KLE1615.s__KLE1615.sp900066985	0.00027746	Control vs. abx vs. vodka	glm	relative abundance
678	Vodka	0.760584	0.0621058	12.2466	1.8e-05	d__Bacteria.p__Firmicutes_C.c__Negativicutes.o__Acidaminococcales.f__Acidaminococcaceae.g__CAG.266.s__CAG.266.sp000436095	0.00027746	Control vs. abx vs. vodka	glm	relative abundance
721	Antibiotic	6.71036	0.548386	12.2366	1.81e-05	d__Bacteria.p__Firmicutes.c__Bacilli.o__Lactobacillales.f__Lactobacillaceae.g__Lactobacillus.s__Lactobacillus.gasseri	0.00027746	Control vs. abx vs. vodka	glm	relative abundance
798	Vodka	-5.27731	0.431492	-12.2304	1.82e-05	d__Bacteria.p__Proteobacteria.c__Gammaproteobacteria.o__Enterobacterales.f__Enterobacteriaceae.g__Escherichia.s__Escherichia.sp004211955	0.00027755	Control vs. abx vs. vodka	glm	relative abundance
265	Antibiotic	1.25016	0.102312	12.2191	1.83e-05	d__Bacteria.p__Firmicutes_A.c__Clostridia.o__Christensenellales.f__CAG.74.g__Faecivicinus.s__Faecivicinus.sp900553265	0.00027832	Control vs. abx vs. vodka	glm	relative abundance
306	Vodka	0.656496	0.0539253	12.1742	1.87e-05	d__Bacteria.p__Firmicutes_A.c__Clostridia.o__Lachnospirales.f__Lachnospiraceae.g__Agathobacter.s__Agathobacter.sp900546625	0.00028358	Control vs. abx vs. vodka	glm	relative abundance
300	Vodka	0.591593	0.0487713	12.1299	1.91e-05	d__Bacteria.p__Firmicutes_A.c__Clostridia.o__Lachnospirales.f__Lachnospiraceae.g__Agathobacter.s__Agathobacter.rectalis	0.00028888	Control vs. abx vs. vodka	glm	relative abundance
496	Vodka	1.95369	0.161616	12.0885	1.95e-05	d__Bacteria.p__Firmicutes_A.c__Clostridia.o__Oscillospirales.f__Acutalibacteraceae.g__Avimonas_A.s__Avimonas_A.narfia	0.0002939	Control vs. abx vs. vodka	glm	relative abundance
261	Antibiotic	1.15953	0.096417	12.0262	2.01e-05	d__Bacteria.p__Firmicutes_A.c__Clostridia.o__Christensenellales.f__CAG.74.g__Alectryocaccomicrobium.s__Alectryocaccomicrobium.faecavium	0.00030206	Control vs. abx vs. vodka	glm	relative abundance
460	Vodka	-1.46778	0.122449	-11.9869	2.04e-05	d__Bacteria.p__Firmicutes_A.c__Clostridia.o__Lachnospirales.f__Lachnospiraceae.g__Mediterraneibacter.s__Mediterraneibacter.torques	0.00030704	Control vs. abx vs. vodka	glm	relative abundance
254	Vodka	1.52017	0.127191	11.9519	2.08e-05	d__Bacteria.p__Desulfobacterota_I.c__Desulfovibrionia.o__Desulfovibrionales.f__Desulfovibrionaceae.g__Mailhella.s__Mailhella.merdigallinarum	0.00031149	Control vs. abx vs. vodka	glm	relative abundance
479	Antibiotic	-2.66403	0.226249	-11.7748	2.27e-05	d__Bacteria.p__Firmicutes_A.c__Clostridia.o__Lachnospirales.f__Lachnospiraceae.g__Sellimonas.s__Sellimonas.intestinalis	0.00033872	Control vs. abx vs. vodka	glm	relative abundance
664	Vodka	2.76878	0.235791	11.7425	2.3e-05	d__Bacteria.p__Firmicutes_A.c__Clostridia.o__Peptostreptococcales.f__Peptostreptococcaceae.g__Intestinibacter.s__Intestinibacter.bartlettii	0.00034326	Control vs. abx vs. vodka	glm	relative abundance
74	Vodka	1.30518	0.111237	11.7334	2.31e-05	d__Bacteria.p__Actinobacteriota.c__Coriobacteriia.o__Coriobacteriales.f__Coriobacteriaceae.g__Collinsella.s__Collinsella.sp900552185	0.00034393	Control vs. abx vs. vodka	glm	relative abundance
217	Antibiotic	-1.44488	0.123441	-11.705	2.35e-05	d__Bacteria.p__Bacteroidota.c__Bacteroidia.o__Bacteroidales.f__Rikenellaceae.g__Alistipes_A.s__Alistipes_A.indistinctus	0.00034702	Control vs. abx vs. vodka	glm	relative abundance
774	Vodka	-0.781878	0.0667937	-11.7059	2.34e-05	d__Bacteria.p__Proteobacteria.c__Gammaproteobacteria.o__Burkholderiales.f__Burkholderiaceae.g__Parasutterella.s__Parasutterella.gallistercoris	0.00034702	Control vs. abx vs. vodka	glm	relative abundance
421	Antibiotic	-3.11606	0.267262	-11.6592	2.4e-05	d__Bacteria.p__Firmicutes_A.c__Clostridia.o__Lachnospirales.f__Lachnospiraceae.g__Enterocloster.s__Enterocloster.sp900541315	0.00035408	Control vs. abx vs. vodka	glm	relative abundance
310	Vodka	1.04149	0.0895185	11.6343	2.43e-05	d__Bacteria.p__Firmicutes_A.c__Clostridia.o__Lachnospirales.f__Lachnospiraceae.g__Anaerobutyricum.s__Anaerobutyricum.soehngenii	0.00035757	Control vs. abx vs. vodka	glm	relative abundance
369	Antibiotic	-1.02439	0.0881975	-11.6147	2.45e-05	d__Bacteria.p__Firmicutes_A.c__Clostridia.o__Lachnospirales.f__Lachnospiraceae.g__Choladocola.s__Choladocola.sp018223365	0.00036017	Control vs. abx vs. vodka	glm	relative abundance
447	Antibiotic	1.59699	0.137649	11.6019	2.47e-05	d__Bacteria.p__Firmicutes_A.c__Clostridia.o__Lachnospirales.f__Lachnospiraceae.g__Lachnospira.s__Lachnospira.sp003451515	0.00036157	Control vs. abx vs. vodka	glm	relative abundance
595	Antibiotic	-2.62547	0.227866	-11.522	2.57e-05	d__Bacteria.p__Firmicutes_A.c__Clostridia.o__Oscillospirales.f__Ruminococcaceae.g__Anaerotruncus.s__Anaerotruncus.massiliensis	0.00037535	Control vs. abx vs. vodka	glm	relative abundance
101	Antibiotic	-3.03927	0.265738	-11.4371	2.68e-05	d__Bacteria.p__Actinobacteriota.c__Coriobacteriia.o__Coriobacteriales.f__Coriobacteriaceae.g__Collinsella.s__Collinsella.sp900752545	0.00039074	Control vs. abx vs. vodka	glm	relative abundance
621	Antibiotic	-1.1462	0.100537	-11.4007	2.73e-05	d__Bacteria.p__Firmicutes_A.c__Clostridia.o__Oscillospirales.f__Ruminococcaceae.g__Faecalibacterium.s__Faecalibacterium.sp900539885	0.000397	Control vs. abx vs. vodka	glm	relative abundance
44	Vodka	0.895243	0.0787835	11.3633	2.78e-05	d__Bacteria.p__Actinobacteriota.c__Coriobacteriia.o__Coriobacteriales.f__Coriobacteriaceae.g__Collinsella.s__Collinsella.sp900546455	0.00040357	Control vs. abx vs. vodka	glm	relative abundance
794	Vodka	-5.29335	0.466023	-11.3586	2.79e-05	d__Bacteria.p__Proteobacteria.c__Gammaproteobacteria.o__Enterobacterales.f__Enterobacteriaceae.g__Escherichia.s__Escherichia.sp001660175	0.00040357	Control vs. abx vs. vodka	glm	relative abundance
473	Antibiotic	-1.2287	0.108634	-11.3104	2.86e-05	d__Bacteria.p__Firmicutes_A.c__Clostridia.o__Lachnospirales.f__Lachnospiraceae.g__Roseburia.s__Roseburia.inulinivorans	0.00041255	Control vs. abx vs. vodka	glm	relative abundance
803	Antibiotic	-0.80425	0.0717108	-11.2152	3e-05	d__Bacteria.p__Verrucomicrobiota.c__Verrucomicrobiae.o__Verrucomicrobiales.f__Akkermansiaceae.g__Akkermansia.s__Akkermansia.muciniphila_A	0.00043209	Control vs. abx vs. vodka	glm	relative abundance
540	Vodka	1.36387	0.12274	11.1118	3.17e-05	d__Bacteria.p__Firmicutes_A.c__Clostridia.o__Oscillospirales.f__Oscillospiraceae.g__CAG.83.s__CAG.83.sp000431575	0.00045464	Control vs. abx vs. vodka	glm	relative abundance
257	Antibiotic	1.07626	0.0973281	11.0581	3.26e-05	d__Bacteria.p__Firmicutes_A.c__Clostridia.o__Christensenellales.f__CAG.138.g__Phil1.s__Phil1.sp001940855	0.00046636	Control vs. abx vs. vodka	glm	relative abundance
675	Antibiotic	2.03302	0.183972	11.0507	3.27e-05	d__Bacteria.p__Firmicutes_A.c__Clostridia.o__UBA1381.f__UBA9506.g__UBA9506.s__UBA9506.sp003506415	0.00046702	Control vs. abx vs. vodka	glm	relative abundance
586	Vodka	0.755992	0.0693229	10.9054	3.53e-05	d__Bacteria.p__Firmicutes_A.c__Clostridia.o__Oscillospirales.f__Oscillospiraceae.g__Onthomonas.s__Onthomonas.sp900758315	0.00050274	Control vs. abx vs. vodka	glm	relative abundance
296	Vodka	-4.82694	0.444483	-10.8597	3.61e-05	d__Bacteria.p__Firmicutes_A.c__Clostridia.o__Lachnospirales.f__Anaerotignaceae.g__Metalachnospira.s__Metalachnospira.sp900546215	0.00051376	Control vs. abx vs. vodka	glm	relative abundance
140	Vodka	-0.832456	0.0771907	-10.7844	3.76e-05	d__Bacteria.p__Actinobacteriota.c__Coriobacteriia.o__Coriobacteriales.f__Eggerthellaceae.g__Gordonibacter.s__Gordonibacter.pamelaeae	0.00053267	Control vs. abx vs. vodka	glm	relative abundance
585	Antibiotic	-0.747471	0.0693229	-10.7824	3.76e-05	d__Bacteria.p__Firmicutes_A.c__Clostridia.o__Oscillospirales.f__Oscillospiraceae.g__Onthomonas.s__Onthomonas.sp900758315	0.00053267	Control vs. abx vs. vodka	glm	relative abundance
321	Antibiotic	-1.12371	0.10461	-10.7419	3.85e-05	d__Bacteria.p__Firmicutes_A.c__Clostridia.o__Lachnospirales.f__Lachnospiraceae.g__Blautia_A.s__Blautia_A.massiliensis	0.00054302	Control vs. abx vs. vodka	glm	relative abundance
625	Antibiotic	-1.05822	0.0987064	-10.7209	3.89e-05	d__Bacteria.p__Firmicutes_A.c__Clostridia.o__Oscillospirales.f__Ruminococcaceae.g__Faecalibacterium.s__Faecalibacterium.sp900758465	0.00054782	Control vs. abx vs. vodka	glm	relative abundance
198	Vodka	-0.467943	0.0438412	-10.6736	3.99e-05	d__Bacteria.p__Bacteroidota.c__Bacteroidia.o__Bacteroidales.f__Bacteroidaceae.g__Phocaeicola.s__Phocaeicola.massiliensis	0.00056056	Control vs. abx vs. vodka	glm	relative abundance
683	Antibiotic	-6.71322	0.633293	-10.6005	4.15e-05	d__Bacteria.p__Firmicutes_C.c__Negativicutes.o__Veillonellales.f__Dialisteraceae.g__Dialister.s__Dialister.sp900541485	0.00058169	Control vs. abx vs. vodka	glm	relative abundance
297	Antibiotic	-0.719768	0.0682231	-10.5502	4.26e-05	d__Bacteria.p__Firmicutes_A.c__Clostridia.o__Lachnospirales.f__Lachnospiraceae.g__Acetatifactor.s__Acetatifactor.sp900066565	0.00059634	Control vs. abx vs. vodka	glm	relative abundance
56	Vodka	3.67871	0.348989	10.541	4.29e-05	d__Bacteria.p__Actinobacteriota.c__Coriobacteriia.o__Coriobacteriales.f__Coriobacteriaceae.g__Collinsella.s__Collinsella.sp900550355	0.00059739	Control vs. abx vs. vodka	glm	relative abundance
340	Vodka	1.38575	0.131497	10.5382	4.29e-05	d__Bacteria.p__Firmicutes_A.c__Clostridia.o__Lachnospirales.f__Lachnospiraceae.g__Blautia_A.s__Blautia_A.sp900066205	0.00059739	Control vs. abx vs. vodka	glm	relative abundance
136	Vodka	-1.04206	0.0991583	-10.509	4.36e-05	d__Bacteria.p__Actinobacteriota.c__Coriobacteriia.o__Coriobacteriales.f__Eggerthellaceae.g__Ellagibacter.s__Ellagibacter.isourolithinifaciens	0.00060553	Control vs. abx vs. vodka	glm	relative abundance
601	Antibiotic	-1.08856	0.104966	-10.3706	4.7e-05	d__Bacteria.p__Firmicutes_A.c__Clostridia.o__Oscillospirales.f__Ruminococcaceae.g__Faecalibacterium.s__Faecalibacterium.prausnitzii_A	0.00065174	Control vs. abx vs. vodka	glm	relative abundance
272	Vodka	1.75894	0.169714	10.3641	4.72e-05	d__Bacteria.p__Firmicutes_A.c__Clostridia.o__Christensenellales.f__CAG.74.g__Pullichristensenella.s__Pullichristensenella.excrementipullorum	0.00065254	Control vs. abx vs. vodka	glm	relative abundance
138	Vodka	-0.959275	0.0928403	-10.3325	4.8e-05	d__Bacteria.p__Actinobacteriota.c__Coriobacteriia.o__Coriobacteriales.f__Eggerthellaceae.g__Ellagibacter.s__Ellagibacter.sp900554945	0.00066247	Control vs. abx vs. vodka	glm	relative abundance
607	Antibiotic	-0.90088	0.0874195	-10.3053	4.88e-05	d__Bacteria.p__Firmicutes_A.c__Clostridia.o__Oscillospirales.f__Ruminococcaceae.g__Faecalibacterium.s__Faecalibacterium.prausnitzii_E	0.00067098	Control vs. abx vs. vodka	glm	relative abundance
562	Vodka	1.68712	0.166422	10.1376	5.36e-05	d__Bacteria.p__Firmicutes_A.c__Clostridia.o__Oscillospirales.f__Oscillospiraceae.g__Faecousia.s__Faecousia.sp000434635	0.00073517	Control vs. abx vs. vodka	glm	relative abundance
234	Vodka	-1.16394	0.114932	-10.1272	5.39e-05	d__Bacteria.p__Bacteroidota.c__Bacteroidia.o__Bacteroidales.f__Rikenellaceae.g__Alistipes.s__Alistipes.shahii	0.00073779	Control vs. abx vs. vodka	glm	relative abundance
418	Vodka	-1.36701	0.135204	-10.1107	5.44e-05	d__Bacteria.p__Firmicutes_A.c__Clostridia.o__Lachnospirales.f__Lachnospiraceae.g__Enterocloster.s__Enterocloster.sp000431375	0.00074294	Control vs. abx vs. vodka	glm	relative abundance
582	Vodka	-2.79742	0.277786	-10.0704	5.56e-05	d__Bacteria.p__Firmicutes_A.c__Clostridia.o__Oscillospirales.f__Oscillospiraceae.g__Marseille.P3106.s__Marseille.P3106.sp900543935	0.0007583	Control vs. abx vs. vodka	glm	relative abundance
599	Antibiotic	-1.04313	0.103667	-10.0624	5.59e-05	d__Bacteria.p__Firmicutes_A.c__Clostridia.o__Oscillospirales.f__Ruminococcaceae.g__Faecalibacterium.s__Faecalibacterium.prausnitzii	0.00076	Control vs. abx vs. vodka	glm	relative abundance
797	Antibiotic	-4.30416	0.431492	-9.97506	5.88e-05	d__Bacteria.p__Proteobacteria.c__Gammaproteobacteria.o__Enterobacterales.f__Enterobacteriaceae.g__Escherichia.s__Escherichia.sp004211955	0.00079688	Control vs. abx vs. vodka	glm	relative abundance
373	Antibiotic	-2.73316	0.275117	-9.93455	6.01e-05	d__Bacteria.p__Firmicutes_A.c__Clostridia.o__Lachnospirales.f__Lachnospiraceae.g__Clostridium_AP.s__Clostridium_AP.scindens	0.00081182	Control vs. abx vs. vodka	glm	relative abundance
617	Antibiotic	-1.10397	0.11112	-9.93489	6.01e-05	d__Bacteria.p__Firmicutes_A.c__Clostridia.o__Oscillospirales.f__Ruminococcaceae.g__Faecalibacterium.s__Faecalibacterium.prausnitzii_J	0.00081182	Control vs. abx vs. vodka	glm	relative abundance
282	Vodka	2.91397	0.293866	9.91598	6.08e-05	d__Bacteria.p__Firmicutes_A.c__Clostridia.o__Christensenellales.f__QAND01.g__QAND01.s__QAND01.sp003150225	0.00081863	Control vs. abx vs. vodka	glm	relative abundance
416	Vodka	-2.26437	0.230387	-9.82856	6.39e-05	d__Bacteria.p__Firmicutes_A.c__Clostridia.o__Lachnospirales.f__Lachnospiraceae.g__Enterocloster.s__Enterocloster.sp000155435	0.00085508	Control vs. abx vs. vodka	glm	relative abundance
611	Antibiotic	-0.976243	0.0992738	-9.83384	6.37e-05	d__Bacteria.p__Firmicutes_A.c__Clostridia.o__Oscillospirales.f__Ruminococcaceae.g__Faecalibacterium.s__Faecalibacterium.prausnitzii_G	0.00085508	Control vs. abx vs. vodka	glm	relative abundance
645	Antibiotic	1.40955	0.143393	9.83002	6.39e-05	d__Bacteria.p__Firmicutes_A.c__Clostridia.o__Oscillospirales.f__Ruminococcaceae.g__Ruminiclostridium_E.s__Ruminiclostridium_E.siraeum	0.00085508	Control vs. abx vs. vodka	glm	relative abundance
50	Vodka	1.14849	0.117209	9.79861	6.5e-05	d__Bacteria.p__Actinobacteriota.c__Coriobacteriia.o__Coriobacteriales.f__Coriobacteriaceae.g__Collinsella.s__Collinsella.sp900548495	0.00086808	Control vs. abx vs. vodka	glm	relative abundance
182	Vodka	-0.847306	0.0866423	-9.77936	6.58e-05	d__Bacteria.p__Bacteroidota.c__Bacteroidia.o__Bacteroidales.f__Bacteroidaceae.g__Bacteroides.s__Bacteroides.sp902362375	0.00087586	Control vs. abx vs. vodka	glm	relative abundance
30	Vodka	3.49828	0.358954	9.74575	6.71e-05	d__Bacteria.p__Actinobacteriota.c__Coriobacteriia.o__Coriobacteriales.f__Coriobacteriaceae.g__Collinsella.s__Collinsella.aerofaciens_I	0.00088914	Control vs. abx vs. vodka	glm	relative abundance
342	Vodka	1.43581	0.147303	9.74726	6.7e-05	d__Bacteria.p__Firmicutes_A.c__Clostridia.o__Lachnospirales.f__Lachnospiraceae.g__Blautia_A.s__Blautia_A.sp900066335	0.00088914	Control vs. abx vs. vodka	glm	relative abundance
72	Vodka	2.51265	0.259548	9.68087	6.97e-05	d__Bacteria.p__Actinobacteriota.c__Coriobacteriia.o__Coriobacteriales.f__Coriobacteriaceae.g__Collinsella.s__Collinsella.sp900552145	0.00092146	Control vs. abx vs. vodka	glm	relative abundance
366	Vodka	-1.2545	0.130211	-9.63435	7.16e-05	d__Bacteria.p__Firmicutes_A.c__Clostridia.o__Lachnospirales.f__Lachnospiraceae.g__Choladocola.s__Choladocola.sp003480725	0.0009449	Control vs. abx vs. vodka	glm	relative abundance
218	Vodka	1.18608	0.123441	9.60844	7.27e-05	d__Bacteria.p__Bacteroidota.c__Bacteroidia.o__Bacteroidales.f__Rikenellaceae.g__Alistipes_A.s__Alistipes_A.indistinctus	0.00095731	Control vs. abx vs. vodka	glm	relative abundance
396	Vodka	0.815645	0.0857999	9.50636	7.72e-05	d__Bacteria.p__Firmicutes_A.c__Clostridia.o__Lachnospirales.f__Lachnospiraceae.g__Dorea.s__Dorea.formicigenerans	0.00101259	Control vs. abx vs. vodka	glm	relative abundance
639	Antibiotic	-0.569619	0.0599065	-9.50847	7.71e-05	d__Bacteria.p__Firmicutes_A.c__Clostridia.o__Oscillospirales.f__Ruminococcaceae.g__Gemmiger.s__Gemmiger.sp900540595	0.00101259	Control vs. abx vs. vodka	glm	relative abundance
347	Antibiotic	-0.64302	0.0678224	-9.48094	7.84e-05	d__Bacteria.p__Firmicutes_A.c__Clostridia.o__Lachnospirales.f__Lachnospiraceae.g__Blautia_A.s__Blautia_A.sp900120195	0.00102579	Control vs. abx vs. vodka	glm	relative abundance
379	Antibiotic	-4.31339	0.45843	-9.40905	8.19e-05	d__Bacteria.p__Firmicutes_A.c__Clostridia.o__Lachnospirales.f__Lachnospiraceae.g__Clostridium_Q.s__Clostridium_Q.symbiosum	0.00106863	Control vs. abx vs. vodka	glm	relative abundance
104	Vodka	4.12157	0.439372	9.3806	8.33e-05	d__Bacteria.p__Actinobacteriota.c__Coriobacteriia.o__Coriobacteriales.f__Coriobacteriaceae.g__Collinsella.s__Collinsella.sp900755685	0.00108471	Control vs. abx vs. vodka	glm	relative abundance
547	Antibiotic	0.74394	0.0794425	9.3645	8.41e-05	d__Bacteria.p__Firmicutes_A.c__Clostridia.o__Oscillospirales.f__Oscillospiraceae.g__CAG.83.s__CAG.83.sp900548615	0.00109288	Control vs. abx vs. vodka	glm	relative abundance
556	Vodka	-0.870514	0.0944429	-9.21736	9.2e-05	d__Bacteria.p__Firmicutes_A.c__Clostridia.o__Oscillospirales.f__Oscillospiraceae.g__Dysosmobacter.s__Dysosmobacter.welbionis	0.0011927	Control vs. abx vs. vodka	glm	relative abundance
629	Antibiotic	-1.03314	0.112263	-9.20294	9.28e-05	d__Bacteria.p__Firmicutes_A.c__Clostridia.o__Oscillospirales.f__Ruminococcaceae.g__Faecalibacterium.s__Faecalibacterium.sp900765705	0.001198	Control vs. abx vs. vodka	glm	relative abundance
660	Vodka	1.41282	0.153471	9.20578	9.27e-05	d__Bacteria.p__Firmicutes_A.c__Clostridia.o__Peptostreptococcales.f__Anaerovoracaceae.g__Copromorpha.s__Copromorpha.sp900549125	0.001198	Control vs. abx vs. vodka	glm	relative abundance
684	Vodka	-5.81301	0.633293	-9.17903	9.42e-05	d__Bacteria.p__Firmicutes_C.c__Negativicutes.o__Veillonellales.f__Dialisteraceae.g__Dialister.s__Dialister.sp900541485	0.00121306	Control vs. abx vs. vodka	glm	relative abundance
346	Vodka	0.343207	0.0374685	9.15989	9.53e-05	d__Bacteria.p__Firmicutes_A.c__Clostridia.o__Lachnospirales.f__Lachnospiraceae.g__Blautia_A.s__Blautia_A.sp900066505	0.00122477	Control vs. abx vs. vodka	glm	relative abundance
48	Vodka	1.92624	0.21091	9.13299	9.69e-05	d__Bacteria.p__Actinobacteriota.c__Coriobacteriia.o__Coriobacteriales.f__Coriobacteriaceae.g__Collinsella.s__Collinsella.sp900547505	0.00124255	Control vs. abx vs. vodka	glm	relative abundance
454	Vodka	0.624289	0.0684512	9.12021	9.77e-05	d__Bacteria.p__Firmicutes_A.c__Clostridia.o__Lachnospirales.f__Lachnospiraceae.g__Mediterraneibacter_A.s__Mediterraneibacter_A.butyricigenes	0.00124968	Control vs. abx vs. vodka	glm	relative abundance
370	Vodka	0.802452	0.0881975	9.09835	9.9e-05	d__Bacteria.p__Firmicutes_A.c__Clostridia.o__Lachnospirales.f__Lachnospiraceae.g__Choladocola.s__Choladocola.sp018223365	0.00126397	Control vs. abx vs. vodka	glm	relative abundance
244	Vodka	-2.15775	0.239025	-9.02731	0.00010349	d__Bacteria.p__Bacteroidota.c__Bacteroidia.o__Bacteroidales.f__Tannerellaceae.g__Parabacteroides.s__Parabacteroides.johnsonii	0.00131825	Control vs. abx vs. vodka	glm	relative abundance
613	Antibiotic	-0.72785	0.080664	-9.02323	0.00010375	d__Bacteria.p__Firmicutes_A.c__Clostridia.o__Oscillospirales.f__Ruminococcaceae.g__Faecalibacterium.s__Faecalibacterium.prausnitzii_H	0.00131875	Control vs. abx vs. vodka	glm	relative abundance
350	Vodka	1.14117	0.127103	8.97831	0.00010671	d__Bacteria.p__Firmicutes_A.c__Clostridia.o__Lachnospirales.f__Lachnospiraceae.g__Blautia_A.s__Blautia_A.sp900548245	0.00135345	Control vs. abx vs. vodka	glm	relative abundance
633	Antibiotic	-0.751976	0.0844385	-8.90561	0.00011171	d__Bacteria.p__Firmicutes_A.c__Clostridia.o__Oscillospirales.f__Ruminococcaceae.g__Gemmiger.s__Gemmiger.formicilis	0.00141381	Control vs. abx vs. vodka	glm	relative abundance
697	Antibiotic	1.53738	0.173302	8.87111	0.00011418	d__Bacteria.p__Firmicutes.c__Bacilli.o__Erysipelotrichales.f__Coprobacillaceae.g__Faecalibacillus.s__Faecalibacillus.intestinalis	0.00144192	Control vs. abx vs. vodka	glm	relative abundance
787	Antibiotic	-3.93753	0.445087	-8.84664	0.00011597	d__Bacteria.p__Proteobacteria.c__Gammaproteobacteria.o__Enterobacterales.f__Enterobacteriaceae.g__Escherichia.s__Escherichia.coli_E	0.00146136	Control vs. abx vs. vodka	glm	relative abundance
112	Vodka	1.06118	0.120165	8.83097	0.00011713	d__Bacteria.p__Actinobacteriota.c__Coriobacteriia.o__Coriobacteriales.f__Coriobacteriaceae.g__Collinsella.s__Collinsella.sp900764415	0.00147283	Control vs. abx vs. vodka	glm	relative abundance
13	Antibiotic	-1.67088	0.190708	-8.76147	0.00012245	d__Bacteria.p__Actinobacteriota.c__Actinomycetia.o__Actinomycetales.f__Bifidobacteriaceae.g__Bifidobacterium.s__Bifidobacterium.dentium	0.00153643	Control vs. abx vs. vodka	glm	relative abundance
301	Antibiotic	0.733971	0.0838403	8.75439	0.00012301	d__Bacteria.p__Firmicutes_A.c__Clostridia.o__Lachnospirales.f__Lachnospiraceae.g__Agathobacter.s__Agathobacter.sp000434275	0.00154012	Control vs. abx vs. vodka	glm	relative abundance
631	Antibiotic	-1.10958	0.126892	-8.74429	0.00012381	d__Bacteria.p__Firmicutes_A.c__Clostridia.o__Oscillospirales.f__Ruminococcaceae.g__Faecalibacterium.s__Faecalibacterium.sp905215595	0.00154684	Control vs. abx vs. vodka	glm	relative abundance
375	Antibiotic	-3.90139	0.44787	-8.71098	0.00012649	d__Bacteria.p__Firmicutes_A.c__Clostridia.o__Lachnospirales.f__Lachnospiraceae.g__Clostridium_AP.s__Clostridium_AP.sp000509125	0.00157699	Control vs. abx vs. vodka	glm	relative abundance
782	Vodka	-2.41449	0.277864	-8.68949	0.00012826	d__Bacteria.p__Proteobacteria.c__Gammaproteobacteria.o__Enterobacterales.f__Enterobacteriaceae.g__Citrobacter.s__Citrobacter.portucalensis	0.00159561	Control vs. abx vs. vodka	glm	relative abundance
132	Vodka	0.994303	0.114837	8.6584	0.00013086	d__Bacteria.p__Actinobacteriota.c__Coriobacteriia.o__Coriobacteriales.f__Eggerthellaceae.g__CAJFUR01.s__CAJFUR01.sp904420575	0.00162458	Control vs. abx vs. vodka	glm	relative abundance
576	Vodka	-0.815501	0.0947171	-8.60985	0.00013506	d__Bacteria.p__Firmicutes_A.c__Clostridia.o__Oscillospirales.f__Oscillospiraceae.g__Lawsonibacter.s__Lawsonibacter.sp900754605	0.00167308	Control vs. abx vs. vodka	glm	relative abundance
283	Antibiotic	0.893021	0.104002	8.58654	0.00013712	d__Bacteria.p__Firmicutes_A.c__Clostridia.o__Christensenellales.f__UBA1750.g__Spyradocola.s__Spyradocola.merdavium	0.00169512	Control vs. abx vs. vodka	glm	relative abundance
793	Antibiotic	-3.99764	0.466023	-8.5782	0.00013787	d__Bacteria.p__Proteobacteria.c__Gammaproteobacteria.o__Enterobacterales.f__Enterobacteriaceae.g__Escherichia.s__Escherichia.sp001660175	0.00170079	Control vs. abx vs. vodka	glm	relative abundance
269	Antibiotic	-1.07629	0.126036	-8.53951	0.00014141	d__Bacteria.p__Firmicutes_A.c__Clostridia.o__Christensenellales.f__CAG.74.g__Limiplasma.s__Limiplasma.pullistercoris	0.00174075	Control vs. abx vs. vodka	glm	relative abundance
93	Antibiotic	-2.74049	0.323275	-8.47729	0.00014732	d__Bacteria.p__Actinobacteriota.c__Coriobacteriia.o__Coriobacteriales.f__Coriobacteriaceae.g__Collinsella.s__Collinsella.sp900555515	0.00180968	Control vs. abx vs. vodka	glm	relative abundance
591	Antibiotic	-0.894386	0.105575	-8.47161	0.00014787	d__Bacteria.p__Firmicutes_A.c__Clostridia.o__Oscillospirales.f__Oscillospiraceae.g__Scatomorpha.s__Scatomorpha.sp900545405	0.00181267	Control vs. abx vs. vodka	glm	relative abundance
755	Antibiotic	6.87907	0.816721	8.4228	0.00015273	d__Bacteria.p__Firmicutes.c__Bacilli.o__Lactobacillales.f__Streptococcaceae.g__Streptococcus.s__Streptococcus.parasanguinis_H	0.00186829	Control vs. abx vs. vodka	glm	relative abundance
619	Antibiotic	-1.08525	0.129207	-8.39932	0.00015513	d__Bacteria.p__Firmicutes_A.c__Clostridia.o__Oscillospirales.f__Ruminococcaceae.g__Faecalibacterium.s__Faecalibacterium.sp003449675	0.00189371	Control vs. abx vs. vodka	glm	relative abundance
520	Vodka	0.78181	0.0931945	8.38902	0.0001562	d__Bacteria.p__Firmicutes_A.c__Clostridia.o__Oscillospirales.f__Oscillospiraceae.g__An92.s__An92.sp018374635	0.00190278	Control vs. abx vs. vodka	glm	relative abundance
594	Vodka	1.14142	0.136441	8.36566	0.00015865	d__Bacteria.p__Firmicutes_A.c__Clostridia.o__Oscillospirales.f__Oscillospiraceae.g__UMGS1766.s__UMGS1766.sp900554855	0.00192863	Control vs. abx vs. vodka	glm	relative abundance
252	Vodka	1.07061	0.128473	8.33334	0.00016211	d__Bacteria.p__Desulfobacterota_I.c__Desulfovibrionia.o__Desulfovibrionales.f__Desulfovibrionaceae.g__Bilophila.s__Bilophila.wadsworthia	0.00196669	Control vs. abx vs. vodka	glm	relative abundance
394	Vodka	0.639084	0.0768332	8.31782	0.00016381	d__Bacteria.p__Firmicutes_A.c__Clostridia.o__Lachnospirales.f__Lachnospiraceae.g__Dorea_A.s__Dorea_A.longicatena_B	0.00198315	Control vs. abx vs. vodka	glm	relative abundance
569	Antibiotic	-1.22384	0.148383	-8.24787	0.00017171	d__Bacteria.p__Firmicutes_A.c__Clostridia.o__Oscillospirales.f__Oscillospiraceae.g__Intestinimonas.s__Intestinimonas.massiliensis	0.0020745	Control vs. abx vs. vodka	glm	relative abundance
34	Vodka	1.02817	0.124898	8.23206	0.00017355	d__Bacteria.p__Actinobacteriota.c__Coriobacteriia.o__Coriobacteriales.f__Coriobacteriaceae.g__Collinsella.s__Collinsella.sp018378775	0.00209215	Control vs. abx vs. vodka	glm	relative abundance
435	Antibiotic	-3.72315	0.452595	-8.22623	0.00017424	d__Bacteria.p__Firmicutes_A.c__Clostridia.o__Lachnospirales.f__Lachnospiraceae.g__Hungatella.s__Hungatella.sp005845265	0.00209215	Control vs. abx vs. vodka	glm	relative abundance
806	Vodka	0.338359	0.0411299	8.22661	0.0001742	d__Bacteria.p__Verrucomicrobiota.c__Verrucomicrobiae.o__Verrucomicrobiales.f__Akkermansiaceae.g__Akkermansia.s__Akkermansia.sp905200945	0.00209215	Control vs. abx vs. vodka	glm	relative abundance
462	Vodka	-0.813442	0.0989379	-8.22174	0.00017477	d__Bacteria.p__Firmicutes_A.c__Clostridia.o__Lachnospirales.f__Lachnospiraceae.g__Merdisoma.s__Merdisoma.sp900553635	0.00209424	Control vs. abx vs. vodka	glm	relative abundance
519	Antibiotic	-0.760755	0.0931945	-8.16309	0.00018188	d__Bacteria.p__Firmicutes_A.c__Clostridia.o__Oscillospirales.f__Oscillospiraceae.g__An92.s__An92.sp018374635	0.00217496	Control vs. abx vs. vodka	glm	relative abundance
381	Antibiotic	0.639849	0.0785432	8.14646	0.00018395	d__Bacteria.p__Firmicutes_A.c__Clostridia.o__Lachnospirales.f__Lachnospiraceae.g__Coprococcus_A.s__Coprococcus_A.catus	0.0021953	Control vs. abx vs. vodka	glm	relative abundance
402	Vodka	-2.25458	0.277258	-8.13171	0.00018582	d__Bacteria.p__Firmicutes_A.c__Clostridia.o__Lachnospirales.f__Lachnospiraceae.g__Enterocloster.s__Enterocloster.aldenensis	0.00221304	Control vs. abx vs. vodka	glm	relative abundance
131	Antibiotic	-0.917049	0.114837	-7.98567	0.0002055	d__Bacteria.p__Actinobacteriota.c__Coriobacteriia.o__Coriobacteriales.f__Eggerthellaceae.g__CAJFUR01.s__CAJFUR01.sp904420575	0.00244246	Control vs. abx vs. vodka	glm	relative abundance
622	Vodka	-0.796529	0.100537	-7.92273	0.00021471	d__Bacteria.p__Firmicutes_A.c__Clostridia.o__Oscillospirales.f__Ruminococcaceae.g__Faecalibacterium.s__Faecalibacterium.sp900539885	0.00254682	Control vs. abx vs. vodka	glm	relative abundance
423	Antibiotic	-4.71494	0.595741	-7.91441	0.00021597	d__Bacteria.p__Firmicutes_A.c__Clostridia.o__Lachnospirales.f__Lachnospiraceae.g__Enterocloster.s__Enterocloster.sp900555045	0.00255652	Control vs. abx vs. vodka	glm	relative abundance
507	Antibiotic	-0.74483	0.0947206	-7.86345	0.00022383	d__Bacteria.p__Firmicutes_A.c__Clostridia.o__Oscillospirales.f__Acutalibacteraceae.g__UMGS1484.s__UMGS1484.sp900552285	0.00264428	Control vs. abx vs. vodka	glm	relative abundance
643	Antibiotic	-0.879063	0.111846	-7.85957	0.00022445	d__Bacteria.p__Firmicutes_A.c__Clostridia.o__Oscillospirales.f__Ruminococcaceae.g__Gemmiger.s__Gemmiger.sp900554145	0.00264618	Control vs. abx vs. vodka	glm	relative abundance
554	Vodka	-2.6179	0.33543	-7.80462	0.00023333	d__Bacteria.p__Firmicutes_A.c__Clostridia.o__Oscillospirales.f__Oscillospiraceae.g__Dysosmobacter.s__Dysosmobacter.sp000436875	0.00274536	Control vs. abx vs. vodka	glm	relative abundance
539	Antibiotic	-0.957576	0.12274	-7.80168	0.00023381	d__Bacteria.p__Firmicutes_A.c__Clostridia.o__Oscillospirales.f__Oscillospiraceae.g__CAG.83.s__CAG.83.sp000431575	0.00274557	Control vs. abx vs. vodka	glm	relative abundance
446	Vodka	1.2832	0.164546	7.79845	0.00023435	d__Bacteria.p__Firmicutes_A.c__Clostridia.o__Lachnospirales.f__Lachnospiraceae.g__Lachnospira.s__Lachnospira.sp000436535	0.00274636	Control vs. abx vs. vodka	glm	relative abundance
134	Vodka	-0.811318	0.104593	-7.75693	0.00024136	d__Bacteria.p__Actinobacteriota.c__Coriobacteriia.o__Coriobacteriales.f__Eggerthellaceae.g__Eggerthella.s__Eggerthella.lenta	0.00282292	Control vs. abx vs. vodka	glm	relative abundance
792	Vodka	-6.13208	0.792675	-7.73593	0.000245	d__Bacteria.p__Proteobacteria.c__Gammaproteobacteria.o__Enterobacterales.f__Enterobacteriaceae.g__Escherichia.s__Escherichia.ruysiae	0.00285979	Control vs. abx vs. vodka	glm	relative abundance
309	Antibiotic	-0.686606	0.0895185	-7.66999	0.00025685	d__Bacteria.p__Firmicutes_A.c__Clostridia.o__Lachnospirales.f__Lachnospiraceae.g__Anaerobutyricum.s__Anaerobutyricum.soehngenii	0.00299212	Control vs. abx vs. vodka	glm	relative abundance
587	Antibiotic	-1.30374	0.170385	-7.65175	0.00026024	d__Bacteria.p__Firmicutes_A.c__Clostridia.o__Oscillospirales.f__Oscillospiraceae.g__Scatomorpha.s__Scatomorpha.intestinavium	0.00302562	Control vs. abx vs. vodka	glm	relative abundance
66	Vodka	1.69865	0.22275	7.62581	0.00026516	d__Bacteria.p__Actinobacteriota.c__Coriobacteriia.o__Coriobacteriales.f__Coriobacteriaceae.g__Collinsella.s__Collinsella.sp900551635	0.00307666	Control vs. abx vs. vodka	glm	relative abundance
82	Vodka	1.43042	0.187686	7.62137	0.00026601	d__Bacteria.p__Actinobacteriota.c__Coriobacteriia.o__Coriobacteriales.f__Coriobacteriaceae.g__Collinsella.s__Collinsella.sp900554455	0.0030767	Control vs. abx vs. vodka	glm	relative abundance
535	Antibiotic	1.4382	0.188733	7.62032	0.00026621	d__Bacteria.p__Firmicutes_A.c__Clostridia.o__Oscillospirales.f__Oscillospiraceae.g__CAG.170.s__CAG.170.sp902796245	0.0030767	Control vs. abx vs. vodka	glm	relative abundance
372	Vodka	-0.361673	0.0475501	-7.60616	0.00026895	d__Bacteria.p__Firmicutes_A.c__Clostridia.o__Lachnospirales.f__Lachnospiraceae.g__Choladousia.s__Choladousia.sp902363135	0.00310226	Control vs. abx vs. vodka	glm	relative abundance
400	Vodka	-0.66743	0.0879989	-7.58453	0.0002732	d__Bacteria.p__Firmicutes_A.c__Clostridia.o__Lachnospirales.f__Lachnospiraceae.g__Eisenbergiella.s__Eisenbergiella.tayi	0.00314507	Control vs. abx vs. vodka	glm	relative abundance
414	Vodka	-2.03028	0.268954	-7.54878	0.0002804	d__Bacteria.p__Firmicutes_A.c__Clostridia.o__Lachnospirales.f__Lachnospiraceae.g__Enterocloster.s__Enterocloster.lavalensis	0.00322156	Control vs. abx vs. vodka	glm	relative abundance
79	Antibiotic	-0.759728	0.101391	-7.49302	0.00029205	d__Bacteria.p__Actinobacteriota.c__Coriobacteriia.o__Coriobacteriales.f__Coriobacteriaceae.g__Collinsella.s__Collinsella.sp900553475	0.00333589	Control vs. abx vs. vodka	glm	relative abundance
410	Vodka	-1.06677	0.142367	-7.49309	0.00029204	d__Bacteria.p__Firmicutes_A.c__Clostridia.o__Lachnospirales.f__Lachnospiraceae.g__Enterocloster.s__Enterocloster.clostridioformis	0.00333589	Control vs. abx vs. vodka	glm	relative abundance
603	Antibiotic	-0.727715	0.0970622	-7.49742	0.00029112	d__Bacteria.p__Firmicutes_A.c__Clostridia.o__Oscillospirales.f__Ruminococcaceae.g__Faecalibacterium.s__Faecalibacterium.prausnitzii_C	0.00333589	Control vs. abx vs. vodka	glm	relative abundance
757	Antibiotic	1.03182	0.139171	7.41409	0.00030953	d__Bacteria.p__Firmicutes.c__Bacilli.o__Lactobacillales.f__Streptococcaceae.g__Streptococcus.s__Streptococcus.salivarius	0.0035286	Control vs. abx vs. vodka	glm	relative abundance
271	Antibiotic	-1.25595	0.169714	-7.40038	0.00031269	d__Bacteria.p__Firmicutes_A.c__Clostridia.o__Christensenellales.f__CAG.74.g__Pullichristensenella.s__Pullichristensenella.excrementipullorum	0.00355766	Control vs. abx vs. vodka	glm	relative abundance
99	Antibiotic	0.443118	0.0599477	7.39174	0.00031469	d__Bacteria.p__Actinobacteriota.c__Coriobacteriia.o__Coriobacteriales.f__Coriobacteriaceae.g__Collinsella.s__Collinsella.sp900752015	0.00356663	Control vs. abx vs. vodka	glm	relative abundance
742	Vodka	-1.10173	0.149028	-7.39277	0.00031445	d__Bacteria.p__Firmicutes.c__Bacilli.o__Lactobacillales.f__Streptococcaceae.g__Streptococcus.s__Streptococcus.parasanguinis_A	0.00356663	Control vs. abx vs. vodka	glm	relative abundance
674	Vodka	0.54445	0.0736933	7.38806	0.00031555	d__Bacteria.p__Firmicutes_A.c__Clostridia.o__UBA1381.f__UBA1381.g__CAG.41.s__CAG.41.sp900066215	0.00356949	Control vs. abx vs. vodka	glm	relative abundance
790	Vodka	-6.49932	0.880343	-7.38271	0.00031681	d__Bacteria.p__Proteobacteria.c__Gammaproteobacteria.o__Enterobacterales.f__Enterobacteriaceae.g__Escherichia.s__Escherichia.fergusonii	0.00357676	Control vs. abx vs. vodka	glm	relative abundance
388	Vodka	-1.1776	0.160192	-7.35114	0.00032433	d__Bacteria.p__Firmicutes_A.c__Clostridia.o__Lachnospirales.f__Lachnospiraceae.g__Copromonas.s__Copromonas.sp900066535	0.00365465	Control vs. abx vs. vodka	glm	relative abundance
116	Vodka	2.07993	0.28392	7.32576	0.00033053	d__Bacteria.p__Actinobacteriota.c__Coriobacteriia.o__Coriobacteriales.f__Coriobacteriaceae.g__Collinsella.s__Collinsella.sp905204635	0.00371734	Control vs. abx vs. vodka	glm	relative abundance
323	Antibiotic	0.495039	0.0677533	7.30648	0.00033532	d__Bacteria.p__Firmicutes_A.c__Clostridia.o__Lachnospirales.f__Lachnospiraceae.g__Blautia_A.s__Blautia_A.obeum	0.00376407	Control vs. abx vs. vodka	glm	relative abundance
353	Antibiotic	-0.981769	0.135182	-7.26259	0.00034655	d__Bacteria.p__Firmicutes_A.c__Clostridia.o__Lachnospirales.f__Lachnospiraceae.g__Blautia_A.s__Blautia_A.sp900751995	0.00388264	Control vs. abx vs. vodka	glm	relative abundance
76	Vodka	0.488577	0.0686084	7.12124	0.00038575	d__Bacteria.p__Actinobacteriota.c__Coriobacteriia.o__Coriobacteriales.f__Coriobacteriaceae.g__Collinsella.s__Collinsella.sp900552425	0.00431363	Control vs. abx vs. vodka	glm	relative abundance
21	Antibiotic	-0.834289	0.11741	-7.10575	0.00039035	d__Bacteria.p__Actinobacteriota.c__Actinomycetia.o__Actinomycetales.f__Bifidobacteriaceae.g__Bifidobacterium.s__Bifidobacterium.pseudocatenulatum	0.00435672	Control vs. abx vs. vodka	glm	relative abundance
142	Vodka	-0.765955	0.107855	-7.10172	0.00039156	d__Bacteria.p__Actinobacteriota.c__Coriobacteriia.o__Coriobacteriales.f__Eggerthellaceae.g__Gordonibacter.s__Gordonibacter.urolithinfaciens	0.00436188	Control vs. abx vs. vodka	glm	relative abundance
38	Vodka	1.03701	0.146219	7.09222	0.00039442	d__Bacteria.p__Actinobacteriota.c__Coriobacteriia.o__Coriobacteriales.f__Coriobacteriaceae.g__Collinsella.s__Collinsella.sp900544425	0.00438544	Control vs. abx vs. vodka	glm	relative abundance
650	Vodka	2.92243	0.417183	7.00515	0.0004218	d__Bacteria.p__Firmicutes_A.c__Clostridia.o__Oscillospirales.f__Ruminococcaceae.g__Ruminococcus_D.s__Ruminococcus_D.sp900539095	0.00468095	Control vs. abx vs. vodka	glm	relative abundance
90	Vodka	0.873039	0.12487	6.99158	0.00042626	d__Bacteria.p__Actinobacteriota.c__Coriobacteriia.o__Coriobacteriales.f__Coriobacteriaceae.g__Collinsella.s__Collinsella.sp900555225	0.00472152	Control vs. abx vs. vodka	glm	relative abundance
644	Vodka	0.781439	0.111846	6.98672	0.00042787	d__Bacteria.p__Firmicutes_A.c__Clostridia.o__Oscillospirales.f__Ruminococcaceae.g__Gemmiger.s__Gemmiger.sp900554145	0.00473041	Control vs. abx vs. vodka	glm	relative abundance
733	Antibiotic	-2.24454	0.321899	-6.97281	0.00043252	d__Bacteria.p__Firmicutes.c__Bacilli.o__Lactobacillales.f__Streptococcaceae.g__Streptococcus.s__Streptococcus.anginosus_C	0.00477279	Control vs. abx vs. vodka	glm	relative abundance
606	Vodka	-0.660232	0.0948877	-6.95803	0.00043752	d__Bacteria.p__Firmicutes_A.c__Clostridia.o__Oscillospirales.f__Ruminococcaceae.g__Faecalibacterium.s__Faecalibacterium.prausnitzii_D	0.00481892	Control vs. abx vs. vodka	glm	relative abundance
699	Antibiotic	1.08955	0.15708	6.93624	0.00044502	d__Bacteria.p__Firmicutes.c__Bacilli.o__Erysipelotrichales.f__Coprobacillaceae.g__Faecalibacillus.s__Faecalibacillus.sp900544435	0.00489232	Control vs. abx vs. vodka	glm	relative abundance
114	Vodka	0.571715	0.0824849	6.93114	0.00044679	d__Bacteria.p__Actinobacteriota.c__Coriobacteriia.o__Coriobacteriales.f__Coriobacteriaceae.g__Collinsella.s__Collinsella.sp905197585	0.00490265	Control vs. abx vs. vodka	glm	relative abundance
380	Vodka	-3.1597	0.45843	-6.89244	0.00046054	d__Bacteria.p__Firmicutes_A.c__Clostridia.o__Lachnospirales.f__Lachnospiraceae.g__Clostridium_Q.s__Clostridium_Q.symbiosum	0.00504407	Control vs. abx vs. vodka	glm	relative abundance
322	Vodka	0.710693	0.10461	6.79375	0.00049786	d__Bacteria.p__Firmicutes_A.c__Clostridia.o__Lachnospirales.f__Lachnospiraceae.g__Blautia_A.s__Blautia_A.massiliensis	0.00544258	Control vs. abx vs. vodka	glm	relative abundance
91	Antibiotic	-1.75622	0.258688	-6.78894	0.00049976	d__Bacteria.p__Actinobacteriota.c__Coriobacteriia.o__Coriobacteriales.f__Coriobacteriaceae.g__Collinsella.s__Collinsella.sp900555355	0.00545322	Control vs. abx vs. vodka	glm	relative abundance
289	Antibiotic	-0.937524	0.138567	-6.76588	0.00050902	d__Bacteria.p__Firmicutes_A.c__Clostridia.o__Clostridiales.f__Clostridiaceae.g__Clostridium.s__Clostridium.paraputrificum	0.00554303	Control vs. abx vs. vodka	glm	relative abundance
552	Vodka	-1.03497	0.153017	-6.76374	0.00050988	d__Bacteria.p__Firmicutes_A.c__Clostridia.o__Oscillospirales.f__Oscillospiraceae.g__Dysosmobacter.s__Dysosmobacter.pullicola	0.00554303	Control vs. abx vs. vodka	glm	relative abundance
543	Antibiotic	0.510656	0.0756814	6.74744	0.00051655	d__Bacteria.p__Firmicutes_A.c__Clostridia.o__Oscillospirales.f__Oscillospiraceae.g__CAG.83.s__CAG.83.sp001916855	0.00560514	Control vs. abx vs. vodka	glm	relative abundance
22	Vodka	-0.788024	0.11741	-6.71171	0.00053153	d__Bacteria.p__Actinobacteriota.c__Actinomycetia.o__Actinomycetales.f__Bifidobacteriaceae.g__Bifidobacterium.s__Bifidobacterium.pseudocatenulatum	0.00575702	Control vs. abx vs. vodka	glm	relative abundance
772	Vodka	-0.72435	0.108118	-6.69965	0.0005367	d__Bacteria.p__Proteobacteria.c__Gammaproteobacteria.o__Burkholderiales.f__Burkholderiaceae.g__Parasutterella.s__Parasutterella.excrementihominis	0.00580225	Control vs. abx vs. vodka	glm	relative abundance
690	Vodka	1.55179	0.232073	6.68664	0.00054234	d__Bacteria.p__Firmicutes_C.c__Negativicutes.o__Veillonellales.f__Veillonellaceae.g__Veillonella.s__Veillonella.parvula	0.00585243	Control vs. abx vs. vodka	glm	relative abundance
663	Antibiotic	1.57259	0.235791	6.66941	0.00054992	d__Bacteria.p__Firmicutes_A.c__Clostridia.o__Peptostreptococcales.f__Peptostreptococcaceae.g__Intestinibacter.s__Intestinibacter.bartlettii	0.00592328	Control vs. abx vs. vodka	glm	relative abundance
46	Vodka	1.82552	0.276618	6.59943	0.00058195	d__Bacteria.p__Actinobacteriota.c__Coriobacteriia.o__Coriobacteriales.f__Coriobacteriaceae.g__Collinsella.s__Collinsella.sp900547345	0.00625683	Control vs. abx vs. vodka	glm	relative abundance
230	Vodka	-0.446268	0.0679544	-6.56717	0.00059744	d__Bacteria.p__Bacteroidota.c__Bacteroidia.o__Bacteroidales.f__Rikenellaceae.g__Alistipes.s__Alistipes.onderdonkii	0.00641159	Control vs. abx vs. vodka	glm	relative abundance
802	Vodka	0.351064	0.0538258	6.52223	0.00061981	d__Bacteria.p__Verrucomicrobiota.c__Verrucomicrobiae.o__Verrucomicrobiales.f__Akkermansiaceae.g__Akkermansia.s__Akkermansia.muciniphila	0.00663949	Control vs. abx vs. vodka	glm	relative abundance
158	Vodka	-1.4003	0.216146	-6.47849	0.0006425	d__Bacteria.p__Bacteroidota.c__Bacteroidia.o__Bacteroidales.f__Bacteroidaceae.g__Bacteroides.s__Bacteroides.intestinalis	0.00687005	Control vs. abx vs. vodka	glm	relative abundance
58	Vodka	1.44925	0.224115	6.46654	0.00064887	d__Bacteria.p__Actinobacteriota.c__Coriobacteriia.o__Coriobacteriales.f__Coriobacteriaceae.g__Collinsella.s__Collinsella.sp900550735	0.00692548	Control vs. abx vs. vodka	glm	relative abundance
172	Vodka	-1.45999	0.227288	-6.42353	0.00067239	d__Bacteria.p__Bacteroidota.c__Bacteroidia.o__Bacteroidales.f__Bacteroidaceae.g__Bacteroides.s__Bacteroides.sp900556625	0.00715044	Control vs. abx vs. vodka	glm	relative abundance
571	Antibiotic	-0.784553	0.122124	-6.42422	0.000672	d__Bacteria.p__Firmicutes_A.c__Clostridia.o__Oscillospirales.f__Oscillospiraceae.g__Lawsonibacter.s__Lawsonibacter.asaccharolyticus	0.00715044	Control vs. abx vs. vodka	glm	relative abundance
776	Vodka	-0.847885	0.132188	-6.41425	0.00067759	d__Bacteria.p__Proteobacteria.c__Gammaproteobacteria.o__Burkholderiales.f__Burkholderiaceae.g__Parasutterella.s__Parasutterella.sp900552195	0.00719272	Control vs. abx vs. vodka	glm	relative abundance
628	Vodka	-0.574866	0.0903072	-6.36567	0.00070558	d__Bacteria.p__Firmicutes_A.c__Clostridia.o__Oscillospirales.f__Ruminococcaceae.g__Faecalibacterium.s__Faecalibacterium.sp900765105	0.00747629	Control vs. abx vs. vodka	glm	relative abundance
248	Vodka	0.658903	0.105927	6.22038	0.00079755	d__Bacteria.p__Bacteroidota.c__Bacteroidia.o__Flavobacteriales.f__UBA1820.g__Merdimorpha.s__Merdimorpha.sp002314265	0.00843558	Control vs. abx vs. vodka	glm	relative abundance
122	Vodka	1.33256	0.215153	6.19354	0.00081601	d__Bacteria.p__Actinobacteriota.c__Coriobacteriia.o__Coriobacteriales.f__Coriobacteriaceae.g__Collinsella.s__Collinsella.sp905215725	0.00861522	Control vs. abx vs. vodka	glm	relative abundance
508	Vodka	0.585155	0.0947206	6.17769	0.00082713	d__Bacteria.p__Firmicutes_A.c__Clostridia.o__Oscillospirales.f__Acutalibacteraceae.g__UMGS1484.s__UMGS1484.sp900552285	0.00871694	Control vs. abx vs. vodka	glm	relative abundance
736	Vodka	-2.61876	0.424202	-6.17338	0.00083019	d__Bacteria.p__Firmicutes.c__Bacilli.o__Lactobacillales.f__Streptococcaceae.g__Streptococcus.s__Streptococcus.constellatus	0.0087335	Control vs. abx vs. vodka	glm	relative abundance
734	Vodka	-1.98646	0.321899	-6.17106	0.00083184	d__Bacteria.p__Firmicutes.c__Bacilli.o__Lactobacillales.f__Streptococcaceae.g__Streptococcus.s__Streptococcus.anginosus_C	0.00873517	Control vs. abx vs. vodka	glm	relative abundance
624	Vodka	-0.60071	0.098273	-6.11267	0.00087464	d__Bacteria.p__Firmicutes_A.c__Clostridia.o__Oscillospirales.f__Ruminococcaceae.g__Faecalibacterium.s__Faecalibacterium.sp900539945	0.00916811	Control vs. abx vs. vodka	glm	relative abundance
511	Antibiotic	-0.509122	0.0841604	-6.04942	0.00092386	d__Bacteria.p__Firmicutes_A.c__Clostridia.o__Oscillospirales.f__Butyricicoccaceae.g__Agathobaculum.s__Agathobaculum.sp003481705	0.0096668	Control vs. abx vs. vodka	glm	relative abundance
316	Vodka	0.308572	0.0517597	5.96164	0.00099752	d__Bacteria.p__Firmicutes_A.c__Clostridia.o__Lachnospirales.f__Lachnospiraceae.g__Bariatricus.s__Bariatricus.comes	0.010419	Control vs. abx vs. vodka	glm	relative abundance
359	Antibiotic	0.53061	0.0893668	5.93744	0.001019	d__Bacteria.p__Firmicutes_A.c__Clostridia.o__Lachnospirales.f__Lachnospiraceae.g__Blautia_A.s__Blautia_A.wexlerae_B	0.0106243	Control vs. abx vs. vodka	glm	relative abundance
202	Vodka	-0.43265	0.0729619	-5.9298	0.00102588	d__Bacteria.p__Bacteroidota.c__Bacteroidia.o__Bacteroidales.f__Bacteroidaceae.g__Phocaeicola.s__Phocaeicola.sp002493165	0.0106582	Control vs. abx vs. vodka	glm	relative abundance
311	Antibiotic	-0.658456	0.111007	-5.93167	0.00102419	d__Bacteria.p__Firmicutes_A.c__Clostridia.o__Lachnospirales.f__Lachnospiraceae.g__Anaerostipes.s__Anaerostipes.hadrus	0.0106582	Control vs. abx vs. vodka	glm	relative abundance
273	Antibiotic	-0.873106	0.147654	-5.91318	0.00104105	d__Bacteria.p__Firmicutes_A.c__Clostridia.o__Christensenellales.f__CAG.74.g__Pullichristensenella.s__Pullichristensenella.stercoripullorum	0.0107967	Control vs. abx vs. vodka	glm	relative abundance
541	Antibiotic	0.473517	0.0802879	5.89774	0.00105538	d__Bacteria.p__Firmicutes_A.c__Clostridia.o__Oscillospirales.f__Oscillospiraceae.g__CAG.83.s__CAG.83.sp000435975	0.0109259	Control vs. abx vs. vodka	glm	relative abundance
476	Vodka	0.509367	0.0865057	5.88824	0.0010643	d__Bacteria.p__Firmicutes_A.c__Clostridia.o__Lachnospirales.f__Lachnospiraceae.g__Ruminococcus_B.s__Ruminococcus_B.gnavus	0.0109988	Control vs. abx vs. vodka	glm	relative abundance
705	Antibiotic	-3.96424	0.673693	-5.88435	0.00106798	d__Bacteria.p__Firmicutes.c__Bacilli.o__Lactobacillales.f__Enterococcaceae.g__Enterococcus_B.s__Enterococcus_B.lactis	0.0110174	Control vs. abx vs. vodka	glm	relative abundance
54	Vodka	4.23962	0.722858	5.86508	0.00108642	d__Bacteria.p__Actinobacteriota.c__Coriobacteriia.o__Coriobacteriales.f__Coriobacteriaceae.g__Collinsella.s__Collinsella.sp900549025	0.0111879	Control vs. abx vs. vodka	glm	relative abundance
184	Vodka	-0.514824	0.0878285	-5.86169	0.0010897	d__Bacteria.p__Bacteroidota.c__Bacteroidia.o__Bacteroidales.f__Bacteroidaceae.g__Bacteroides.s__Bacteroides.stercoris	0.011202	Control vs. abx vs. vodka	glm	relative abundance
545	Antibiotic	0.8169	0.140109	5.83044	0.00112049	d__Bacteria.p__Firmicutes_A.c__Clostridia.o__Oscillospirales.f__Oscillospiraceae.g__CAG.83.s__CAG.83.sp900545585	0.0114984	Control vs. abx vs. vodka	glm	relative abundance
215	Antibiotic	-0.830925	0.142929	-5.81354	0.00113756	d__Bacteria.p__Bacteroidota.c__Bacteroidia.o__Bacteroidales.f__Rikenellaceae.g__Alistipes_A.s__Alistipes_A.ihumii	0.0116531	Control vs. abx vs. vodka	glm	relative abundance
420	Vodka	-0.722221	0.124819	-5.78616	0.00116584	d__Bacteria.p__Firmicutes_A.c__Clostridia.o__Lachnospirales.f__Lachnospiraceae.g__Enterocloster.s__Enterocloster.sp005845215	0.0119197	Control vs. abx vs. vodka	glm	relative abundance
766	Vodka	-1.0307	0.178184	-5.78443	0.00116765	d__Bacteria.p__Firmicutes.c__Bacilli.o__Lactobacillales.f__Streptococcaceae.g__Streptococcus.s__Streptococcus.sp900755085	0.0119197	Control vs. abx vs. vodka	glm	relative abundance
376	Vodka	-2.57655	0.44787	-5.75289	0.0012013	d__Bacteria.p__Firmicutes_A.c__Clostridia.o__Lachnospirales.f__Lachnospiraceae.g__Clostridium_AP.s__Clostridium_AP.sp000509125	0.0122418	Control vs. abx vs. vodka	glm	relative abundance
424	Vodka	-3.40173	0.595741	-5.71008	0.00124873	d__Bacteria.p__Firmicutes_A.c__Clostridia.o__Lachnospirales.f__Lachnospiraceae.g__Enterocloster.s__Enterocloster.sp900555045	0.0127031	Control vs. abx vs. vodka	glm	relative abundance
557	Antibiotic	0.557051	0.0976308	5.70568	0.00125373	d__Bacteria.p__Firmicutes_A.c__Clostridia.o__Oscillospirales.f__Oscillospiraceae.g__ER4.s__ER4.sp000765235	0.0127318	Control vs. abx vs. vodka	glm	relative abundance
436	Vodka	-2.55683	0.452595	-5.64926	0.00131986	d__Bacteria.p__Firmicutes_A.c__Clostridia.o__Lachnospirales.f__Lachnospiraceae.g__Hungatella.s__Hungatella.sp005845265	0.0133802	Control vs. abx vs. vodka	glm	relative abundance
468	Vodka	0.584854	0.105112	5.56411	0.00142734	d__Bacteria.p__Firmicutes_A.c__Clostridia.o__Lachnospirales.f__Lachnospiraceae.g__Oliverpabstia.s__Oliverpabstia.intestinalis	0.0144449	Control vs. abx vs. vodka	glm	relative abundance
73	Antibiotic	-0.61776	0.111237	-5.55356	0.00144134	d__Bacteria.p__Actinobacteriota.c__Coriobacteriia.o__Coriobacteriales.f__Coriobacteriaceae.g__Collinsella.s__Collinsella.sp900552185	0.0145614	Control vs. abx vs. vodka	glm	relative abundance
412	Vodka	-1.16427	0.211788	-5.49736	0.0015186	d__Bacteria.p__Firmicutes_A.c__Clostridia.o__Lachnospirales.f__Lachnospiraceae.g__Enterocloster.s__Enterocloster.clostridioformis_A	0.0153155	Control vs. abx vs. vodka	glm	relative abundance
778	Vodka	-0.847436	0.155314	-5.45629	0.00157806	d__Bacteria.p__Proteobacteria.c__Gammaproteobacteria.o__Burkholderiales.f__Burkholderiaceae.g__Parasutterella.s__Parasutterella.sp900766055	0.0158878	Control vs. abx vs. vodka	glm	relative abundance
691	Antibiotic	0.623974	0.114857	5.43263	0.0016135	d__Bacteria.p__Firmicutes_C.c__Negativicutes.o__Veillonellales.f__Veillonellaceae.g__Veillonella.s__Veillonella.parvula_A	0.0162168	Control vs. abx vs. vodka	glm	relative abundance
313	Antibiotic	-0.709415	0.1316	-5.39068	0.0016786	d__Bacteria.p__Firmicutes_A.c__Clostridia.o__Lachnospirales.f__Lachnospiraceae.g__Anaerostipes.s__Anaerostipes.sp905215045	0.0168422	Control vs. abx vs. vodka	glm	relative abundance
467	Antibiotic	-0.565015	0.105112	-5.37537	0.0017031	d__Bacteria.p__Firmicutes_A.c__Clostridia.o__Lachnospirales.f__Lachnospiraceae.g__Oliverpabstia.s__Oliverpabstia.intestinalis	0.0170588	Control vs. abx vs. vodka	glm	relative abundance
593	Antibiotic	-0.728688	0.136441	-5.34068	0.00176015	d__Bacteria.p__Firmicutes_A.c__Clostridia.o__Oscillospirales.f__Oscillospiraceae.g__UMGS1766.s__UMGS1766.sp900554855	0.0176002	Control vs. abx vs. vodka	glm	relative abundance
349	Antibiotic	-0.665483	0.127103	-5.23578	0.0019463	d__Bacteria.p__Firmicutes_A.c__Clostridia.o__Lachnospirales.f__Lachnospiraceae.g__Blautia_A.s__Blautia_A.sp900548245	0.0194283	Control vs. abx vs. vodka	glm	relative abundance
598	Vodka	-0.541037	0.103967	-5.20392	0.00200719	d__Bacteria.p__Firmicutes_A.c__Clostridia.o__Oscillospirales.f__Ruminococcaceae.g__Bittarella.s__Bittarella.massiliensis	0.0200021	Control vs. abx vs. vodka	glm	relative abundance
339	Antibiotic	-0.68192	0.131497	-5.18581	0.00204278	d__Bacteria.p__Firmicutes_A.c__Clostridia.o__Lachnospirales.f__Lachnospiraceae.g__Blautia_A.s__Blautia_A.sp900066205	0.0203222	Control vs. abx vs. vodka	glm	relative abundance
86	Vodka	1.70728	0.329678	5.17863	0.00205707	d__Bacteria.p__Actinobacteriota.c__Coriobacteriia.o__Coriobacteriales.f__Coriobacteriaceae.g__Collinsella.s__Collinsella.sp900554655	0.0204297	Control vs. abx vs. vodka	glm	relative abundance
77	Antibiotic	-1.50704	0.29198	-5.16146	0.00209175	d__Bacteria.p__Actinobacteriota.c__Coriobacteriia.o__Coriobacteriales.f__Coriobacteriaceae.g__Collinsella.s__Collinsella.sp900553345	0.020739	Control vs. abx vs. vodka	glm	relative abundance
250	Vodka	0.590861	0.114663	5.15303	0.00210901	d__Bacteria.p__Bacteroidota.c__Bacteroidia.o__Flavobacteriales.f__UBA1820.g__Merdimorpha.s__Merdimorpha.stercoravium	0.0208748	Control vs. abx vs. vodka	glm	relative abundance
216	Vodka	0.73294	0.142929	5.12799	0.00216126	d__Bacteria.p__Bacteroidota.c__Bacteroidia.o__Bacteroidales.f__Rikenellaceae.g__Alistipes_A.s__Alistipes_A.ihumii	0.0213558	Control vs. abx vs. vodka	glm	relative abundance
549	Antibiotic	0.54519	0.106554	5.11654	0.00218564	d__Bacteria.p__Firmicutes_A.c__Clostridia.o__Oscillospirales.f__Oscillospiraceae.g__CAG.83.s__CAG.83.sp900556015	0.0215604	Control vs. abx vs. vodka	glm	relative abundance
354	Vodka	0.689734	0.135182	5.10228	0.00221644	d__Bacteria.p__Firmicutes_A.c__Clostridia.o__Lachnospirales.f__Lachnospiraceae.g__Blautia_A.s__Blautia_A.sp900751995	0.0218275	Control vs. abx vs. vodka	glm	relative abundance
579	Antibiotic	0.872728	0.171574	5.08661	0.00225085	d__Bacteria.p__Firmicutes_A.c__Clostridia.o__Oscillospirales.f__Oscillospiraceae.g__Limivicinus.s__Limivicinus.faecipullorum	0.0221292	Control vs. abx vs. vodka	glm	relative abundance
192	Vodka	-0.407407	0.0801381	-5.08382	0.00225704	d__Bacteria.p__Bacteroidota.c__Bacteroidia.o__Bacteroidales.f__Bacteroidaceae.g__Bacteroides.s__Bacteroides.xylanisolvens	0.0221529	Control vs. abx vs. vodka	glm	relative abundance
84	Vodka	-0.543396	0.107975	-5.03261	0.00237417	d__Bacteria.p__Actinobacteriota.c__Coriobacteriia.o__Coriobacteriales.f__Coriobacteriaceae.g__Collinsella.s__Collinsella.sp900554465	0.0232635	Control vs. abx vs. vodka	glm	relative abundance
561	Antibiotic	0.835318	0.166422	5.01929	0.00240576	d__Bacteria.p__Firmicutes_A.c__Clostridia.o__Oscillospirales.f__Oscillospiraceae.g__Faecousia.s__Faecousia.sp000434635	0.0235337	Control vs. abx vs. vodka	glm	relative abundance
433	Antibiotic	-3.37305	0.67897	-4.96788	0.0025322	d__Bacteria.p__Firmicutes_A.c__Clostridia.o__Lachnospirales.f__Lachnospiraceae.g__Hungatella.s__Hungatella.effluvii	0.0247293	Control vs. abx vs. vodka	glm	relative abundance
357	Antibiotic	0.45397	0.0914127	4.96616	0.00253657	d__Bacteria.p__Firmicutes_A.c__Clostridia.o__Lachnospirales.f__Lachnospiraceae.g__Blautia_A.s__Blautia_A.wexlerae	0.0247308	Control vs. abx vs. vodka	glm	relative abundance
439	Antibiotic	0.210421	0.0425244	4.94823	0.00258252	d__Bacteria.p__Firmicutes_A.c__Clostridia.o__Lachnospirales.f__Lachnospiraceae.g__Lachnoclostridium_B.s__Lachnoclostridium_B.sp900066555	0.0251369	Control vs. abx vs. vodka	glm	relative abundance
596	Vodka	-1.12199	0.227866	-4.92389	0.00264642	d__Bacteria.p__Firmicutes_A.c__Clostridia.o__Oscillospirales.f__Ruminococcaceae.g__Anaerotruncus.s__Anaerotruncus.massiliensis	0.0257162	Control vs. abx vs. vodka	glm	relative abundance
791	Antibiotic	-3.89028	0.792675	-4.90778	0.00268969	d__Bacteria.p__Proteobacteria.c__Gammaproteobacteria.o__Enterobacterales.f__Enterobacteriaceae.g__Escherichia.s__Escherichia.ruysiae	0.0260933	Control vs. abx vs. vodka	glm	relative abundance
716	Vodka	-3.85353	0.786642	-4.89871	0.00271443	d__Bacteria.p__Firmicutes.c__Bacilli.o__Lactobacillales.f__Lactobacillaceae.g__Lactiplantibacillus.s__Lactiplantibacillus.paraplantarum	0.0262898	Control vs. abx vs. vodka	glm	relative abundance
35	Antibiotic	0.393872	0.0829952	4.74572	0.00317266	d__Bacteria.p__Actinobacteriota.c__Coriobacteriia.o__Coriobacteriales.f__Coriobacteriaceae.g__Collinsella.s__Collinsella.sp900541285	0.0306772	Control vs. abx vs. vodka	glm	relative abundance
123	Antibiotic	-0.918686	0.194468	-4.72409	0.00324427	d__Bacteria.p__Actinobacteriota.c__Coriobacteriia.o__Coriobacteriales.f__Coriobacteriaceae.g__Collinsella.s__Collinsella.sp905215765	0.0313179	Control vs. abx vs. vodka	glm	relative abundance
470	Vodka	-0.480603	0.102097	-4.70732	0.00330104	d__Bacteria.p__Firmicutes_A.c__Clostridia.o__Lachnospirales.f__Lachnospiraceae.g__Roseburia.s__Roseburia.hominis	0.0318135	Control vs. abx vs. vodka	glm	relative abundance
337	Antibiotic	0.512721	0.10916	4.69698	0.00333658	d__Bacteria.p__Firmicutes_A.c__Clostridia.o__Lachnospirales.f__Lachnospiraceae.g__Blautia_A.s__Blautia_A.sp018919065	0.0321032	Control vs. abx vs. vodka	glm	relative abundance
49	Antibiotic	0.548452	0.117209	4.67925	0.00339857	d__Bacteria.p__Actinobacteriota.c__Coriobacteriia.o__Coriobacteriales.f__Coriobacteriaceae.g__Collinsella.s__Collinsella.sp900548495	0.0326461	Control vs. abx vs. vodka	glm	relative abundance
527	Antibiotic	1.02193	0.219367	4.65857	0.00347253	d__Bacteria.p__Firmicutes_A.c__Clostridia.o__Oscillospirales.f__Oscillospiraceae.g__CAG.170.s__CAG.170.sp003516765	0.0333019	Control vs. abx vs. vodka	glm	relative abundance
531	Antibiotic	0.487954	0.105026	4.64601	0.00351832	d__Bacteria.p__Firmicutes_A.c__Clostridia.o__Oscillospirales.f__Oscillospiraceae.g__CAG.170.s__CAG.170.sp900553545	0.033686	Control vs. abx vs. vodka	glm	relative abundance
589	Antibiotic	-0.375063	0.0809688	-4.63219	0.00356951	d__Bacteria.p__Firmicutes_A.c__Clostridia.o__Oscillospirales.f__Oscillospiraceae.g__Scatomorpha.s__Scatomorpha.intestinigallinarum	0.0341203	Control vs. abx vs. vodka	glm	relative abundance
637	Antibiotic	-0.306993	0.0665946	-4.60987	0.00365396	d__Bacteria.p__Firmicutes_A.c__Clostridia.o__Oscillospirales.f__Ruminococcaceae.g__Gemmiger.s__Gemmiger.sp900539695	0.0348706	Control vs. abx vs. vodka	glm	relative abundance
490	Vodka	0.719716	0.156358	4.60299	0.00368045	d__Bacteria.p__Firmicutes_A.c__Clostridia.o__Monoglobales.f__Monoglobaceae.g__Monoglobus.s__Monoglobus.pectinilyticus	0.0350663	Control vs. abx vs. vodka	glm	relative abundance
422	Vodka	-1.224	0.267262	-4.57975	0.00377151	d__Bacteria.p__Firmicutes_A.c__Clostridia.o__Lachnospirales.f__Lachnospiraceae.g__Enterocloster.s__Enterocloster.sp900541315	0.0358756	Control vs. abx vs. vodka	glm	relative abundance
804	Vodka	0.327916	0.0717108	4.57275	0.00379945	d__Bacteria.p__Verrucomicrobiota.c__Verrucomicrobiae.o__Verrucomicrobiales.f__Akkermansiaceae.g__Akkermansia.s__Akkermansia.muciniphila_A	0.0360828	Control vs. abx vs. vodka	glm	relative abundance
728	Vodka	2.16152	0.476173	4.53936	0.0039359	d__Bacteria.p__Firmicutes.c__Bacilli.o__Lactobacillales.f__Lactobacillaceae.g__Limosilactobacillus.s__Limosilactobacillus.fermentum	0.0373181	Control vs. abx vs. vodka	glm	relative abundance
124	Vodka	0.879839	0.194468	4.52433	0.00399914	d__Bacteria.p__Actinobacteriota.c__Coriobacteriia.o__Coriobacteriales.f__Coriobacteriaceae.g__Collinsella.s__Collinsella.sp905215765	0.0378565	Control vs. abx vs. vodka	glm	relative abundance
64	Vodka	1.23547	0.275407	4.48597	0.00416578	d__Bacteria.p__Actinobacteriota.c__Coriobacteriia.o__Coriobacteriales.f__Coriobacteriaceae.g__Collinsella.s__Collinsella.sp900551625	0.0393703	Control vs. abx vs. vodka	glm	relative abundance
355	Antibiotic	-0.43383	0.0985202	-4.40346	0.00455133	d__Bacteria.p__Firmicutes_A.c__Clostridia.o__Lachnospirales.f__Lachnospiraceae.g__Blautia_A.s__Blautia_A.sp905209435	0.0429449	Control vs. abx vs. vodka	glm	relative abundance
31	Antibiotic	-3.25386	0.755186	-4.30869	0.00504466	d__Bacteria.p__Actinobacteriota.c__Coriobacteriia.o__Coriobacteriales.f__Coriobacteriaceae.g__Collinsella.s__Collinsella.sp014871665	0.0475232	Control vs. abx vs. vodka	glm	relative abundance
513	Antibiotic	-0.398114	0.0929211	-4.28443	0.0051804	d__Bacteria.p__Firmicutes_A.c__Clostridia.o__Oscillospirales.f__Butyricicoccaceae.g__Agathobaculum.s__Agathobaculum.sp900291975	0.0487236	Control vs. abx vs. vodka	glm	relative abundance
341	Antibiotic	-0.62114	0.147303	-4.21673	0.00558139	d__Bacteria.p__Firmicutes_A.c__Clostridia.o__Lachnospirales.f__Lachnospiraceae.g__Blautia_A.s__Blautia_A.sp900066335	0.052411	Control vs. abx vs. vodka	glm	relative abundance
180	Vodka	-0.351864	0.0835016	-4.21386	0.00559918	d__Bacteria.p__Bacteroidota.c__Bacteroidia.o__Bacteroidales.f__Bacteroidaceae.g__Bacteroides.s__Bacteroides.sp900766005	0.0524939	Control vs. abx vs. vodka	glm	relative abundance
789	Antibiotic	-3.70795	0.880343	-4.21194	0.0056111	d__Bacteria.p__Proteobacteria.c__Gammaproteobacteria.o__Enterobacterales.f__Enterobacteriaceae.g__Escherichia.s__Escherichia.fergusonii	0.0525216	Control vs. abx vs. vodka	glm	relative abundance
19	Antibiotic	0.322315	0.0769849	4.18672	0.00577022	d__Bacteria.p__Actinobacteriota.c__Actinomycetia.o__Actinomycetales.f__Bifidobacteriaceae.g__Bifidobacterium.s__Bifidobacterium.longum	0.0539249	Control vs. abx vs. vodka	glm	relative abundance
465	Antibiotic	-0.255931	0.0612103	-4.18118	0.00580586	d__Bacteria.p__Firmicutes_A.c__Clostridia.o__Lachnospirales.f__Lachnospiraceae.g__Oliverpabstia.s__Oliverpabstia.faecicola	0.0541716	Control vs. abx vs. vodka	glm	relative abundance
732	Vodka	-1.74096	0.420165	-4.14351	0.00605481	d__Bacteria.p__Firmicutes.c__Bacilli.o__Lactobacillales.f__Streptococcaceae.g__Streptococcus.s__Streptococcus.anginosus	0.0564046	Control vs. abx vs. vodka	glm	relative abundance
482	Vodka	0.318471	0.0782704	4.06885	0.00658435	d__Bacteria.p__Firmicutes_A.c__Clostridia.o__Lachnospirales.f__Lachnospiraceae.g__UBA3402.s__UBA3402.sp003478355	0.0612403	Control vs. abx vs. vodka	glm	relative abundance
15	Antibiotic	0.306728	0.0754992	4.06267	0.0066305	d__Bacteria.p__Actinobacteriota.c__Actinomycetia.o__Actinomycetales.f__Bifidobacteriaceae.g__Bifidobacterium.s__Bifidobacterium.infantis	0.0615718	Control vs. abx vs. vodka	glm	relative abundance
630	Vodka	-0.455777	0.112263	-4.05992	0.0066511	d__Bacteria.p__Firmicutes_A.c__Clostridia.o__Oscillospirales.f__Ruminococcaceae.g__Faecalibacterium.s__Faecalibacterium.sp900765705	0.0616653	Control vs. abx vs. vodka	glm	relative abundance
9	Antibiotic	0.32013	0.0789275	4.05599	0.00668069	d__Bacteria.p__Actinobacteriota.c__Actinomycetia.o__Actinomycetales.f__Bifidobacteriaceae.g__Bifidobacterium.s__Bifidobacterium.breve	0.0618418	Control vs. abx vs. vodka	glm	relative abundance
570	Vodka	0.600194	0.148383	4.0449	0.00676505	d__Bacteria.p__Firmicutes_A.c__Clostridia.o__Oscillospirales.f__Oscillospiraceae.g__Intestinimonas.s__Intestinimonas.massiliensis	0.0625239	Control vs. abx vs. vodka	glm	relative abundance
610	Vodka	-0.28783	0.0717003	-4.01435	0.00700367	d__Bacteria.p__Firmicutes_A.c__Clostridia.o__Oscillospirales.f__Ruminococcaceae.g__Faecalibacterium.s__Faecalibacterium.prausnitzii_F	0.0646274	Control vs. abx vs. vodka	glm	relative abundance
59	Antibiotic	-0.694833	0.174681	-3.97772	0.00730226	d__Bacteria.p__Actinobacteriota.c__Coriobacteriia.o__Coriobacteriales.f__Coriobacteriaceae.g__Collinsella.s__Collinsella.sp900550785	0.0672767	Control vs. abx vs. vodka	glm	relative abundance
434	Vodka	-2.63045	0.67897	-3.87418	0.00822598	d__Bacteria.p__Firmicutes_A.c__Clostridia.o__Lachnospirales.f__Lachnospiraceae.g__Hungatella.s__Hungatella.effluvii	0.0756291	Control vs. abx vs. vodka	glm	relative abundance
718	Vodka	1.77886	0.459266	3.87327	0.00823465	d__Bacteria.p__Firmicutes.c__Bacilli.o__Lactobacillales.f__Lactobacillaceae.g__Lactiplantibacillus.s__Lactiplantibacillus.plantarum	0.0756291	Control vs. abx vs. vodka	glm	relative abundance
41	Antibiotic	0.882878	0.231164	3.81927	0.00876816	d__Bacteria.p__Actinobacteriota.c__Coriobacteriia.o__Coriobacteriales.f__Coriobacteriaceae.g__Collinsella.s__Collinsella.sp900545505	0.080403	Control vs. abx vs. vodka	glm	relative abundance
109	Antibiotic	0.443107	0.116671	3.79793	0.00898955	d__Bacteria.p__Actinobacteriota.c__Coriobacteriia.o__Coriobacteriales.f__Coriobacteriaceae.g__Collinsella.s__Collinsella.sp900762325	0.0823043	Control vs. abx vs. vodka	glm	relative abundance
263	Antibiotic	0.389323	0.103186	3.77304	0.00925567	d__Bacteria.p__Firmicutes_A.c__Clostridia.o__Christensenellales.f__CAG.74.g__Faecivicinus.s__Faecivicinus.avistercoris	0.0846086	Control vs. abx vs. vodka	glm	relative abundance
68	Vodka	0.844646	0.227183	3.71791	0.00987673	d__Bacteria.p__Actinobacteriota.c__Coriobacteriia.o__Coriobacteriales.f__Coriobacteriaceae.g__Collinsella.s__Collinsella.sp900551655	0.0901452	Control vs. abx vs. vodka	glm	relative abundance
148	Vodka	-0.443463	0.119806	-3.70151	0.0100704	d__Bacteria.p__Bacteroidota.c__Bacteroidia.o__Bacteroidales.f__Bacteroidaceae.g__43.108.s__43.108.sp001915545	0.0917696	Control vs. abx vs. vodka	glm	relative abundance
770	Vodka	-1.12121	0.306978	-3.65239	0.0106758	d__Bacteria.p__Firmicutes.c__Bacilli.o__Lactobacillales.f__Streptococcaceae.g__Streptococcus.s__Streptococcus.sp902373455	0.097136	Control vs. abx vs. vodka	glm	relative abundance
43	Antibiotic	0.286458	0.0787835	3.63601	0.0108866	d__Bacteria.p__Actinobacteriota.c__Coriobacteriia.o__Coriobacteriales.f__Coriobacteriaceae.g__Collinsella.s__Collinsella.sp900546455	0.0989002	Control vs. abx vs. vodka	glm	relative abundance
574	Vodka	-0.295303	0.0833276	-3.54388	0.0121616	d__Bacteria.p__Firmicutes_A.c__Clostridia.o__Oscillospirales.f__Oscillospiraceae.g__Lawsonibacter.s__Lawsonibacter.sp014287875	0.110312	Control vs. abx vs. vodka	glm	relative abundance
729	Antibiotic	1.2534	0.355098	3.52973	0.0123718	d__Bacteria.p__Firmicutes.c__Bacilli.o__Lactobacillales.f__Lactobacillaceae.g__Limosilactobacillus.s__Limosilactobacillus.reuteri	0.112045	Control vs. abx vs. vodka	glm	relative abundance
362	Vodka	-0.622161	0.176599	-3.52302	0.0124728	d__Bacteria.p__Firmicutes_A.c__Clostridia.o__Lachnospirales.f__Lachnospiraceae.g__CAG.317.s__CAG.317.sp000433215	0.112785	Control vs. abx vs. vodka	glm	relative abundance
659	Antibiotic	-0.533582	0.153471	-3.47676	0.0131945	d__Bacteria.p__Firmicutes_A.c__Clostridia.o__Peptostreptococcales.f__Anaerovoracaceae.g__Copromorpha.s__Copromorpha.sp900549125	0.119128	Control vs. abx vs. vodka	glm	relative abundance
578	Vodka	-0.754311	0.219247	-3.44046	0.0137932	d__Bacteria.p__Firmicutes_A.c__Clostridia.o__Oscillospirales.f__Oscillospiraceae.g__Lawsonibacter.s__Lawsonibacter.sp900766145	0.124341	Control vs. abx vs. vodka	glm	relative abundance
226	Vodka	-0.213291	0.0624133	-3.4174	0.0141889	d__Bacteria.p__Bacteroidota.c__Bacteroidia.o__Bacteroidales.f__Rikenellaceae.g__Alistipes.s__Alistipes.finegoldii	0.127635	Control vs. abx vs. vodka	glm	relative abundance
328	Vodka	0.233695	0.0683989	3.41665	0.0142021	d__Bacteria.p__Firmicutes_A.c__Clostridia.o__Lachnospirales.f__Lachnospiraceae.g__Blautia_A.s__Blautia_A.schinkii	0.127635	Control vs. abx vs. vodka	glm	relative abundance
208	Vodka	-0.209645	0.0615641	-3.40531	0.0144014	d__Bacteria.p__Bacteroidota.c__Bacteroidia.o__Bacteroidales.f__Bacteroidaceae.g__Phocaeicola.s__Phocaeicola.sp900760795	0.129228	Control vs. abx vs. vodka	glm	relative abundance
706	Vodka	-2.28598	0.673693	-3.39321	0.0146177	d__Bacteria.p__Firmicutes.c__Bacilli.o__Lactobacillales.f__Enterococcaceae.g__Enterococcus_B.s__Enterococcus_B.lactis	0.130968	Control vs. abx vs. vodka	glm	relative abundance
649	Antibiotic	1.41315	0.417183	3.38738	0.0147232	d__Bacteria.p__Firmicutes_A.c__Clostridia.o__Oscillospirales.f__Ruminococcaceae.g__Ruminococcus_D.s__Ruminococcus_D.sp900539095	0.131712	Control vs. abx vs. vodka	glm	relative abundance
565	Antibiotic	-0.46823	0.139546	-3.35538	0.0153171	d__Bacteria.p__Firmicutes_A.c__Clostridia.o__Oscillospirales.f__Oscillospiraceae.g__Galloscillospira_A.s__Galloscillospira_A.excrementavium	0.136816	Control vs. abx vs. vodka	glm	relative abundance
117	Antibiotic	-0.32063	0.095822	-3.3461	0.015494	d__Bacteria.p__Actinobacteriota.c__Coriobacteriia.o__Coriobacteriales.f__Coriobacteriaceae.g__Collinsella.s__Collinsella.sp905214525	0.138186	Control vs. abx vs. vodka	glm	relative abundance
572	Vodka	0.407312	0.122124	3.33523	0.0157043	d__Bacteria.p__Firmicutes_A.c__Clostridia.o__Oscillospirales.f__Oscillospiraceae.g__Lawsonibacter.s__Lawsonibacter.asaccharolyticus	0.139849	Control vs. abx vs. vodka	glm	relative abundance
768	Vodka	-1.15553	0.348067	-3.31984	0.0160076	d__Bacteria.p__Firmicutes.c__Bacilli.o__Lactobacillales.f__Streptococcaceae.g__Streptococcus.s__Streptococcus.sp900766505	0.142333	Control vs. abx vs. vodka	glm	relative abundance
87	Antibiotic	-0.985994	0.300122	-3.28531	0.0167114	d__Bacteria.p__Actinobacteriota.c__Coriobacteriia.o__Coriobacteriales.f__Coriobacteriaceae.g__Collinsella.s__Collinsella.sp900554905	0.148366	Control vs. abx vs. vodka	glm	relative abundance
80	Vodka	0.328082	0.101391	3.23579	0.0177805	d__Bacteria.p__Actinobacteriota.c__Coriobacteriia.o__Coriobacteriales.f__Coriobacteriaceae.g__Collinsella.s__Collinsella.sp900553475	0.157619	Control vs. abx vs. vodka	glm	relative abundance
583	Antibiotic	0.424236	0.132372	3.20487	0.0184863	d__Bacteria.p__Firmicutes_A.c__Clostridia.o__Oscillospirales.f__Oscillospiraceae.g__NSJ.51.s__NSJ.51.sp900549795	0.163627	Control vs. abx vs. vodka	glm	relative abundance
111	Antibiotic	0.38366	0.120165	3.19276	0.0187707	d__Bacteria.p__Actinobacteriota.c__Coriobacteriia.o__Coriobacteriales.f__Coriobacteriaceae.g__Collinsella.s__Collinsella.sp900764415	0.165895	Control vs. abx vs. vodka	glm	relative abundance
253	Antibiotic	0.401874	0.127191	3.15961	0.0195747	d__Bacteria.p__Desulfobacterota_I.c__Desulfovibrionia.o__Desulfovibrionales.f__Desulfovibrionaceae.g__Mailhella.s__Mailhella.merdigallinarum	0.172739	Control vs. abx vs. vodka	glm	relative abundance
689	Antibiotic	0.72713	0.232073	3.13319	0.0202422	d__Bacteria.p__Firmicutes_C.c__Negativicutes.o__Veillonellales.f__Veillonellaceae.g__Veillonella.s__Veillonella.parvula	0.178362	Control vs. abx vs. vodka	glm	relative abundance
220	Vodka	-0.345977	0.110953	-3.11822	0.0206317	d__Bacteria.p__Bacteroidota.c__Bacteroidia.o__Bacteroidales.f__Rikenellaceae.g__Alistipes_A.s__Alistipes_A.pullistercoris	0.18152	Control vs. abx vs. vodka	glm	relative abundance
491	Antibiotic	0.36318	0.116993	3.1043	0.0210009	d__Bacteria.p__Firmicutes_A.c__Clostridia.o__Oscillospirales.f__Acutalibacteraceae.g__Acutalibacter.s__Acutalibacter.ornithocaccae	0.184492	Control vs. abx vs. vodka	glm	relative abundance
210	Vodka	-0.197643	0.065896	-2.99932	0.0240292	d__Bacteria.p__Bacteroidota.c__Bacteroidia.o__Bacteroidales.f__Bacteroidaceae.g__Phocaeicola.s__Phocaeicola.vulgatus	0.210779	Control vs. abx vs. vodka	glm	relative abundance
715	Antibiotic	-2.32781	0.786642	-2.95917	0.0253101	d__Bacteria.p__Firmicutes.c__Bacilli.o__Lactobacillales.f__Lactobacillaceae.g__Lactiplantibacillus.s__Lactiplantibacillus.paraplantarum	0.221683	Control vs. abx vs. vodka	glm	relative abundance
748	Vodka	-1.10089	0.373538	-2.9472	0.0257063	d__Bacteria.p__Firmicutes.c__Bacilli.o__Lactobacillales.f__Streptococcaceae.g__Streptococcus.s__Streptococcus.parasanguinis_D	0.224817	Control vs. abx vs. vodka	glm	relative abundance
764	Vodka	-1.07004	0.369387	-2.89681	0.0274486	d__Bacteria.p__Firmicutes.c__Bacilli.o__Lactobacillales.f__Streptococcaceae.g__Streptococcus.s__Streptococcus.sp001813295	0.239697	Control vs. abx vs. vodka	glm	relative abundance
120	Vodka	-0.470954	0.164437	-2.86404	0.0286497	d__Bacteria.p__Actinobacteriota.c__Coriobacteriia.o__Coriobacteriales.f__Coriobacteriaceae.g__Collinsella.s__Collinsella.sp905215275	0.249813	Control vs. abx vs. vodka	glm	relative abundance
45	Antibiotic	-0.787301	0.276618	-2.84617	0.0293285	d__Bacteria.p__Actinobacteriota.c__Coriobacteriia.o__Coriobacteriales.f__Coriobacteriaceae.g__Collinsella.s__Collinsella.sp900547345	0.255352	Control vs. abx vs. vodka	glm	relative abundance
760	Vodka	-0.745229	0.266196	-2.79955	0.0311826	d__Bacteria.p__Firmicutes.c__Bacilli.o__Lactobacillales.f__Streptococcaceae.g__Streptococcus.s__Streptococcus.sp000314795	0.271092	Control vs. abx vs. vodka	glm	relative abundance
752	Vodka	-0.985584	0.357327	-2.75821	0.0329319	d__Bacteria.p__Firmicutes.c__Bacilli.o__Lactobacillales.f__Streptococcaceae.g__Streptococcus.s__Streptococcus.parasanguinis_F	0.285876	Control vs. abx vs. vodka	glm	relative abundance
661	Antibiotic	0.215009	0.078405	2.74229	0.0336336	d__Bacteria.p__Firmicutes_A.c__Clostridia.o__Peptostreptococcales.f__Anaerovoracaceae.g__Fimisoma.s__Fimisoma.avicola	0.291535	Control vs. abx vs. vodka	glm	relative abundance
200	Vodka	-0.229469	0.0848279	-2.70512	0.0353347	d__Bacteria.p__Bacteroidota.c__Bacteroidia.o__Bacteroidales.f__Bacteroidaceae.g__Phocaeicola.s__Phocaeicola.sartorii	0.305828	Control vs. abx vs. vodka	glm	relative abundance
445	Antibiotic	-0.444806	0.164546	-2.70323	0.0354233	d__Bacteria.p__Firmicutes_A.c__Clostridia.o__Lachnospirales.f__Lachnospiraceae.g__Lachnospira.s__Lachnospira.sp000436535	0.306143	Control vs. abx vs. vodka	glm	relative abundance
560	Vodka	-0.369376	0.137281	-2.69067	0.0360207	d__Bacteria.p__Firmicutes_A.c__Clostridia.o__Oscillospirales.f__Oscillospiraceae.g__Evtepia.s__Evtepia.sp004556345	0.310847	Control vs. abx vs. vodka	glm	relative abundance
75	Antibiotic	0.182704	0.0686084	2.663	0.0373739	d__Bacteria.p__Actinobacteriota.c__Coriobacteriia.o__Coriobacteriales.f__Coriobacteriaceae.g__Collinsella.s__Collinsella.sp900552425	0.322051	Control vs. abx vs. vodka	glm	relative abundance
67	Antibiotic	0.596898	0.227183	2.62739	0.0391965	d__Bacteria.p__Actinobacteriota.c__Coriobacteriia.o__Coriobacteriales.f__Coriobacteriaceae.g__Collinsella.s__Collinsella.sp900551655	0.33726	Control vs. abx vs. vodka	glm	relative abundance
368	Vodka	-0.312422	0.12051	-2.5925	0.0410736	d__Bacteria.p__Firmicutes_A.c__Clostridia.o__Lachnospirales.f__Lachnospiraceae.g__Choladocola.s__Choladocola.sp003481535	0.352893	Control vs. abx vs. vodka	glm	relative abundance
78	Vodka	0.743984	0.29198	2.54807	0.0436042	d__Bacteria.p__Actinobacteriota.c__Coriobacteriia.o__Coriobacteriales.f__Coriobacteriaceae.g__Collinsella.s__Collinsella.sp900553345	0.374086	Control vs. abx vs. vodka	glm	relative abundance
60	Vodka	0.443725	0.174681	2.5402	0.0440691	d__Bacteria.p__Actinobacteriota.c__Coriobacteriia.o__Coriobacteriales.f__Coriobacteriaceae.g__Collinsella.s__Collinsella.sp900550785	0.377523	Control vs. abx vs. vodka	glm	relative abundance
331	Antibiotic	0.277952	0.110167	2.523	0.045104	d__Bacteria.p__Firmicutes_A.c__Clostridia.o__Lachnospirales.f__Lachnospiraceae.g__Blautia_A.s__Blautia_A.sp003471165	0.385824	Control vs. abx vs. vodka	glm	relative abundance
55	Antibiotic	0.879973	0.348989	2.52149	0.0451958	d__Bacteria.p__Actinobacteriota.c__Coriobacteriia.o__Coriobacteriales.f__Coriobacteriaceae.g__Collinsella.s__Collinsella.sp900550355	0.386046	Control vs. abx vs. vodka	glm	relative abundance
653	Antibiotic	0.218647	0.08736	2.50282	0.0463509	d__Bacteria.p__Firmicutes_A.c__Clostridia.o__Oscillospirales.f__Ruminococcaceae.g__Ruthenibacterium.s__Ruthenibacterium.merdipullorum	0.395336	Control vs. abx vs. vodka	glm	relative abundance
374	Vodka	-0.680397	0.275117	-2.47312	0.048253	d__Bacteria.p__Firmicutes_A.c__Clostridia.o__Lachnospirales.f__Lachnospiraceae.g__Clostridium_AP.s__Clostridium_AP.scindens	0.410961	Control vs. abx vs. vodka	glm	relative abundance
725	Antibiotic	1.54903	0.641865	2.41333	0.0523363	d__Bacteria.p__Firmicutes.c__Bacilli.o__Lactobacillales.f__Lactobacillaceae.g__Ligilactobacillus.s__Ligilactobacillus.salivarius	0.445091	Control vs. abx vs. vodka	glm	relative abundance
744	Vodka	-0.479542	0.202028	-2.37364	0.0552456	d__Bacteria.p__Firmicutes.c__Bacilli.o__Lactobacillales.f__Streptococcaceae.g__Streptococcus.s__Streptococcus.parasanguinis_B	0.469151	Control vs. abx vs. vodka	glm	relative abundance
537	Antibiotic	0.456515	0.195294	2.33758	0.0580361	d__Bacteria.p__Firmicutes_A.c__Clostridia.o__Oscillospirales.f__Oscillospiraceae.g__CAG.170.s__CAG.170.sp905214155	0.492135	Control vs. abx vs. vodka	glm	relative abundance
456	Vodka	-0.143758	0.0627462	-2.29111	0.0618502	d__Bacteria.p__Firmicutes_A.c__Clostridia.o__Lachnospirales.f__Lachnospiraceae.g__Mediterraneibacter.s__Mediterraneibacter.faecis	0.523721	Control vs. abx vs. vodka	glm	relative abundance
52	Vodka	2.15239	0.943346	2.28165	0.0626577	d__Bacteria.p__Actinobacteriota.c__Coriobacteriia.o__Coriobacteriales.f__Coriobacteriaceae.g__Collinsella.s__Collinsella.sp900548565	0.529793	Control vs. abx vs. vodka	glm	relative abundance
3	Antibiotic	-0.280901	0.124599	-2.25445	0.0650425	d__Archaea.p__Methanobacteriota.c__Methanobacteria.o__Methanobacteriales.f__Methanobacteriaceae.g__Methanobrevibacter_A.s__Methanobrevibacter_A.smithii_A	0.549164	Control vs. abx vs. vodka	glm	relative abundance
632	Vodka	-0.284813	0.126892	-2.24453	0.0659348	d__Bacteria.p__Firmicutes_A.c__Clostridia.o__Oscillospirales.f__Ruminococcaceae.g__Faecalibacterium.s__Faecalibacterium.sp905215595	0.555897	Control vs. abx vs. vodka	glm	relative abundance
11	Antibiotic	0.212699	0.0961788	2.2115	0.0690007	d__Bacteria.p__Actinobacteriota.c__Actinomycetia.o__Actinomycetales.f__Bifidobacteriaceae.g__Bifidobacterium.s__Bifidobacterium.catenulatum	0.580077	Control vs. abx vs. vodka	glm	relative abundance
756	Vodka	-1.80636	0.816721	-2.21172	0.0689795	d__Bacteria.p__Firmicutes.c__Bacilli.o__Lactobacillales.f__Streptococcaceae.g__Streptococcus.s__Streptococcus.parasanguinis_H	0.580077	Control vs. abx vs. vodka	glm	relative abundance
62	Vodka	0.323317	0.147206	2.19635	0.0704551	d__Bacteria.p__Actinobacteriota.c__Coriobacteriia.o__Coriobacteriales.f__Coriobacteriaceae.g__Collinsella.s__Collinsella.sp900550835	0.591455	Control vs. abx vs. vodka	glm	relative abundance
495	Antibiotic	0.351417	0.161616	2.1744	0.0726202	d__Bacteria.p__Firmicutes_A.c__Clostridia.o__Oscillospirales.f__Acutalibacteraceae.g__Avimonas_A.s__Avimonas_A.narfia	0.608758	Control vs. abx vs. vodka	glm	relative abundance
279	Antibiotic	-0.359713	0.166906	-2.15518	0.0745711	d__Bacteria.p__Firmicutes_A.c__Clostridia.o__Christensenellales.f__Christensenellaceae.g__Christensenella.s__Christensenella.massiliensis	0.624219	Control vs. abx vs. vodka	glm	relative abundance
474	Vodka	0.232941	0.108634	2.14427	0.0757026	d__Bacteria.p__Firmicutes_A.c__Clostridia.o__Lachnospirales.f__Lachnospiraceae.g__Roseburia.s__Roseburia.inulinivorans	0.632787	Control vs. abx vs. vodka	glm	relative abundance
687	Antibiotic	-1.81308	0.850568	-2.13161	0.0770376	d__Bacteria.p__Firmicutes_C.c__Negativicutes.o__Veillonellales.f__Megasphaeraceae.g__Megasphaera.s__Megasphaera.massiliensis	0.643028	Control vs. abx vs. vodka	glm	relative abundance
762	Vodka	-0.917978	0.433537	-2.11742	0.0785632	d__Bacteria.p__Firmicutes.c__Bacilli.o__Lactobacillales.f__Streptococcaceae.g__Streptococcus.s__Streptococcus.sp000448565	0.65483	Control vs. abx vs. vodka	glm	relative abundance
51	Antibiotic	1.97703	0.943346	2.09577	0.0809501	d__Bacteria.p__Actinobacteriota.c__Coriobacteriia.o__Coriobacteriales.f__Coriobacteriaceae.g__Collinsella.s__Collinsella.sp900548565	0.673766	Control vs. abx vs. vodka	glm	relative abundance
129	Antibiotic	-0.122088	0.0586381	-2.08206	0.0824997	d__Bacteria.p__Actinobacteriota.c__Coriobacteriia.o__Coriobacteriales.f__Eggerthellaceae.g__Adlercreutzia.s__Adlercreutzia.equolifaciens	0.68569	Control vs. abx vs. vodka	glm	relative abundance
121	Antibiotic	-0.445306	0.215153	-2.06971	0.0839206	d__Bacteria.p__Actinobacteriota.c__Coriobacteriia.o__Coriobacteriales.f__Coriobacteriaceae.g__Collinsella.s__Collinsella.sp905215725	0.696512	Control vs. abx vs. vodka	glm	relative abundance
635	Antibiotic	0.140514	0.068043	2.06507	0.0844612	d__Bacteria.p__Firmicutes_A.c__Clostridia.o__Oscillospirales.f__Ruminococcaceae.g__Gemmiger.s__Gemmiger.qucibialis	0.700008	Control vs. abx vs. vodka	glm	relative abundance
695	Antibiotic	0.399875	0.193962	2.06162	0.0848665	d__Bacteria.p__Firmicutes.c__Bacilli.o__Erysipelotrichales.f__Coprobacillaceae.g__Faecalibacillus.s__Faecalibacillus.faecis	0.702373	Control vs. abx vs. vodka	glm	relative abundance
103	Antibiotic	0.898738	0.439372	2.04551	0.0867803	d__Bacteria.p__Actinobacteriota.c__Coriobacteriia.o__Coriobacteriales.f__Coriobacteriaceae.g__Collinsella.s__Collinsella.sp900755685	0.717199	Control vs. abx vs. vodka	glm	relative abundance
105	Antibiotic	0.456049	0.223286	2.04245	0.0871485	d__Bacteria.p__Actinobacteriota.c__Coriobacteriia.o__Coriobacteriales.f__Coriobacteriaceae.g__Collinsella.s__Collinsella.sp900758845	0.719228	Control vs. abx vs. vodka	glm	relative abundance
1	Antibiotic	-0.293023	0.143638	-2.04002	0.0874422	d__Archaea.p__Methanobacteriota.c__Methanobacteria.o__Methanobacteriales.f__Methanobacteriaceae.g__Methanobrevibacter_A.s__Methanobrevibacter_A.smithii	0.720636	Control vs. abx vs. vodka	glm	relative abundance
37	Antibiotic	0.295531	0.146219	2.02115	0.0897567	d__Bacteria.p__Actinobacteriota.c__Coriobacteriia.o__Coriobacteriales.f__Coriobacteriaceae.g__Collinsella.s__Collinsella.sp900544425	0.738672	Control vs. abx vs. vodka	glm	relative abundance
89	Antibiotic	0.239084	0.12487	1.91466	0.104033	d__Bacteria.p__Actinobacteriota.c__Coriobacteriia.o__Coriobacteriales.f__Coriobacteriaceae.g__Collinsella.s__Collinsella.sp900555225	0.854964	Control vs. abx vs. vodka	glm	relative abundance
738	Vodka	0.353374	0.185099	1.90911	0.104837	d__Bacteria.p__Firmicutes.c__Bacilli.o__Lactobacillales.f__Streptococcaceae.g__Streptococcus.s__Streptococcus.constellatus_A	0.860362	Control vs. abx vs. vodka	glm	relative abundance
8	Vodka	0.650123	0.341564	1.90337	0.105675	d__Bacteria.p__Actinobacteriota.c__Actinomycetia.o__Actinomycetales.f__Bifidobacteriaceae.g__Bifidobacterium.s__Bifidobacterium.animalis	0.866023	Control vs. abx vs. vodka	glm	relative abundance
487	Antibiotic	-0.174215	0.0917597	-1.89861	0.106375	d__Bacteria.p__Firmicutes_A.c__Clostridia.o__Lachnospirales.f__Lachnospiraceae.g__UMGS1375.s__UMGS1375.sp905214675	0.870546	Control vs. abx vs. vodka	glm	relative abundance
620	Vodka	-0.242525	0.129207	-1.87702	0.109607	d__Bacteria.p__Firmicutes_A.c__Clostridia.o__Oscillospirales.f__Ruminococcaceae.g__Faecalibacterium.s__Faecalibacterium.sp003449675	0.895745	Control vs. abx vs. vodka	glm	relative abundance
740	Vodka	-0.56955	0.307414	-1.85271	0.113363	d__Bacteria.p__Firmicutes.c__Bacilli.o__Lactobacillales.f__Streptococcaceae.g__Streptococcus.s__Streptococcus.parasanguinis	0.925149	Control vs. abx vs. vodka	glm	relative abundance
63	Antibiotic	-0.50005	0.275407	-1.81568	0.119333	d__Bacteria.p__Actinobacteriota.c__Coriobacteriia.o__Coriobacteriales.f__Coriobacteriaceae.g__Collinsella.s__Collinsella.sp900551625	0.972514	Control vs. abx vs. vodka	glm	relative abundance
53	Antibiotic	1.30777	0.722858	1.80916	0.120415	d__Bacteria.p__Actinobacteriota.c__Coriobacteriia.o__Coriobacteriales.f__Coriobacteriaceae.g__Collinsella.s__Collinsella.sp900549025	0.979967	Control vs. abx vs. vodka	glm	relative abundance
737	Antibiotic	0.333583	0.185099	1.80219	0.121584	d__Bacteria.p__Firmicutes.c__Bacilli.o__Lactobacillales.f__Streptococcaceae.g__Streptococcus.s__Streptococcus.constellatus_A	0.988109	Control vs. abx vs. vodka	glm	relative abundance
7	Antibiotic	0.115595	0.341564	0.338429	0.746569	d__Bacteria.p__Actinobacteriota.c__Actinomycetia.o__Actinomycetales.f__Bifidobacteriaceae.g__Bifidobacterium.s__Bifidobacterium.animalis	1	Control vs. abx vs. vodka	glm	relative abundance
10	Vodka	0.113434	0.0789275	1.4372	0.200695	d__Bacteria.p__Actinobacteriota.c__Actinomycetia.o__Actinomycetales.f__Bifidobacteriaceae.g__Bifidobacterium.s__Bifidobacterium.breve	1	Control vs. abx vs. vodka	glm	relative abundance
12	Vodka	0.0526689	0.0961788	0.547615	0.603715	d__Bacteria.p__Actinobacteriota.c__Actinomycetia.o__Actinomycetales.f__Bifidobacteriaceae.g__Bifidobacterium.s__Bifidobacterium.catenulatum	1	Control vs. abx vs. vodka	glm	relative abundance
14	Vodka	-0.298253	0.190708	-1.56393	0.168867	d__Bacteria.p__Actinobacteriota.c__Actinomycetia.o__Actinomycetales.f__Bifidobacteriaceae.g__Bifidobacterium.s__Bifidobacterium.dentium	1	Control vs. abx vs. vodka	glm	relative abundance
16	Vodka	0.0610887	0.0754992	0.80913	0.449327	d__Bacteria.p__Actinobacteriota.c__Actinomycetia.o__Actinomycetales.f__Bifidobacteriaceae.g__Bifidobacterium.s__Bifidobacterium.infantis	1	Control vs. abx vs. vodka	glm	relative abundance
17	Antibiotic	0.0881185	0.0701115	1.25683	0.255526	d__Bacteria.p__Actinobacteriota.c__Actinomycetia.o__Actinomycetales.f__Bifidobacteriaceae.g__Bifidobacterium.s__Bifidobacterium.kashiwanohense	1	Control vs. abx vs. vodka	glm	relative abundance
18	Vodka	-0.12531	0.0701115	-1.7873	0.124117	d__Bacteria.p__Actinobacteriota.c__Actinomycetia.o__Actinomycetales.f__Bifidobacteriaceae.g__Bifidobacterium.s__Bifidobacterium.kashiwanohense	1	Control vs. abx vs. vodka	glm	relative abundance
20	Vodka	0.0983083	0.0769849	1.27698	0.248799	d__Bacteria.p__Actinobacteriota.c__Actinomycetia.o__Actinomycetales.f__Bifidobacteriaceae.g__Bifidobacterium.s__Bifidobacterium.longum	1	Control vs. abx vs. vodka	glm	relative abundance
25	Antibiotic	-0.0114489	0.0935273	-0.122412	0.90657	d__Bacteria.p__Actinobacteriota.c__Actinomycetia.o__Actinomycetales.f__Bifidobacteriaceae.g__Bifidobacterium.s__Bifidobacterium.sp002742445	1	Control vs. abx vs. vodka	glm	relative abundance
26	Vodka	-0.158689	0.0935273	-1.69671	0.140676	d__Bacteria.p__Actinobacteriota.c__Actinomycetia.o__Actinomycetales.f__Bifidobacteriaceae.g__Bifidobacterium.s__Bifidobacterium.sp002742445	1	Control vs. abx vs. vodka	glm	relative abundance
29	Antibiotic	0.561705	0.358954	1.56484	0.168657	d__Bacteria.p__Actinobacteriota.c__Coriobacteriia.o__Coriobacteriales.f__Coriobacteriaceae.g__Collinsella.s__Collinsella.aerofaciens_I	1	Control vs. abx vs. vodka	glm	relative abundance
32	Vodka	0.37049	0.755186	0.490595	0.641137	d__Bacteria.p__Actinobacteriota.c__Coriobacteriia.o__Coriobacteriales.f__Coriobacteriaceae.g__Collinsella.s__Collinsella.sp014871665	1	Control vs. abx vs. vodka	glm	relative abundance
33	Antibiotic	-0.177112	0.124898	-1.41805	0.205961	d__Bacteria.p__Actinobacteriota.c__Coriobacteriia.o__Coriobacteriales.f__Coriobacteriaceae.g__Collinsella.s__Collinsella.sp018378775	1	Control vs. abx vs. vodka	glm	relative abundance
39	Antibiotic	0.393174	0.231113	1.70122	0.139803	d__Bacteria.p__Actinobacteriota.c__Coriobacteriia.o__Coriobacteriales.f__Coriobacteriaceae.g__Collinsella.s__Collinsella.sp900544865	1	Control vs. abx vs. vodka	glm	relative abundance
47	Antibiotic	-0.188083	0.21091	-0.89177	0.406855	d__Bacteria.p__Actinobacteriota.c__Coriobacteriia.o__Coriobacteriales.f__Coriobacteriaceae.g__Collinsella.s__Collinsella.sp900547505	1	Control vs. abx vs. vodka	glm	relative abundance
57	Antibiotic	-0.0949058	0.224115	-0.423469	0.686713	d__Bacteria.p__Actinobacteriota.c__Coriobacteriia.o__Coriobacteriales.f__Coriobacteriaceae.g__Collinsella.s__Collinsella.sp900550735	1	Control vs. abx vs. vodka	glm	relative abundance
61	Antibiotic	0.112251	0.147206	0.762544	0.474636	d__Bacteria.p__Actinobacteriota.c__Coriobacteriia.o__Coriobacteriales.f__Coriobacteriaceae.g__Collinsella.s__Collinsella.sp900550835	1	Control vs. abx vs. vodka	glm	relative abundance
65	Antibiotic	-0.398459	0.22275	-1.78882	0.123855	d__Bacteria.p__Actinobacteriota.c__Coriobacteriia.o__Coriobacteriales.f__Coriobacteriaceae.g__Collinsella.s__Collinsella.sp900551635	1	Control vs. abx vs. vodka	glm	relative abundance
69	Antibiotic	-0.0201254	0.135481	-0.148547	0.886778	d__Bacteria.p__Actinobacteriota.c__Coriobacteriia.o__Coriobacteriales.f__Coriobacteriaceae.g__Collinsella.s__Collinsella.sp900551975	1	Control vs. abx vs. vodka	glm	relative abundance
71	Antibiotic	-0.390775	0.259548	-1.5056	0.182879	d__Bacteria.p__Actinobacteriota.c__Coriobacteriia.o__Coriobacteriales.f__Coriobacteriaceae.g__Collinsella.s__Collinsella.sp900552145	1	Control vs. abx vs. vodka	glm	relative abundance
81	Antibiotic	0.0451539	0.187686	0.240582	0.817888	d__Bacteria.p__Actinobacteriota.c__Coriobacteriia.o__Coriobacteriales.f__Coriobacteriaceae.g__Collinsella.s__Collinsella.sp900554455	1	Control vs. abx vs. vodka	glm	relative abundance
85	Antibiotic	-0.467935	0.329678	-1.41937	0.205594	d__Bacteria.p__Actinobacteriota.c__Coriobacteriia.o__Coriobacteriales.f__Coriobacteriaceae.g__Collinsella.s__Collinsella.sp900554655	1	Control vs. abx vs. vodka	glm	relative abundance
88	Vodka	0.254878	0.300122	0.849249	0.428321	d__Bacteria.p__Actinobacteriota.c__Coriobacteriia.o__Coriobacteriales.f__Coriobacteriaceae.g__Collinsella.s__Collinsella.sp900554905	1	Control vs. abx vs. vodka	glm	relative abundance
92	Vodka	0.0532187	0.258688	0.205725	0.843808	d__Bacteria.p__Actinobacteriota.c__Coriobacteriia.o__Coriobacteriales.f__Coriobacteriaceae.g__Collinsella.s__Collinsella.sp900555355	1	Control vs. abx vs. vodka	glm	relative abundance
94	Vodka	-0.31117	0.323275	-0.962557	0.372942	d__Bacteria.p__Actinobacteriota.c__Coriobacteriia.o__Coriobacteriales.f__Coriobacteriaceae.g__Collinsella.s__Collinsella.sp900555515	1	Control vs. abx vs. vodka	glm	relative abundance
95	Antibiotic	0.147911	0.109365	1.35244	0.224978	d__Bacteria.p__Actinobacteriota.c__Coriobacteriia.o__Coriobacteriales.f__Coriobacteriaceae.g__Collinsella.s__Collinsella.sp900555815	1	Control vs. abx vs. vodka	glm	relative abundance
97	Antibiotic	-0.0695422	0.106608	-0.652317	0.53837	d__Bacteria.p__Actinobacteriota.c__Coriobacteriia.o__Coriobacteriales.f__Coriobacteriaceae.g__Collinsella.s__Collinsella.sp900556675	1	Control vs. abx vs. vodka	glm	relative abundance
102	Vodka	-0.0939026	0.265738	-0.353365	0.735899	d__Bacteria.p__Actinobacteriota.c__Coriobacteriia.o__Coriobacteriales.f__Coriobacteriaceae.g__Collinsella.s__Collinsella.sp900752545	1	Control vs. abx vs. vodka	glm	relative abundance
107	Antibiotic	0.129537	0.0823072	1.57383	0.166591	d__Bacteria.p__Actinobacteriota.c__Coriobacteriia.o__Coriobacteriales.f__Coriobacteriaceae.g__Collinsella.s__Collinsella.sp900759335	1	Control vs. abx vs. vodka	glm	relative abundance
115	Antibiotic	-0.055126	0.28392	-0.19416	0.852457	d__Bacteria.p__Actinobacteriota.c__Coriobacteriia.o__Coriobacteriales.f__Coriobacteriaceae.g__Collinsella.s__Collinsella.sp905204635	1	Control vs. abx vs. vodka	glm	relative abundance
118	Vodka	0.00828455	0.095822	0.0864577	0.933916	d__Bacteria.p__Actinobacteriota.c__Coriobacteriia.o__Coriobacteriales.f__Coriobacteriaceae.g__Collinsella.s__Collinsella.sp905214525	1	Control vs. abx vs. vodka	glm	relative abundance
125	Antibiotic	-0.0219094	0.096862	-0.226192	0.82856	d__Bacteria.p__Actinobacteriota.c__Coriobacteriia.o__Coriobacteriales.f__Coriobacteriaceae.g__Collinsella.s__Collinsella.sp905215945	1	Control vs. abx vs. vodka	glm	relative abundance
127	Antibiotic	0.062135	0.0682417	0.910514	0.397654	d__Bacteria.p__Actinobacteriota.c__Coriobacteriia.o__Coriobacteriales.f__Eggerthellaceae.g__Adlercreutzia.s__Adlercreutzia.celatus_A	1	Control vs. abx vs. vodka	glm	relative abundance
146	Vodka	-0.100252	0.118841	-0.843582	0.431243	d__Bacteria.p__Actinobacteriota.c__Coriobacteriia.o__Coriobacteriales.f__Eggerthellaceae.g__Slackia_A.s__Slackia_A.piriformis	1	Control vs. abx vs. vodka	glm	relative abundance
204	Vodka	-0.205859	0.120394	-1.70988	0.138141	d__Bacteria.p__Bacteroidota.c__Bacteroidia.o__Bacteroidales.f__Bacteroidaceae.g__Phocaeicola.s__Phocaeicola.sp011959205	1	Control vs. abx vs. vodka	glm	relative abundance
224	Vodka	0.0764166	0.0757098	1.00934	0.351771	d__Bacteria.p__Bacteroidota.c__Bacteroidia.o__Bacteroidales.f__Rikenellaceae.g__Alistipes.s__Alistipes.dispar	1	Control vs. abx vs. vodka	glm	relative abundance
281	Antibiotic	-0.477644	0.293866	-1.62538	0.155207	d__Bacteria.p__Firmicutes_A.c__Clostridia.o__Christensenellales.f__QAND01.g__QAND01.s__QAND01.sp003150225	1	Control vs. abx vs. vodka	glm	relative abundance
287	Antibiotic	-0.22674	0.639135	-0.354761	0.734905	d__Bacteria.p__Firmicutes_A.c__Clostridia.o__Clostridiales.f__Clostridiaceae.g__Clostridium.s__Clostridium.butyricum	1	Control vs. abx vs. vodka	glm	relative abundance
288	Vodka	0.92681	0.639135	1.4501	0.197215	d__Bacteria.p__Firmicutes_A.c__Clostridia.o__Clostridiales.f__Clostridiaceae.g__Clostridium.s__Clostridium.butyricum	1	Control vs. abx vs. vodka	glm	relative abundance
290	Vodka	0.0395489	0.138567	0.285415	0.784923	d__Bacteria.p__Firmicutes_A.c__Clostridia.o__Clostridiales.f__Clostridiaceae.g__Clostridium.s__Clostridium.paraputrificum	1	Control vs. abx vs. vodka	glm	relative abundance
298	Vodka	0.0825471	0.0682231	1.20996	0.271797	d__Bacteria.p__Firmicutes_A.c__Clostridia.o__Lachnospirales.f__Lachnospiraceae.g__Acetatifactor.s__Acetatifactor.sp900066565	1	Control vs. abx vs. vodka	glm	relative abundance
307	Antibiotic	-0.0843263	0.0979047	-0.86131	0.422148	d__Bacteria.p__Firmicutes_A.c__Clostridia.o__Lachnospirales.f__Lachnospiraceae.g__Anaerobutyricum.s__Anaerobutyricum.hallii	1	Control vs. abx vs. vodka	glm	relative abundance
325	Antibiotic	0.0681089	0.134254	0.507316	0.630036	d__Bacteria.p__Firmicutes_A.c__Clostridia.o__Lachnospirales.f__Lachnospiraceae.g__Blautia_A.s__Blautia_A.obeum_B	1	Control vs. abx vs. vodka	glm	relative abundance
329	Antibiotic	-0.0986597	0.0588445	-1.67662	0.144631	d__Bacteria.p__Firmicutes_A.c__Clostridia.o__Lachnospirales.f__Lachnospiraceae.g__Blautia_A.s__Blautia_A.sp000285855	1	Control vs. abx vs. vodka	glm	relative abundance
334	Vodka	-0.0770233	0.0600492	-1.28267	0.246928	d__Bacteria.p__Firmicutes_A.c__Clostridia.o__Lachnospirales.f__Lachnospiraceae.g__Blautia_A.s__Blautia_A.sp003474435	1	Control vs. abx vs. vodka	glm	relative abundance
335	Antibiotic	0.0807147	0.0605027	1.33407	0.230583	d__Bacteria.p__Firmicutes_A.c__Clostridia.o__Lachnospirales.f__Lachnospiraceae.g__Blautia_A.s__Blautia_A.sp003477525	1	Control vs. abx vs. vodka	glm	relative abundance
343	Antibiotic	-0.0679471	0.0798694	-0.850728	0.42756	d__Bacteria.p__Firmicutes_A.c__Clostridia.o__Lachnospirales.f__Lachnospiraceae.g__Blautia_A.s__Blautia_A.sp900066355	1	Control vs. abx vs. vodka	glm	relative abundance
383	Antibiotic	-0.105786	0.0623285	-1.69723	0.140577	d__Bacteria.p__Firmicutes_A.c__Clostridia.o__Lachnospirales.f__Lachnospiraceae.g__Coprococcus_A.s__Coprococcus_A.sp900548825	1	Control vs. abx vs. vodka	glm	relative abundance
392	Vodka	0.0693423	0.0822509	0.843058	0.431514	d__Bacteria.p__Firmicutes_A.c__Clostridia.o__Lachnospirales.f__Lachnospiraceae.g__Dorea_A.s__Dorea_A.longicatena	1	Control vs. abx vs. vodka	glm	relative abundance
451	Antibiotic	-0.11402	0.129325	-0.881651	0.411889	d__Bacteria.p__Firmicutes_A.c__Clostridia.o__Lachnospirales.f__Lachnospiraceae.g__Limivivens.s__Limivivens.sp900543575	1	Control vs. abx vs. vodka	glm	relative abundance
464	Vodka	-0.009589	0.105305	-0.0910595	0.930409	d__Bacteria.p__Firmicutes_A.c__Clostridia.o__Lachnospirales.f__Lachnospiraceae.g__Muricomes.s__Muricomes.sp000509105	1	Control vs. abx vs. vodka	glm	relative abundance
480	Vodka	0.0593887	0.226249	0.262492	0.801722	d__Bacteria.p__Firmicutes_A.c__Clostridia.o__Lachnospirales.f__Lachnospiraceae.g__Sellimonas.s__Sellimonas.intestinalis	1	Control vs. abx vs. vodka	glm	relative abundance
493	Antibiotic	-0.106031	0.121986	-0.869207	0.418143	d__Bacteria.p__Firmicutes_A.c__Clostridia.o__Oscillospirales.f__Acutalibacteraceae.g__Anaeromassilibacillus.s__Anaeromassilibacillus.stercoravium	1	Control vs. abx vs. vodka	glm	relative abundance
505	Antibiotic	0.0869777	0.101686	0.855358	0.425186	d__Bacteria.p__Firmicutes_A.c__Clostridia.o__Oscillospirales.f__Acutalibacteraceae.g__UBA1417.s__UBA1417.sp003531055	1	Control vs. abx vs. vodka	glm	relative abundance
509	Antibiotic	0.0502769	0.098255	0.511698	0.627144	d__Bacteria.p__Firmicutes_A.c__Clostridia.o__Oscillospirales.f__Butyricicoccaceae.g__Agathobaculum.s__Agathobaculum.butyriciproducens	1	Control vs. abx vs. vodka	glm	relative abundance
567	Antibiotic	-0.0730089	0.0427681	-1.70709	0.138676	d__Bacteria.p__Firmicutes_A.c__Clostridia.o__Oscillospirales.f__Oscillospiraceae.g__HGM13006.s__HGM13006.sp900756575	1	Control vs. abx vs. vodka	glm	relative abundance
600	Vodka	-0.174943	0.103667	-1.68755	0.142467	d__Bacteria.p__Firmicutes_A.c__Clostridia.o__Oscillospirales.f__Ruminococcaceae.g__Faecalibacterium.s__Faecalibacterium.prausnitzii	1	Control vs. abx vs. vodka	glm	relative abundance
602	Vodka	-0.127667	0.104966	-1.21626	0.269558	d__Bacteria.p__Firmicutes_A.c__Clostridia.o__Oscillospirales.f__Ruminococcaceae.g__Faecalibacterium.s__Faecalibacterium.prausnitzii_A	1	Control vs. abx vs. vodka	glm	relative abundance
604	Vodka	-0.0984446	0.0970622	-1.01424	0.349607	d__Bacteria.p__Firmicutes_A.c__Clostridia.o__Oscillospirales.f__Ruminococcaceae.g__Faecalibacterium.s__Faecalibacterium.prausnitzii_C	1	Control vs. abx vs. vodka	glm	relative abundance
608	Vodka	-0.132808	0.0874195	-1.5192	0.179518	d__Bacteria.p__Firmicutes_A.c__Clostridia.o__Oscillospirales.f__Ruminococcaceae.g__Faecalibacterium.s__Faecalibacterium.prausnitzii_E	1	Control vs. abx vs. vodka	glm	relative abundance
614	Vodka	-0.0606416	0.080664	-0.75178	0.480623	d__Bacteria.p__Firmicutes_A.c__Clostridia.o__Oscillospirales.f__Ruminococcaceae.g__Faecalibacterium.s__Faecalibacterium.prausnitzii_H	1	Control vs. abx vs. vodka	glm	relative abundance
615	Antibiotic	0.0899571	0.0758825	1.18548	0.280646	d__Bacteria.p__Firmicutes_A.c__Clostridia.o__Oscillospirales.f__Ruminococcaceae.g__Faecalibacterium.s__Faecalibacterium.prausnitzii_I	1	Control vs. abx vs. vodka	glm	relative abundance
616	Vodka	0.13565	0.0758825	1.78763	0.124059	d__Bacteria.p__Firmicutes_A.c__Clostridia.o__Oscillospirales.f__Ruminococcaceae.g__Faecalibacterium.s__Faecalibacterium.prausnitzii_I	1	Control vs. abx vs. vodka	glm	relative abundance
618	Vodka	-0.106378	0.11112	-0.957326	0.37537	d__Bacteria.p__Firmicutes_A.c__Clostridia.o__Oscillospirales.f__Ruminococcaceae.g__Faecalibacterium.s__Faecalibacterium.prausnitzii_J	1	Control vs. abx vs. vodka	glm	relative abundance
641	Antibiotic	0.147837	0.0990803	1.4921	0.186275	d__Bacteria.p__Firmicutes_A.c__Clostridia.o__Oscillospirales.f__Ruminococcaceae.g__Gemmiger.s__Gemmiger.sp900540775	1	Control vs. abx vs. vodka	glm	relative abundance
688	Vodka	-0.799637	0.850568	-0.940121	0.383445	d__Bacteria.p__Firmicutes_C.c__Negativicutes.o__Veillonellales.f__Megasphaeraceae.g__Megasphaera.s__Megasphaera.massiliensis	1	Control vs. abx vs. vodka	glm	relative abundance
694	Vodka	0.0428296	0.117107	0.365731	0.727114	d__Bacteria.p__Firmicutes_C.c__Negativicutes.o__Veillonellales.f__Veillonellaceae.g__Veillonella.s__Veillonella.sp900757715	1	Control vs. abx vs. vodka	glm	relative abundance
709	Antibiotic	0.0609035	0.910777	0.0668698	0.948858	d__Bacteria.p__Firmicutes.c__Bacilli.o__Lactobacillales.f__Lactobacillaceae.g__Lacticaseibacillus.s__Lacticaseibacillus.casei	1	Control vs. abx vs. vodka	glm	relative abundance
710	Vodka	0.567297	0.910777	0.622871	0.556288	d__Bacteria.p__Firmicutes.c__Bacilli.o__Lactobacillales.f__Lactobacillaceae.g__Lacticaseibacillus.s__Lacticaseibacillus.casei	1	Control vs. abx vs. vodka	glm	relative abundance
711	Antibiotic	-0.850437	0.760626	-1.11807	0.306292	d__Bacteria.p__Firmicutes.c__Bacilli.o__Lactobacillales.f__Lactobacillaceae.g__Lacticaseibacillus.s__Lacticaseibacillus.rhamnosus	1	Control vs. abx vs. vodka	glm	relative abundance
712	Vodka	0.985561	0.760626	1.29572	0.242682	d__Bacteria.p__Firmicutes.c__Bacilli.o__Lactobacillales.f__Lactobacillaceae.g__Lacticaseibacillus.s__Lacticaseibacillus.rhamnosus	1	Control vs. abx vs. vodka	glm	relative abundance
713	Antibiotic	-0.440702	0.359832	-1.22474	0.26657	d__Bacteria.p__Firmicutes.c__Bacilli.o__Lactobacillales.f__Lactobacillaceae.g__Lacticaseibacillus.s__Lacticaseibacillus.zeae	1	Control vs. abx vs. vodka	glm	relative abundance
714	Vodka	-0.440702	0.359832	-1.22474	0.26657	d__Bacteria.p__Firmicutes.c__Bacilli.o__Lactobacillales.f__Lactobacillaceae.g__Lacticaseibacillus.s__Lacticaseibacillus.zeae	1	Control vs. abx vs. vodka	glm	relative abundance
717	Antibiotic	0.553411	0.459266	1.20499	0.273573	d__Bacteria.p__Firmicutes.c__Bacilli.o__Lactobacillales.f__Lactobacillaceae.g__Lactiplantibacillus.s__Lactiplantibacillus.plantarum	1	Control vs. abx vs. vodka	glm	relative abundance
720	Vodka	-2.12e-15	0.0662682	-3.2e-14	1	d__Bacteria.p__Firmicutes.c__Bacilli.o__Lactobacillales.f__Lactobacillaceae.g__Lactobacillus.s__Lactobacillus.crispatus	1	Control vs. abx vs. vodka	glm	relative abundance
722	Vodka	-0.393789	0.548386	-0.718088	0.499696	d__Bacteria.p__Firmicutes.c__Bacilli.o__Lactobacillales.f__Lactobacillaceae.g__Lactobacillus.s__Lactobacillus.gasseri	1	Control vs. abx vs. vodka	glm	relative abundance
724	Vodka	-0.294519	0.235859	-1.24871	0.258284	d__Bacteria.p__Firmicutes.c__Bacilli.o__Lactobacillales.f__Lactobacillaceae.g__Lactobacillus.s__Lactobacillus.paragasseri	1	Control vs. abx vs. vodka	glm	relative abundance
726	Vodka	0.768002	0.641865	1.19652	0.276625	d__Bacteria.p__Firmicutes.c__Bacilli.o__Lactobacillales.f__Lactobacillaceae.g__Ligilactobacillus.s__Ligilactobacillus.salivarius	1	Control vs. abx vs. vodka	glm	relative abundance
727	Antibiotic	0.664886	0.476173	1.39631	0.212094	d__Bacteria.p__Firmicutes.c__Bacilli.o__Lactobacillales.f__Lactobacillaceae.g__Limosilactobacillus.s__Limosilactobacillus.fermentum	1	Control vs. abx vs. vodka	glm	relative abundance
730	Vodka	0.312891	0.355098	0.881138	0.412145	d__Bacteria.p__Firmicutes.c__Bacilli.o__Lactobacillales.f__Lactobacillaceae.g__Limosilactobacillus.s__Limosilactobacillus.reuteri	1	Control vs. abx vs. vodka	glm	relative abundance
731	Antibiotic	0.384119	0.420165	0.91421	0.395858	d__Bacteria.p__Firmicutes.c__Bacilli.o__Lactobacillales.f__Streptococcaceae.g__Streptococcus.s__Streptococcus.anginosus	1	Control vs. abx vs. vodka	glm	relative abundance
735	Antibiotic	0.308092	0.424202	0.726288	0.495008	d__Bacteria.p__Firmicutes.c__Bacilli.o__Lactobacillales.f__Streptococcaceae.g__Streptococcus.s__Streptococcus.constellatus	1	Control vs. abx vs. vodka	glm	relative abundance
746	Vodka	-0.589847	0.562925	-1.04783	0.335081	d__Bacteria.p__Firmicutes.c__Bacilli.o__Lactobacillales.f__Streptococcaceae.g__Streptococcus.s__Streptococcus.parasanguinis_C	1	Control vs. abx vs. vodka	glm	relative abundance
750	Vodka	-0.96662	0.541058	-1.78654	0.124247	d__Bacteria.p__Firmicutes.c__Bacilli.o__Lactobacillales.f__Streptococcaceae.g__Streptococcus.s__Streptococcus.parasanguinis_E	1	Control vs. abx vs. vodka	glm	relative abundance
754	Vodka	-0.3674	0.391527	-0.938377	0.384271	d__Bacteria.p__Firmicutes.c__Bacilli.o__Lactobacillales.f__Streptococcaceae.g__Streptococcus.s__Streptococcus.parasanguinis_G	1	Control vs. abx vs. vodka	glm	relative abundance

## Sheet: control_abx_etoh_e1_genus
	term	estimate	std.error	statistic	p.value	microbe	adjusted	comparison	method	transformation
23	Antibiotic	-4.49764	0.0270481	-166.283	3.19128e-12	d__Bacteria.p__Bacteroidota.c__Bacteroidia.o__Bacteroidales.f__Bacteroidaceae.g__Bacteroides	5.59845e-09	Control vs. abx vs. vodka	glm	relative abundance
27	Antibiotic	-4.25233	0.0414092	-102.69	5.74751e-11	d__Bacteria.p__Bacteroidota.c__Bacteroidia.o__Bacteroidales.f__Bacteroidaceae.g__Phocaeicola	5.04141e-08	Control vs. abx vs. vodka	glm	relative abundance
39	Antibiotic	-5.42203	0.0707854	-76.5983	3.33292e-10	d__Bacteria.p__Bacteroidota.c__Bacteroidia.o__Bacteroidales.f__Tannerellaceae.g__Parabacteroides	1.94897e-07	Control vs. abx vs. vodka	glm	relative abundance
187	Antibiotic	-4.41444	0.0626926	-70.4141	5.52035e-10	d__Bacteria.p__Firmicutes_A.c__Clostridia.o__Oscillospirales.f__Oscillospiraceae.g__Flavonifractor	2.42108e-07	Control vs. abx vs. vodka	glm	relative abundance
124	Vodka	2.60075	0.0425244	61.1589	1.28445e-09	d__Bacteria.p__Firmicutes_A.c__Clostridia.o__Lachnospirales.f__Lachnospiraceae.g__Lachnoclostridium_B	4.21272e-07	Control vs. abx vs. vodka	glm	relative abundance
172	Vodka	3.43316	0.0587134	58.4733	1.68097e-09	d__Bacteria.p__Firmicutes_A.c__Clostridia.o__Oscillospirales.f__CAG.272.g__UMGS1696	4.21272e-07	Control vs. abx vs. vodka	glm	relative abundance
238	Vodka	3.64953	0.0616367	59.2103	1.55944e-09	d__Bacteria.p__Firmicutes_A.c__Clostridia.o__UBA1212.f__UBA1255.g__Egerieisoma	4.21272e-07	Control vs. abx vs. vodka	glm	relative abundance
6	Vodka	2.69552	0.0530827	50.7796	3.91307e-09	d__Bacteria.p__Actinobacteriota.c__Coriobacteriia.o__Coriobacteriales.f__Atopobiaceae.g__Paratractidigestivibacter	4.61947e-07	Control vs. abx vs. vodka	glm	relative abundance
17	Antibiotic	-3.87754	0.0756203	-51.2765	3.69143e-09	d__Bacteria.p__Actinobacteriota.c__Coriobacteriia.o__Coriobacteriales.f__Eggerthellaceae.g__Gordonibacter	4.61947e-07	Control vs. abx vs. vodka	glm	relative abundance
19	Antibiotic	-3.57706	0.0658936	-54.2853	2.62356e-09	d__Bacteria.p__Actinobacteriota.c__Coriobacteriia.o__Coriobacteriales.f__Eggerthellaceae.g__Slackia_A	4.61947e-07	Control vs. abx vs. vodka	glm	relative abundance
24	Vodka	-1.43413	0.0270481	-53.0214	3.0211e-09	d__Bacteria.p__Bacteroidota.c__Bacteroidia.o__Bacteroidales.f__Bacteroidaceae.g__Bacteroides	4.61947e-07	Control vs. abx vs. vodka	glm	relative abundance
29	Antibiotic	-2.88491	0.0568388	-50.7559	3.92404e-09	d__Bacteria.p__Bacteroidota.c__Bacteroidia.o__Bacteroidales.f__Bacteroidaceae.g__Prevotella	4.61947e-07	Control vs. abx vs. vodka	glm	relative abundance
111	Antibiotic	-3.82813	0.0771	-49.6515	4.4765e-09	d__Bacteria.p__Firmicutes_A.c__Clostridia.o__Lachnospirales.f__Lachnospiraceae.g__Enterocloster	4.61947e-07	Control vs. abx vs. vodka	glm	relative abundance
162	Vodka	5.25023	0.10477	50.112	4.23579e-09	d__Bacteria.p__Firmicutes_A.c__Clostridia.o__Oscillospirales.f__Acutalibacteraceae.g__CAG.177	4.61947e-07	Control vs. abx vs. vodka	glm	relative abundance
220	Vodka	4.10248	0.0777737	52.7489	3.11579e-09	d__Bacteria.p__Firmicutes_A.c__Clostridia.o__Oscillospirales.f__Ruminococcaceae.g__Ruminococcus_D	4.61947e-07	Control vs. abx vs. vodka	glm	relative abundance
237	Antibiotic	3.07607	0.0616367	49.9065	4.34127e-09	d__Bacteria.p__Firmicutes_A.c__Clostridia.o__UBA1212.f__UBA1255.g__Egerieisoma	4.61947e-07	Control vs. abx vs. vodka	glm	relative abundance
259	Antibiotic	-5.57681	0.111742	-49.9079	4.34055e-09	d__Bacteria.p__Firmicutes.c__Bacilli.o__Lactobacillales.f__Enterococcaceae.g__Enterococcus	4.61947e-07	Control vs. abx vs. vodka	glm	relative abundance
25	Antibiotic	-2.72311	0.0580505	-46.9093	6.28992e-09	d__Bacteria.p__Bacteroidota.c__Bacteroidia.o__Bacteroidales.f__Bacteroidaceae.g__Paraprevotella	5.80756e-07	Control vs. abx vs. vodka	glm	relative abundance
171	Antibiotic	2.76121	0.0587134	47.0287	6.19496e-09	d__Bacteria.p__Firmicutes_A.c__Clostridia.o__Oscillospirales.f__CAG.272.g__UMGS1696	5.80756e-07	Control vs. abx vs. vodka	glm	relative abundance
48	Vodka	2.53042	0.0552831	45.7721	7.28517e-09	d__Bacteria.p__Firmicutes_A.c__Clostridia.o__Christensenellales.f__CAG.138.g__PeH17	6.08586e-07	Control vs. abx vs. vodka	glm	relative abundance
150	Vodka	4.07412	0.0887706	45.8949	7.16924e-09	d__Bacteria.p__Firmicutes_A.c__Clostridia.o__Lachnospirales.f__Lachnospiraceae.g__UBA4285	6.08586e-07	Control vs. abx vs. vodka	glm	relative abundance
192	Vodka	1.85975	0.0427681	43.4846	9.90098e-09	d__Bacteria.p__Firmicutes_A.c__Clostridia.o__Oscillospirales.f__Oscillospiraceae.g__HGM13006	7.8951e-07	Control vs. abx vs. vodka	glm	relative abundance
62	Vodka	3.23792	0.075642	42.8058	1.08783e-08	d__Bacteria.p__Firmicutes_A.c__Clostridia.o__Christensenellales.f__CAG.74.g__UBA11524	8.11521e-07	Control vs. abx vs. vodka	glm	relative abundance
99	Antibiotic	-4.25777	0.101151	-42.0933	1.20274e-08	d__Bacteria.p__Firmicutes_A.c__Clostridia.o__Lachnospirales.f__Lachnospiraceae.g__Clostridium_Q	8.11521e-07	Control vs. abx vs. vodka	glm	relative abundance
267	Antibiotic	7.20798	0.171019	42.1472	1.19357e-08	d__Bacteria.p__Firmicutes.c__Bacilli.o__Lactobacillales.f__Lactobacillaceae.g__Lactobacillus	8.11521e-07	Control vs. abx vs. vodka	glm	relative abundance
277	Antibiotic	-3.79882	0.0895203	-42.4353	1.1459e-08	d__Bacteria.p__Proteobacteria.c__Gammaproteobacteria.o__Enterobacterales.f__Enterobacteriaceae.g__Citrobacter	8.11521e-07	Control vs. abx vs. vodka	glm	relative abundance
64	Vodka	3.13452	0.0771946	40.6054	1.49163e-08	d__Bacteria.p__Firmicutes_A.c__Clostridia.o__Christensenellales.f__CAG.74.g__Ventricola	8.44117e-07	Control vs. abx vs. vodka	glm	relative abundance
116	Vodka	3.06932	0.0753849	40.7153	1.4677e-08	d__Bacteria.p__Firmicutes_A.c__Clostridia.o__Lachnospirales.f__Lachnospiraceae.g__Fusicatenibacter	8.44117e-07	Control vs. abx vs. vodka	glm	relative abundance
178	Vodka	2.85346	0.0700031	40.762	1.45768e-08	d__Bacteria.p__Firmicutes_A.c__Clostridia.o__Oscillospirales.f__Oscillospiraceae.g__CAG.83	8.44117e-07	Control vs. abx vs. vodka	glm	relative abundance
255	Antibiotic	-3.69574	0.0894341	-41.3236	1.34312e-08	d__Bacteria.p__Firmicutes.c__Bacilli.o__Erysipelotrichales.f__Erysipelotrichaceae.g__Holdemania	8.44117e-07	Control vs. abx vs. vodka	glm	relative abundance
273	Antibiotic	6.50641	0.159549	40.7799	1.45385e-08	d__Bacteria.p__Firmicutes.c__Bacilli.o__Lactobacillales.f__Streptococcaceae.g__Streptococcus	8.44117e-07	Control vs. abx vs. vodka	glm	relative abundance
52	Vodka	3.01464	0.0750624	40.1617	1.59293e-08	d__Bacteria.p__Firmicutes_A.c__Clostridia.o__Christensenellales.f__CAG.138.g__SFEL01	8.6519e-07	Control vs. abx vs. vodka	glm	relative abundance
102	Vodka	2.56174	0.0640152	40.0178	1.62751e-08	d__Bacteria.p__Firmicutes_A.c__Clostridia.o__Lachnospirales.f__Lachnospiraceae.g__Coprococcus_A	8.6519e-07	Control vs. abx vs. vodka	glm	relative abundance
103	Antibiotic	-3.49211	0.0890901	-39.1975	1.84209e-08	d__Bacteria.p__Firmicutes_A.c__Clostridia.o__Lachnospirales.f__Lachnospiraceae.g__Copromonas	9.50459e-07	Control vs. abx vs. vodka	glm	relative abundance
85	Antibiotic	-1.9936	0.0517597	-38.5166	2.04559e-08	d__Bacteria.p__Firmicutes_A.c__Clostridia.o__Lachnospirales.f__Lachnospiraceae.g__Bariatricus	1.0253e-06	Control vs. abx vs. vodka	glm	relative abundance
221	Antibiotic	-3.15712	0.0830833	-37.9995	2.21775e-08	d__Bacteria.p__Firmicutes_A.c__Clostridia.o__Oscillospirales.f__Ruminococcaceae.g__Ruthenibacterium	1.08072e-06	Control vs. abx vs. vodka	glm	relative abundance
179	Antibiotic	-3.53932	0.0948364	-37.3203	2.47021e-08	d__Bacteria.p__Firmicutes_A.c__Clostridia.o__Oscillospirales.f__Oscillospiraceae.g__Dysosmobacter	1.17121e-06	Control vs. abx vs. vodka	glm	relative abundance
95	Antibiotic	-1.75354	0.04755	-36.8779	2.65272e-08	d__Bacteria.p__Firmicutes_A.c__Clostridia.o__Lachnospirales.f__Lachnospiraceae.g__Choladousia	1.22464e-06	Control vs. abx vs. vodka	glm	relative abundance
10	Vodka	2.24115	0.0623245	35.9593	3.0843e-08	d__Bacteria.p__Actinobacteriota.c__Coriobacteriia.o__Coriobacteriales.f__Eggerthellaceae.g__Adlercreutzia	1.3578e-06	Control vs. abx vs. vodka	glm	relative abundance
15	Antibiotic	-3.48116	0.0968694	-35.9366	3.09595e-08	d__Bacteria.p__Actinobacteriota.c__Coriobacteriia.o__Coriobacteriales.f__Eggerthellaceae.g__Ellagibacter	1.3578e-06	Control vs. abx vs. vodka	glm	relative abundance
50	Vodka	3.33693	0.0973281	34.2854	4.10059e-08	d__Bacteria.p__Firmicutes_A.c__Clostridia.o__Christensenellales.f__CAG.138.g__Phil1	1.69056e-06	Control vs. abx vs. vodka	glm	relative abundance
56	Vodka	2.92802	0.0855513	34.2253	4.14377e-08	d__Bacteria.p__Firmicutes_A.c__Clostridia.o__Christensenellales.f__CAG.74.g__Faecivicinus	1.69056e-06	Control vs. abx vs. vodka	glm	relative abundance
161	Antibiotic	3.58839	0.10477	34.2502	4.12579e-08	d__Bacteria.p__Firmicutes_A.c__Clostridia.o__Oscillospirales.f__Acutalibacteraceae.g__CAG.177	1.69056e-06	Control vs. abx vs. vodka	glm	relative abundance
21	Antibiotic	-4.0634	0.119806	-33.9165	4.37427e-08	d__Bacteria.p__Bacteroidota.c__Bacteroidia.o__Bacteroidales.f__Bacteroidaceae.g__43.108	1.74404e-06	Control vs. abx vs. vodka	glm	relative abundance
188	Vodka	-2.11791	0.0626926	-33.7825	4.4789e-08	d__Bacteria.p__Firmicutes_A.c__Clostridia.o__Oscillospirales.f__Oscillospiraceae.g__Flavonifractor	1.74607e-06	Control vs. abx vs. vodka	glm	relative abundance
40	Vodka	-2.37232	0.0707854	-33.5143	4.69733e-08	d__Bacteria.p__Bacteroidota.c__Bacteroidia.o__Bacteroidales.f__Tannerellaceae.g__Parabacteroides	1.78481e-06	Control vs. abx vs. vodka	glm	relative abundance
260	Vodka	-3.73379	0.111742	-33.4144	4.78177e-08	d__Bacteria.p__Firmicutes.c__Bacilli.o__Lactobacillales.f__Enterococcaceae.g__Enterococcus	1.78481e-06	Control vs. abx vs. vodka	glm	relative abundance
122	Vodka	1.16347	0.035398	32.8683	5.27625e-08	d__Bacteria.p__Firmicutes_A.c__Clostridia.o__Lachnospirales.f__Lachnospiraceae.g__KLE1615	1.78831e-06	Control vs. abx vs. vodka	glm	relative abundance
129	Antibiotic	-1.94334	0.0589828	-32.9475	5.20093e-08	d__Bacteria.p__Firmicutes_A.c__Clostridia.o__Lachnospirales.f__Lachnospiraceae.g__Mediterraneibacter	1.78831e-06	Control vs. abx vs. vodka	glm	relative abundance
170	Vodka	2.76452	0.084473	32.7266	5.41412e-08	d__Bacteria.p__Firmicutes_A.c__Clostridia.o__Oscillospirales.f__CAG.272.g__UMGS1312	1.78831e-06	Control vs. abx vs. vodka	glm	relative abundance
224	Vodka	2.90095	0.0873082	33.2266	4.94548e-08	d__Bacteria.p__Firmicutes_A.c__Clostridia.o__Oscillospirales.f__Ruminococcaceae.g__UBA866	1.78831e-06	Control vs. abx vs. vodka	glm	relative abundance
226	Vodka	3.24614	0.0994656	32.6358	5.50471e-08	d__Bacteria.p__Firmicutes_A.c__Clostridia.o__Oscillospirales.f__UMGS1783.g__UMGS1783	1.78831e-06	Control vs. abx vs. vodka	glm	relative abundance
230	Vodka	2.59866	0.078405	33.1441	5.01944e-08	d__Bacteria.p__Firmicutes_A.c__Clostridia.o__Peptostreptococcales.f__Anaerovoracaceae.g__Fimisoma	1.78831e-06	Control vs. abx vs. vodka	glm	relative abundance
275	Antibiotic	-2.3174	0.0707478	-32.7558	5.38543e-08	d__Bacteria.p__Proteobacteria.c__Gammaproteobacteria.o__Burkholderiales.f__Burkholderiaceae.g__Parasutterella	1.78831e-06	Control vs. abx vs. vodka	glm	relative abundance
219	Antibiotic	2.46754	0.0777737	31.7272	6.5154e-08	d__Bacteria.p__Firmicutes_A.c__Clostridia.o__Oscillospirales.f__Ruminococcaceae.g__Ruminococcus_D	2.07817e-06	Control vs. abx vs. vodka	glm	relative abundance
100	Vodka	-3.10408	0.101151	-30.6876	7.94845e-08	d__Bacteria.p__Firmicutes_A.c__Clostridia.o__Lachnospirales.f__Lachnospiraceae.g__Clostridium_Q	2.48998e-06	Control vs. abx vs. vodka	glm	relative abundance
33	Antibiotic	-2.4278	0.0800653	-30.3228	8.53639e-08	d__Bacteria.p__Bacteroidota.c__Bacteroidia.o__Bacteroidales.f__Rikenellaceae.g__Alistipes	2.58195e-06	Control vs. abx vs. vodka	glm	relative abundance
206	Vodka	2.69	0.0886257	30.3523	8.48694e-08	d__Bacteria.p__Firmicutes_A.c__Clostridia.o__Oscillospirales.f__Oscillospiraceae.g__Scatomorpha	2.58195e-06	Control vs. abx vs. vodka	glm	relative abundance
176	Vodka	3.23165	0.106892	30.2329	8.68888e-08	d__Bacteria.p__Firmicutes_A.c__Clostridia.o__Oscillospirales.f__Oscillospiraceae.g__CAG.170	2.58353e-06	Control vs. abx vs. vodka	glm	relative abundance
114	Vodka	1.96401	0.0659378	29.7858	9.49659e-08	d__Bacteria.p__Firmicutes_A.c__Clostridia.o__Lachnospirales.f__Lachnospiraceae.g__Eubacterium_F	2.77663e-06	Control vs. abx vs. vodka	glm	relative abundance
245	Antibiotic	-6.23568	0.210118	-29.6771	9.70591e-08	d__Bacteria.p__Firmicutes_C.c__Negativicutes.o__Veillonellales.f__Dialisteraceae.g__Allisonella	2.79131e-06	Control vs. abx vs. vodka	glm	relative abundance
13	Antibiotic	-3.06873	0.104593	-29.3399	1.03905e-07	d__Bacteria.p__Actinobacteriota.c__Coriobacteriia.o__Coriobacteriales.f__Eggerthellaceae.g__Eggerthella	2.93998e-06	Control vs. abx vs. vodka	glm	relative abundance
243	Antibiotic	-1.79742	0.0621058	-28.9413	1.12734e-07	d__Bacteria.p__Firmicutes_C.c__Negativicutes.o__Acidaminococcales.f__Acidaminococcaceae.g__CAG.266	3.13918e-06	Control vs. abx vs. vodka	glm	relative abundance
54	Vodka	2.73034	0.096417	28.3181	1.28358e-07	d__Bacteria.p__Firmicutes_A.c__Clostridia.o__Christensenellales.f__CAG.74.g__Alectryocaccomicrobium	3.51841e-06	Control vs. abx vs. vodka	glm	relative abundance
61	Antibiotic	2.11055	0.075642	27.9018	1.40204e-07	d__Bacteria.p__Firmicutes_A.c__Clostridia.o__Christensenellales.f__CAG.74.g__UBA11524	3.73674e-06	Control vs. abx vs. vodka	glm	relative abundance
112	Vodka	-2.15025	0.0771	-27.8891	1.40584e-07	d__Bacteria.p__Firmicutes_A.c__Clostridia.o__Lachnospirales.f__Lachnospiraceae.g__Enterocloster	3.73674e-06	Control vs. abx vs. vodka	glm	relative abundance
58	Vodka	1.78886	0.064359	27.795	1.43444e-07	d__Bacteria.p__Firmicutes_A.c__Clostridia.o__Christensenellales.f__CAG.74.g__Limiplasma	3.75586e-06	Control vs. abx vs. vodka	glm	relative abundance
73	Antibiotic	-6.86031	0.25036	-27.4017	1.56157e-07	d__Bacteria.p__Firmicutes_A.c__Clostridia.o__Clostridiales.f__Clostridiaceae.g__Clostridium_P	3.91349e-06	Control vs. abx vs. vodka	glm	relative abundance
149	Antibiotic	2.44167	0.0887706	27.5054	1.52683e-07	d__Bacteria.p__Firmicutes_A.c__Clostridia.o__Lachnospirales.f__Lachnospiraceae.g__UBA4285	3.91349e-06	Control vs. abx vs. vodka	glm	relative abundance
153	Antibiotic	-4.28545	0.156358	-27.4079	1.55948e-07	d__Bacteria.p__Firmicutes_A.c__Clostridia.o__Monoglobales.f__Monoglobaceae.g__Monoglobus	3.91349e-06	Control vs. abx vs. vodka	glm	relative abundance
242	Vodka	5.0039	0.183972	27.1992	1.63215e-07	d__Bacteria.p__Firmicutes_A.c__Clostridia.o__UBA1381.f__UBA9506.g__UBA9506	4.03276e-06	Control vs. abx vs. vodka	glm	relative abundance
107	Antibiotic	-2.16131	0.0810991	-26.6502	1.84293e-07	d__Bacteria.p__Firmicutes_A.c__Clostridia.o__Lachnospirales.f__Lachnospiraceae.g__Dorea_A	4.42992e-06	Control vs. abx vs. vodka	glm	relative abundance
151	Antibiotic	-2.73642	0.102683	-26.6491	1.84339e-07	d__Bacteria.p__Firmicutes_A.c__Clostridia.o__Lachnospirales.f__Lachnospiraceae.g__UMGS1375	4.42992e-06	Control vs. abx vs. vodka	glm	relative abundance
278	Vodka	-2.36503	0.0895203	-26.419	1.94111e-07	d__Bacteria.p__Proteobacteria.c__Gammaproteobacteria.o__Enterobacterales.f__Enterobacteriaceae.g__Citrobacter	4.60171e-06	Control vs. abx vs. vodka	glm	relative abundance
97	Antibiotic	-3.38166	0.128755	-26.2644	2.01015e-07	d__Bacteria.p__Firmicutes_A.c__Clostridia.o__Lachnospirales.f__Lachnospiraceae.g__Clostridium_AP	4.64727e-06	Control vs. abx vs. vodka	glm	relative abundance
211	Antibiotic	-2.72991	0.103967	-26.2574	2.01331e-07	d__Bacteria.p__Firmicutes_A.c__Clostridia.o__Oscillospirales.f__Ruminococcaceae.g__Bittarella	4.64727e-06	Control vs. abx vs. vodka	glm	relative abundance
117	Antibiotic	-3.66732	0.141111	-25.9889	2.14038e-07	d__Bacteria.p__Firmicutes_A.c__Clostridia.o__Lachnospirales.f__Lachnospiraceae.g__GCA.900066755	4.87644e-06	Control vs. abx vs. vodka	glm	relative abundance
156	Vodka	2.90459	0.116993	24.8272	2.80994e-07	d__Bacteria.p__Firmicutes_A.c__Clostridia.o__Oscillospirales.f__Acutalibacteraceae.g__Acutalibacter	6.31981e-06	Control vs. abx vs. vodka	glm	relative abundance
131	Antibiotic	-1.66753	0.0684512	-24.3608	3.14545e-07	d__Bacteria.p__Firmicutes_A.c__Clostridia.o__Lachnospirales.f__Lachnospiraceae.g__Mediterraneibacter_A	6.98487e-06	Control vs. abx vs. vodka	glm	relative abundance
60	Vodka	1.83414	0.0754519	24.3087	3.18576e-07	d__Bacteria.p__Firmicutes_A.c__Clostridia.o__Christensenellales.f__CAG.74.g__Pullichristensenella	6.98594e-06	Control vs. abx vs. vodka	glm	relative abundance
258	Vodka	3.15543	0.130398	24.1984	3.27311e-07	d__Bacteria.p__Firmicutes.c__Bacilli.o__Haloplasmatales_A.f__Turicibacteraceae.g__Turicibacter	7.08888e-06	Control vs. abx vs. vodka	glm	relative abundance
164	Vodka	2.44971	0.101686	24.091	3.36088e-07	d__Bacteria.p__Firmicutes_A.c__Clostridia.o__Oscillospirales.f__Acutalibacteraceae.g__UBA1417	7.19021e-06	Control vs. abx vs. vodka	glm	relative abundance
20	Vodka	-1.57859	0.0658936	-23.9567	3.47445e-07	d__Bacteria.p__Actinobacteriota.c__Coriobacteriia.o__Coriobacteriales.f__Eggerthellaceae.g__Slackia_A	7.34361e-06	Control vs. abx vs. vodka	glm	relative abundance
104	Vodka	-2.12055	0.0890901	-23.8024	3.61053e-07	d__Bacteria.p__Firmicutes_A.c__Clostridia.o__Lachnospirales.f__Lachnospiraceae.g__Copromonas	7.54039e-06	Control vs. abx vs. vodka	glm	relative abundance
234	Vodka	4.27863	0.180191	23.745	3.6627e-07	d__Bacteria.p__Firmicutes_A.c__Clostridia.o__Peptostreptococcales.f__Peptostreptococcaceae.g__Romboutsia	7.55936e-06	Control vs. abx vs. vodka	glm	relative abundance
47	Antibiotic	1.29812	0.0552831	23.4813	3.91411e-07	d__Bacteria.p__Firmicutes_A.c__Clostridia.o__Christensenellales.f__CAG.138.g__PeH17	7.9843e-06	Control vs. abx vs. vodka	glm	relative abundance
225	Antibiotic	2.32705	0.0994656	23.3955	4.00015e-07	d__Bacteria.p__Firmicutes_A.c__Clostridia.o__Oscillospirales.f__UMGS1783.g__UMGS1783	8.06602e-06	Control vs. abx vs. vodka	glm	relative abundance
198	Vodka	3.9741	0.171574	23.1627	4.24515e-07	d__Bacteria.p__Firmicutes_A.c__Clostridia.o__Oscillospirales.f__Oscillospiraceae.g__Limivicinus	8.46276e-06	Control vs. abx vs. vodka	glm	relative abundance
133	Antibiotic	-2.28514	0.0989379	-23.0967	4.31772e-07	d__Bacteria.p__Firmicutes_A.c__Clostridia.o__Lachnospirales.f__Lachnospiraceae.g__Merdisoma	8.51073e-06	Control vs. abx vs. vodka	glm	relative abundance
236	Vodka	4.67804	0.206962	22.6034	4.90852e-07	d__Bacteria.p__Firmicutes_A.c__Clostridia.o__Peptostreptococcales.f__Peptostreptococcaceae.g__Terrisporobacter	9.56776e-06	Control vs. abx vs. vodka	glm	relative abundance
168	Vodka	2.01145	0.0894375	22.49	5.05733e-07	d__Bacteria.p__Firmicutes_A.c__Clostridia.o__Oscillospirales.f__Butyricicoccaceae.g__Agathobaculum	9.74949e-06	Control vs. abx vs. vodka	glm	relative abundance
51	Antibiotic	1.68277	0.0750624	22.4183	5.15415e-07	d__Bacteria.p__Firmicutes_A.c__Clostridia.o__Christensenellales.f__CAG.138.g__SFEL01	9.82814e-06	Control vs. abx vs. vodka	glm	relative abundance
70	Vodka	2.30329	0.104002	22.1465	5.54123e-07	d__Bacteria.p__Firmicutes_A.c__Clostridia.o__Christensenellales.f__UBA1750.g__Spyradocola	1.04526e-05	Control vs. abx vs. vodka	glm	relative abundance
202	Vodka	2.85611	0.132372	21.5764	6.46894e-07	d__Bacteria.p__Firmicutes_A.c__Clostridia.o__Oscillospirales.f__Oscillospiraceae.g__NSJ.51	1.20728e-05	Control vs. abx vs. vodka	glm	relative abundance
173	Antibiotic	-2.37336	0.110943	-21.3925	6.80581e-07	d__Bacteria.p__Firmicutes_A.c__Clostridia.o__Oscillospirales.f__Oscillospiraceae.g__An92	1.25678e-05	Control vs. abx vs. vodka	glm	relative abundance
79	Antibiotic	-0.987164	0.0468115	-21.0881	7.40975e-07	d__Bacteria.p__Firmicutes_A.c__Clostridia.o__Lachnospirales.f__Lachnospiraceae.g__Agathobacter	1.35405e-05	Control vs. abx vs. vodka	glm	relative abundance
216	Vodka	1.55977	0.0745111	20.9334	7.7403e-07	d__Bacteria.p__Firmicutes_A.c__Clostridia.o__Oscillospirales.f__Ruminococcaceae.g__Gemmiger	1.39987e-05	Control vs. abx vs. vodka	glm	relative abundance
115	Antibiotic	1.56465	0.0753849	20.7555	8.14194e-07	d__Bacteria.p__Firmicutes_A.c__Clostridia.o__Lachnospirales.f__Lachnospiraceae.g__Fusicatenibacter	1.45748e-05	Control vs. abx vs. vodka	glm	relative abundance
63	Antibiotic	1.58808	0.0771946	20.5724	8.58118e-07	d__Bacteria.p__Firmicutes_A.c__Clostridia.o__Christensenellales.f__CAG.74.g__Ventricola	1.50539e-05	Control vs. abx vs. vodka	glm	relative abundance
195	Antibiotic	-1.95895	0.0951771	-20.5822	8.55698e-07	d__Bacteria.p__Firmicutes_A.c__Clostridia.o__Oscillospirales.f__Oscillospiraceae.g__Lawsonibacter	1.50539e-05	Control vs. abx vs. vodka	glm	relative abundance
110	Vodka	1.04532	0.0516793	20.2271	9.48631e-07	d__Bacteria.p__Firmicutes_A.c__Clostridia.o__Lachnospirales.f__Lachnospiraceae.g__Eisenbergiella	1.6477e-05	Control vs. abx vs. vodka	glm	relative abundance
158	Vodka	2.4566	0.121986	20.1384	9.73656e-07	d__Bacteria.p__Firmicutes_A.c__Clostridia.o__Oscillospirales.f__Acutalibacteraceae.g__Anaeromassilibacillus	1.67459e-05	Control vs. abx vs. vodka	glm	relative abundance
30	Vodka	-1.13849	0.0568388	-20.0302	1.00522e-06	d__Bacteria.p__Bacteroidota.c__Bacteroidia.o__Bacteroidales.f__Bacteroidaceae.g__Prevotella	1.71209e-05	Control vs. abx vs. vodka	glm	relative abundance
2	Vodka	2.79402	0.140496	19.8868	1.04892e-06	d__Archaea.p__Methanobacteriota.c__Methanobacteria.o__Methanobacteriales.f__Methanobacteriaceae.g__Methanobrevibacter_A	1.75218e-05	Control vs. abx vs. vodka	glm	relative abundance
126	Vodka	2.35204	0.118457	19.8556	1.05873e-06	d__Bacteria.p__Firmicutes_A.c__Clostridia.o__Lachnospirales.f__Lachnospiraceae.g__Lachnospira	1.75218e-05	Control vs. abx vs. vodka	glm	relative abundance
169	Antibiotic	1.68015	0.084473	19.8898	1.048e-06	d__Bacteria.p__Firmicutes_A.c__Clostridia.o__Oscillospirales.f__CAG.272.g__UMGS1312	1.75218e-05	Control vs. abx vs. vodka	glm	relative abundance
183	Antibiotic	-2.70006	0.137281	-19.6682	1.11987e-06	d__Bacteria.p__Firmicutes_A.c__Clostridia.o__Oscillospirales.f__Oscillospiraceae.g__Evtepia	1.83605e-05	Control vs. abx vs. vodka	glm	relative abundance
32	Vodka	-1.42066	0.0731018	-19.434	1.20215e-06	d__Bacteria.p__Bacteroidota.c__Bacteroidia.o__Bacteroidales.f__Marinifilaceae.g__Odoribacter	1.95271e-05	Control vs. abx vs. vodka	glm	relative abundance
74	Vodka	-4.82404	0.25036	-19.2684	1.2646e-06	d__Bacteria.p__Firmicutes_A.c__Clostridia.o__Clostridiales.f__Clostridiaceae.g__Clostridium_P	2.0353e-05	Control vs. abx vs. vodka	glm	relative abundance
280	Vodka	-5.56034	0.291189	-19.0953	1.33394e-06	d__Bacteria.p__Proteobacteria.c__Gammaproteobacteria.o__Enterobacterales.f__Enterobacteriaceae.g__Escherichia	2.12738e-05	Control vs. abx vs. vodka	glm	relative abundance
82	Vodka	1.6593	0.0873349	18.9992	1.37433e-06	d__Bacteria.p__Firmicutes_A.c__Clostridia.o__Lachnospirales.f__Lachnospiraceae.g__Anaerobutyricum	2.17205e-05	Control vs. abx vs. vodka	glm	relative abundance
247	Antibiotic	-5.96654	0.314717	-18.9585	1.3919e-06	d__Bacteria.p__Firmicutes_C.c__Negativicutes.o__Veillonellales.f__Dialisteraceae.g__Dialister	2.18018e-05	Control vs. abx vs. vodka	glm	relative abundance
57	Antibiotic	-1.21428	0.064359	-18.8673	1.43216e-06	d__Bacteria.p__Firmicutes_A.c__Clostridia.o__Christensenellales.f__CAG.74.g__Limiplasma	2.22338e-05	Control vs. abx vs. vodka	glm	relative abundance
91	Antibiotic	-4.98998	0.266322	-18.7366	1.49223e-06	d__Bacteria.p__Firmicutes_A.c__Clostridia.o__Lachnospirales.f__Lachnospiraceae.g__CHH4.2	2.29632e-05	Control vs. abx vs. vodka	glm	relative abundance
31	Antibiotic	-1.36211	0.0731018	-18.6331	1.54191e-06	d__Bacteria.p__Bacteroidota.c__Bacteroidia.o__Bacteroidales.f__Marinifilaceae.g__Odoribacter	2.35214e-05	Control vs. abx vs. vodka	glm	relative abundance
182	Vodka	1.81093	0.0976308	18.5488	1.5838e-06	d__Bacteria.p__Firmicutes_A.c__Clostridia.o__Oscillospirales.f__Oscillospiraceae.g__ER4	2.39522e-05	Control vs. abx vs. vodka	glm	relative abundance
246	Vodka	-3.84188	0.210118	-18.2844	1.72399e-06	d__Bacteria.p__Firmicutes_C.c__Negativicutes.o__Veillonellales.f__Dialisteraceae.g__Allisonella	2.58495e-05	Control vs. abx vs. vodka	glm	relative abundance
257	Antibiotic	2.35182	0.130398	18.0357	1.86926e-06	d__Bacteria.p__Firmicutes.c__Bacilli.o__Haloplasmatales_A.f__Turicibacteraceae.g__Turicibacter	2.77901e-05	Control vs. abx vs. vodka	glm	relative abundance
147	Antibiotic	-1.38361	0.0782704	-17.6773	2.1044e-06	d__Bacteria.p__Firmicutes_A.c__Clostridia.o__Lachnospirales.f__Lachnospiraceae.g__UBA3402	3.1023e-05	Control vs. abx vs. vodka	glm	relative abundance
218	Vodka	2.52366	0.143393	17.5996	2.15976e-06	d__Bacteria.p__Firmicutes_A.c__Clostridia.o__Oscillospirales.f__Ruminococcaceae.g__Ruminiclostridium_E	3.15738e-05	Control vs. abx vs. vodka	glm	relative abundance
92	Vodka	-4.67678	0.266322	-17.5606	2.18824e-06	d__Bacteria.p__Firmicutes_A.c__Clostridia.o__Lachnospirales.f__Lachnospiraceae.g__CHH4.2	3.17257e-05	Control vs. abx vs. vodka	glm	relative abundance
254	Vodka	3.21409	0.183315	17.5331	2.20854e-06	d__Bacteria.p__Firmicutes.c__Bacilli.o__Erysipelotrichales.f__Coprobacillaceae.g__Faecalibacillus	3.17576e-05	Control vs. abx vs. vodka	glm	relative abundance
72	Vodka	3.15681	0.180314	17.5073	2.22783e-06	d__Bacteria.p__Firmicutes_A.c__Clostridia.o__Clostridiales.f__Clostridiaceae.g__Clostridium	3.17745e-05	Control vs. abx vs. vodka	glm	relative abundance
233	Antibiotic	3.13879	0.180191	17.4193	2.29507e-06	d__Bacteria.p__Firmicutes_A.c__Clostridia.o__Peptostreptococcales.f__Peptostreptococcaceae.g__Romboutsia	3.24696e-05	Control vs. abx vs. vodka	glm	relative abundance
93	Antibiotic	-1.75843	0.101579	-17.3109	2.38108e-06	d__Bacteria.p__Firmicutes_A.c__Clostridia.o__Lachnospirales.f__Lachnospiraceae.g__Choladocola	3.34169e-05	Control vs. abx vs. vodka	glm	relative abundance
26	Vodka	-1.00205	0.0580505	-17.2617	2.4214e-06	d__Bacteria.p__Bacteroidota.c__Bacteroidia.o__Bacteroidales.f__Bacteroidaceae.g__Paraprevotella	3.3713e-05	Control vs. abx vs. vodka	glm	relative abundance
199	Antibiotic	-4.78103	0.277786	-17.2112	2.46362e-06	d__Bacteria.p__Firmicutes_A.c__Clostridia.o__Oscillospirales.f__Oscillospiraceae.g__Marseille.P3106	3.40308e-05	Control vs. abx vs. vodka	glm	relative abundance
66	Vodka	2.84756	0.166906	17.0608	2.59438e-06	d__Bacteria.p__Firmicutes_A.c__Clostridia.o__Christensenellales.f__Christensenellaceae.g__Christensenella	3.501e-05	Control vs. abx vs. vodka	glm	relative abundance
141	Antibiotic	-1.47677	0.0865057	-17.0713	2.585e-06	d__Bacteria.p__Firmicutes_A.c__Clostridia.o__Lachnospirales.f__Lachnospiraceae.g__Ruminococcus_B	3.501e-05	Control vs. abx vs. vodka	glm	relative abundance
223	Antibiotic	1.49036	0.0873082	17.0701	2.58608e-06	d__Bacteria.p__Firmicutes_A.c__Clostridia.o__Oscillospirales.f__Ruminococcaceae.g__UBA866	3.501e-05	Control vs. abx vs. vodka	glm	relative abundance
41	Antibiotic	-1.76727	0.104704	-16.8786	2.76385e-06	d__Bacteria.p__Bacteroidota.c__Bacteroidia.o__Flavobacteriales.f__UBA1820.g__Merdimorpha	3.69976e-05	Control vs. abx vs. vodka	glm	relative abundance
89	Antibiotic	-2.9771	0.176599	-16.858	2.78385e-06	d__Bacteria.p__Firmicutes_A.c__Clostridia.o__Lachnospirales.f__Lachnospiraceae.g__CAG.317	3.69976e-05	Control vs. abx vs. vodka	glm	relative abundance
138	Vodka	1.16714	0.0694848	16.7971	2.8438e-06	d__Bacteria.p__Firmicutes_A.c__Clostridia.o__Lachnospirales.f__Lachnospiraceae.g__Oliverpabstia	3.75103e-05	Control vs. abx vs. vodka	glm	relative abundance
88	Vodka	1.40649	0.084217	16.7008	2.94178e-06	d__Bacteria.p__Firmicutes_A.c__Clostridia.o__Lachnospirales.f__Lachnospiraceae.g__Blautia_A	3.8513e-05	Control vs. abx vs. vodka	glm	relative abundance
143	Antibiotic	-1.48711	0.0893181	-16.6496	2.99546e-06	d__Bacteria.p__Firmicutes_A.c__Clostridia.o__Lachnospirales.f__Lachnospiraceae.g__Scatomonas	3.89253e-05	Control vs. abx vs. vodka	glm	relative abundance
232	Vodka	3.19032	0.196285	16.2535	3.4515e-06	d__Bacteria.p__Firmicutes_A.c__Clostridia.o__Peptostreptococcales.f__Peptostreptococcaceae.g__Intestinibacter	4.45217e-05	Control vs. abx vs. vodka	glm	relative abundance
84	Vodka	1.84283	0.114184	16.1392	3.59786e-06	d__Bacteria.p__Firmicutes_A.c__Clostridia.o__Lachnospirales.f__Lachnospiraceae.g__Anaerostipes	4.60708e-05	Control vs. abx vs. vodka	glm	relative abundance
118	Vodka	-2.24998	0.141111	-15.9448	3.86362e-06	d__Bacteria.p__Firmicutes_A.c__Clostridia.o__Lachnospirales.f__Lachnospiraceae.g__GCA.900066755	4.91154e-05	Control vs. abx vs. vodka	glm	relative abundance
235	Antibiotic	3.28603	0.206962	15.8775	3.96085e-06	d__Bacteria.p__Firmicutes_A.c__Clostridia.o__Peptostreptococcales.f__Peptostreptococcaceae.g__Terrisporobacter	4.99892e-05	Control vs. abx vs. vodka	glm	relative abundance
175	Antibiotic	1.67993	0.106892	15.7161	4.20591e-06	d__Bacteria.p__Firmicutes_A.c__Clostridia.o__Oscillospirales.f__Oscillospiraceae.g__CAG.170	5.27028e-05	Control vs. abx vs. vodka	glm	relative abundance
135	Antibiotic	-1.63932	0.105305	-15.5673	4.44764e-06	d__Bacteria.p__Firmicutes_A.c__Clostridia.o__Lachnospirales.f__Lachnospiraceae.g__Muricomes	5.53365e-05	Control vs. abx vs. vodka	glm	relative abundance
140	Vodka	0.735958	0.0476433	15.4472	4.65454e-06	d__Bacteria.p__Firmicutes_A.c__Clostridia.o__Lachnospirales.f__Lachnospiraceae.g__Roseburia	5.7503e-05	Control vs. abx vs. vodka	glm	relative abundance
43	Antibiotic	-1.94149	0.128473	-15.112	5.29412e-06	d__Bacteria.p__Desulfobacterota_I.c__Desulfovibrionia.o__Desulfovibrionales.f__Desulfovibrionaceae.g__Bilophila	6.49471e-05	Control vs. abx vs. vodka	glm	relative abundance
5	Antibiotic	0.786195	0.0530827	14.8108	5.95752e-06	d__Bacteria.p__Actinobacteriota.c__Coriobacteriia.o__Coriobacteriales.f__Atopobiaceae.g__Paratractidigestivibacter	7.20775e-05	Control vs. abx vs. vodka	glm	relative abundance
248	Vodka	-4.66647	0.314717	-14.8275	5.9181e-06	d__Bacteria.p__Firmicutes_C.c__Negativicutes.o__Veillonellales.f__Dialisteraceae.g__Dialister	7.20775e-05	Control vs. abx vs. vodka	glm	relative abundance
38	Vodka	1.77364	0.121441	14.6049	6.46654e-06	d__Bacteria.p__Bacteroidota.c__Bacteroidia.o__Bacteroidales.f__Rikenellaceae.g__Tidjanibacter	7.73844e-05	Control vs. abx vs. vodka	glm	relative abundance
80	Vodka	0.683357	0.0468115	14.5981	6.48438e-06	d__Bacteria.p__Firmicutes_A.c__Clostridia.o__Lachnospirales.f__Lachnospiraceae.g__Agathobacter	7.73844e-05	Control vs. abx vs. vodka	glm	relative abundance
59	Antibiotic	-1.09836	0.0754519	-14.5571	6.59194e-06	d__Bacteria.p__Firmicutes_A.c__Clostridia.o__Christensenellales.f__CAG.74.g__Pullichristensenella	7.79325e-05	Control vs. abx vs. vodka	glm	relative abundance
281	Antibiotic	-0.772351	0.053094	-14.5469	6.61916e-06	d__Bacteria.p__Verrucomicrobiota.c__Verrucomicrobiae.o__Verrucomicrobiales.f__Akkermansiaceae.g__Akkermansia	7.79325e-05	Control vs. abx vs. vodka	glm	relative abundance
37	Antibiotic	-1.75683	0.121441	-14.4665	6.83722e-06	d__Bacteria.p__Bacteroidota.c__Bacteroidia.o__Bacteroidales.f__Rikenellaceae.g__Tidjanibacter	7.99632e-05	Control vs. abx vs. vodka	glm	relative abundance
239	Antibiotic	-1.03641	0.0736933	-14.0638	8.065e-06	d__Bacteria.p__Firmicutes_A.c__Clostridia.o__UBA1381.f__UBA1381.g__CAG.41	9.36978e-05	Control vs. abx vs. vodka	glm	relative abundance
128	Vodka	1.81034	0.129325	13.9984	8.28785e-06	d__Bacteria.p__Firmicutes_A.c__Clostridia.o__Lachnospirales.f__Lachnospiraceae.g__Limivivens	9.56534e-05	Control vs. abx vs. vodka	glm	relative abundance
190	Vodka	1.90346	0.139546	13.6403	9.64185e-06	d__Bacteria.p__Firmicutes_A.c__Clostridia.o__Oscillospirales.f__Oscillospiraceae.g__Galloscillospira_A	0.000110553	Control vs. abx vs. vodka	glm	relative abundance
279	Antibiotic	-3.9561	0.291189	-13.586	9.86893e-06	d__Bacteria.p__Proteobacteria.c__Gammaproteobacteria.o__Enterobacterales.f__Enterobacteriaceae.g__Escherichia	0.000112422	Control vs. abx vs. vodka	glm	relative abundance
75	Antibiotic	-5.95213	0.444483	-13.3911	1.07366e-05	d__Bacteria.p__Firmicutes_A.c__Clostridia.o__Lachnospirales.f__Anaerotignaceae.g__Metalachnospira	0.000121517	Control vs. abx vs. vodka	glm	relative abundance
35	Antibiotic	-1.65726	0.124461	-13.3155	1.10971e-05	d__Bacteria.p__Bacteroidota.c__Bacteroidia.o__Bacteroidales.f__Rikenellaceae.g__Alistipes_A	0.000124792	Control vs. abx vs. vodka	glm	relative abundance
125	Antibiotic	1.5659	0.118457	13.2191	1.15767e-05	d__Bacteria.p__Firmicutes_A.c__Clostridia.o__Lachnospirales.f__Lachnospiraceae.g__Lachnospira	0.000129356	Control vs. abx vs. vodka	glm	relative abundance
105	Antibiotic	-1.12833	0.0857999	-13.1507	1.19318e-05	d__Bacteria.p__Firmicutes_A.c__Clostridia.o__Lachnospirales.f__Lachnospiraceae.g__Dorea	0.000132283	Control vs. abx vs. vodka	glm	relative abundance
144	Vodka	1.17363	0.0893181	13.1398	1.19895e-05	d__Bacteria.p__Firmicutes_A.c__Clostridia.o__Lachnospirales.f__Lachnospiraceae.g__Scatomonas	0.000132283	Control vs. abx vs. vodka	glm	relative abundance
256	Vodka	-1.12508	0.0894341	-12.58	1.54444e-05	d__Bacteria.p__Firmicutes.c__Bacilli.o__Erysipelotrichales.f__Erysipelotrichaceae.g__Holdemania	0.000169337	Control vs. abx vs. vodka	glm	relative abundance
98	Vodka	-1.6158	0.128755	-12.5494	1.56644e-05	d__Bacteria.p__Firmicutes_A.c__Clostridia.o__Lachnospirales.f__Lachnospiraceae.g__Clostridium_AP	0.000170683	Control vs. abx vs. vodka	glm	relative abundance
113	Antibiotic	0.822313	0.0659378	12.471	1.62447e-05	d__Bacteria.p__Firmicutes_A.c__Clostridia.o__Lachnospirales.f__Lachnospiraceae.g__Eubacterium_F	0.000175914	Control vs. abx vs. vodka	glm	relative abundance
121	Antibiotic	-0.433246	0.035398	-12.2393	1.81124e-05	d__Bacteria.p__Firmicutes_A.c__Clostridia.o__Lachnospirales.f__Lachnospiraceae.g__KLE1615	0.000193746	Control vs. abx vs. vodka	glm	relative abundance
244	Vodka	0.760584	0.0621058	12.2466	1.80497e-05	d__Bacteria.p__Firmicutes_C.c__Negativicutes.o__Acidaminococcales.f__Acidaminococcaceae.g__CAG.266	0.000193746	Control vs. abx vs. vodka	glm	relative abundance
160	Vodka	1.95369	0.161616	12.0885	1.94611e-05	d__Bacteria.p__Firmicutes_A.c__Clostridia.o__Oscillospirales.f__Acutalibacteraceae.g__Avimonas_A	0.000206912	Control vs. abx vs. vodka	glm	relative abundance
53	Antibiotic	1.15953	0.096417	12.0262	2.00528e-05	d__Bacteria.p__Firmicutes_A.c__Clostridia.o__Christensenellales.f__CAG.74.g__Alectryocaccomicrobium	0.000211919	Control vs. abx vs. vodka	glm	relative abundance
222	Vodka	-0.994331	0.0830833	-11.9679	2.06249e-05	d__Bacteria.p__Firmicutes_A.c__Clostridia.o__Oscillospirales.f__Ruminococcaceae.g__Ruthenibacterium	0.00021666	Control vs. abx vs. vodka	glm	relative abundance
46	Vodka	1.52017	0.127191	11.9519	2.07852e-05	d__Bacteria.p__Desulfobacterota_I.c__Desulfovibrionia.o__Desulfovibrionales.f__Desulfovibrionaceae.g__Mailhella	0.000217044	Control vs. abx vs. vodka	glm	relative abundance
145	Antibiotic	-2.66403	0.226249	-11.7748	2.26602e-05	d__Bacteria.p__Firmicutes_A.c__Clostridia.o__Lachnospirales.f__Lachnospiraceae.g__Sellimonas	0.000235223	Control vs. abx vs. vodka	glm	relative abundance
71	Antibiotic	2.10664	0.180314	11.6831	2.3707e-05	d__Bacteria.p__Firmicutes_A.c__Clostridia.o__Clostridiales.f__Clostridiaceae.g__Clostridium	0.000244642	Control vs. abx vs. vodka	glm	relative abundance
209	Antibiotic	-2.62547	0.227866	-11.522	2.56872e-05	d__Bacteria.p__Firmicutes_A.c__Clostridia.o__Oscillospirales.f__Ruminococcaceae.g__Anaerotruncus	0.000263526	Control vs. abx vs. vodka	glm	relative abundance
251	Antibiotic	-1.35817	0.11931	-11.3836	2.75426e-05	d__Bacteria.p__Firmicutes_C.c__Negativicutes.o__Veillonellales.f__Veillonellaceae.g__Veillonella	0.000280917	Control vs. abx vs. vodka	glm	relative abundance
276	Vodka	-0.787234	0.0707478	-11.1273	3.14036e-05	d__Bacteria.p__Proteobacteria.c__Gammaproteobacteria.o__Burkholderiales.f__Burkholderiaceae.g__Parasutterella	0.000318446	Control vs. abx vs. vodka	glm	relative abundance
49	Antibiotic	1.07626	0.0973281	11.0581	3.25524e-05	d__Bacteria.p__Firmicutes_A.c__Clostridia.o__Christensenellales.f__CAG.138.g__Phil1	0.000326709	Control vs. abx vs. vodka	glm	relative abundance
231	Antibiotic	2.16794	0.196285	11.0449	3.27772e-05	d__Bacteria.p__Firmicutes_A.c__Clostridia.o__Peptostreptococcales.f__Peptostreptococcaceae.g__Intestinibacter	0.000326709	Control vs. abx vs. vodka	glm	relative abundance
241	Antibiotic	2.03302	0.183972	11.0507	3.26779e-05	d__Bacteria.p__Firmicutes_A.c__Clostridia.o__UBA1381.f__UBA9506.g__UBA9506	0.000326709	Control vs. abx vs. vodka	glm	relative abundance
34	Vodka	-0.882131	0.0800653	-11.0176	3.32458e-05	d__Bacteria.p__Bacteroidota.c__Bacteroidia.o__Bacteroidales.f__Rikenellaceae.g__Alistipes	0.000329508	Control vs. abx vs. vodka	glm	relative abundance
204	Vodka	0.755992	0.0693229	10.9054	3.52628e-05	d__Bacteria.p__Firmicutes_A.c__Clostridia.o__Oscillospirales.f__Oscillospiraceae.g__Onthomonas	0.000347535	Control vs. abx vs. vodka	glm	relative abundance
18	Vodka	-0.82358	0.0756203	-10.891	3.5531e-05	d__Bacteria.p__Actinobacteriota.c__Coriobacteriia.o__Coriobacteriales.f__Eggerthellaceae.g__Gordonibacter	0.000348222	Control vs. abx vs. vodka	glm	relative abundance
76	Vodka	-4.82694	0.444483	-10.8597	3.6124e-05	d__Bacteria.p__Firmicutes_A.c__Clostridia.o__Lachnospirales.f__Anaerotignaceae.g__Metalachnospira	0.000352067	Control vs. abx vs. vodka	glm	relative abundance
203	Antibiotic	-0.747471	0.0693229	-10.7824	3.76355e-05	d__Bacteria.p__Firmicutes_A.c__Clostridia.o__Oscillospirales.f__Oscillospiraceae.g__Onthomonas	0.000364772	Control vs. abx vs. vodka	glm	relative abundance
16	Vodka	-1.02453	0.0968694	-10.5764	4.20412e-05	d__Bacteria.p__Actinobacteriota.c__Coriobacteriia.o__Coriobacteriales.f__Eggerthellaceae.g__Ellagibacter	0.000405234	Control vs. abx vs. vodka	glm	relative abundance
77	Antibiotic	-0.719768	0.0682231	-10.5502	4.26427e-05	d__Bacteria.p__Firmicutes_A.c__Clostridia.o__Lachnospirales.f__Lachnospiraceae.g__Acetatifactor	0.000408785	Control vs. abx vs. vodka	glm	relative abundance
8	Vodka	1.00296	0.0961074	10.4358	4.53898e-05	d__Bacteria.p__Actinobacteriota.c__Coriobacteriia.o__Coriobacteriales.f__Coriobacteriaceae.g__Collinsella	0.000432755	Control vs. abx vs. vodka	glm	relative abundance
152	Vodka	-1.05646	0.102683	-10.2885	4.92372e-05	d__Bacteria.p__Firmicutes_A.c__Clostridia.o__Lachnospirales.f__Lachnospiraceae.g__UMGS1375	0.000466899	Control vs. abx vs. vodka	glm	relative abundance
186	Vodka	1.68712	0.166422	10.1376	5.35733e-05	d__Bacteria.p__Firmicutes_A.c__Clostridia.o__Oscillospirales.f__Oscillospiraceae.g__Faecousia	0.000502585	Control vs. abx vs. vodka	glm	relative abundance
213	Antibiotic	-0.95239	0.0938899	-10.1437	5.33914e-05	d__Bacteria.p__Firmicutes_A.c__Clostridia.o__Oscillospirales.f__Ruminococcaceae.g__Faecalibacterium	0.000502585	Control vs. abx vs. vodka	glm	relative abundance
200	Vodka	-2.79742	0.277786	-10.0704	5.56473e-05	d__Bacteria.p__Firmicutes_A.c__Clostridia.o__Oscillospirales.f__Oscillospiraceae.g__Marseille.P3106	0.000519264	Control vs. abx vs. vodka	glm	relative abundance
68	Vodka	2.91397	0.293866	9.91598	6.07735e-05	d__Bacteria.p__Firmicutes_A.c__Clostridia.o__Christensenellales.f__QAND01.g__QAND01	0.000564098	Control vs. abx vs. vodka	glm	relative abundance
217	Antibiotic	1.40955	0.143393	9.83002	6.38631e-05	d__Bacteria.p__Firmicutes_A.c__Clostridia.o__Oscillospirales.f__Ruminococcaceae.g__Ruminiclostridium_E	0.000589655	Control vs. abx vs. vodka	glm	relative abundance
180	Vodka	-0.910277	0.0948364	-9.5984	7.31352e-05	d__Bacteria.p__Firmicutes_A.c__Clostridia.o__Oscillospirales.f__Oscillospiraceae.g__Dysosmobacter	0.000671731	Control vs. abx vs. vodka	glm	relative abundance
106	Vodka	0.815645	0.0857999	9.50636	7.72461e-05	d__Bacteria.p__Firmicutes_A.c__Clostridia.o__Lachnospirales.f__Lachnospiraceae.g__Dorea	0.000705793	Control vs. abx vs. vodka	glm	relative abundance
228	Vodka	1.41282	0.153471	9.20578	9.26595e-05	d__Bacteria.p__Firmicutes_A.c__Clostridia.o__Peptostreptococcales.f__Anaerovoracaceae.g__Copromorpha	0.000842237	Control vs. abx vs. vodka	glm	relative abundance
132	Vodka	0.624289	0.0684512	9.12021	9.76787e-05	d__Bacteria.p__Firmicutes_A.c__Clostridia.o__Lachnospirales.f__Lachnospiraceae.g__Mediterraneibacter_A	0.000883284	Control vs. abx vs. vodka	glm	relative abundance
55	Antibiotic	0.770712	0.0855513	9.00878	0.000104694	d__Bacteria.p__Firmicutes_A.c__Clostridia.o__Christensenellales.f__CAG.74.g__Faecivicinus	0.00094187	Control vs. abx vs. vodka	glm	relative abundance
28	Vodka	-0.370494	0.0414092	-8.94714	0.000108824	d__Bacteria.p__Bacteroidota.c__Bacteroidia.o__Bacteroidales.f__Bacteroidaceae.g__Phocaeicola	0.000974029	Control vs. abx vs. vodka	glm	relative abundance
12	Vodka	0.994303	0.114837	8.6584	0.000130864	d__Bacteria.p__Actinobacteriota.c__Coriobacteriia.o__Coriobacteriales.f__Eggerthellaceae.g__CAJFUR01	0.00116535	Control vs. abx vs. vodka	glm	relative abundance
69	Antibiotic	0.893021	0.104002	8.58654	0.000137124	d__Bacteria.p__Firmicutes_A.c__Clostridia.o__Christensenellales.f__UBA1750.g__Spyradocola	0.00121493	Control vs. abx vs. vodka	glm	relative abundance
208	Vodka	1.14142	0.136441	8.36566	0.000158647	d__Bacteria.p__Firmicutes_A.c__Clostridia.o__Oscillospirales.f__Oscillospiraceae.g__UMGS1766	0.00139856	Control vs. abx vs. vodka	glm	relative abundance
44	Vodka	1.07061	0.128473	8.33334	0.000162113	d__Bacteria.p__Desulfobacterota_I.c__Desulfovibrionia.o__Desulfovibrionales.f__Desulfovibrionaceae.g__Bilophila	0.00142197	Control vs. abx vs. vodka	glm	relative abundance
193	Antibiotic	-1.22384	0.148383	-8.24787	0.000171708	d__Bacteria.p__Firmicutes_A.c__Clostridia.o__Oscillospirales.f__Oscillospiraceae.g__Intestinimonas	0.00149863	Control vs. abx vs. vodka	glm	relative abundance
134	Vodka	-0.813441	0.0989379	-8.22174	0.000174771	d__Bacteria.p__Firmicutes_A.c__Clostridia.o__Lachnospirales.f__Lachnospiraceae.g__Merdisoma	0.00151034	Control vs. abx vs. vodka	glm	relative abundance
205	Antibiotic	-0.728687	0.0886257	-8.22207	0.000174731	d__Bacteria.p__Firmicutes_A.c__Clostridia.o__Oscillospirales.f__Oscillospiraceae.g__Scatomorpha	0.00151034	Control vs. abx vs. vodka	glm	relative abundance
11	Antibiotic	-0.917049	0.114837	-7.98567	0.000205499	d__Bacteria.p__Actinobacteriota.c__Coriobacteriia.o__Coriobacteriales.f__Eggerthellaceae.g__CAJFUR01	0.00176718	Control vs. abx vs. vodka	glm	relative abundance
119	Antibiotic	-3.67028	0.464809	-7.89631	0.000218724	d__Bacteria.p__Firmicutes_A.c__Clostridia.o__Lachnospirales.f__Lachnospiraceae.g__Hungatella	0.00187173	Control vs. abx vs. vodka	glm	relative abundance
165	Antibiotic	-0.74483	0.0947206	-7.86345	0.000223833	d__Bacteria.p__Firmicutes_A.c__Clostridia.o__Oscillospirales.f__Acutalibacteraceae.g__UMGS1484	0.00190616	Control vs. abx vs. vodka	glm	relative abundance
14	Vodka	-0.811318	0.104593	-7.75693	0.000241363	d__Bacteria.p__Actinobacteriota.c__Coriobacteriia.o__Coriobacteriales.f__Eggerthellaceae.g__Eggerthella	0.00204551	Control vs. abx vs. vodka	glm	relative abundance
139	Antibiotic	-0.365498	0.0476433	-7.67155	0.000256564	d__Bacteria.p__Firmicutes_A.c__Clostridia.o__Lachnospirales.f__Lachnospiraceae.g__Roseburia	0.00216388	Control vs. abx vs. vodka	glm	relative abundance
96	Vodka	-0.361673	0.04755	-7.60616	0.000268954	d__Bacteria.p__Firmicutes_A.c__Clostridia.o__Lachnospirales.f__Lachnospiraceae.g__Choladousia	0.00225753	Control vs. abx vs. vodka	glm	relative abundance
174	Vodka	-0.81987	0.110943	-7.39	0.000315099	d__Bacteria.p__Firmicutes_A.c__Clostridia.o__Oscillospirales.f__Oscillospiraceae.g__An92	0.00262356	Control vs. abx vs. vodka	glm	relative abundance
240	Vodka	0.54445	0.0736933	7.38806	0.000315552	d__Bacteria.p__Firmicutes_A.c__Clostridia.o__UBA1381.f__UBA1381.g__CAG.41	0.00262356	Control vs. abx vs. vodka	glm	relative abundance
109	Antibiotic	0.372416	0.0516793	7.20629	0.000361588	d__Bacteria.p__Firmicutes_A.c__Clostridia.o__Lachnospirales.f__Lachnospiraceae.g__Eisenbergiella	0.00299213	Control vs. abx vs. vodka	glm	relative abundance
274	Vodka	-1.10316	0.159549	-6.91422	0.000452746	d__Bacteria.p__Firmicutes.c__Bacilli.o__Lactobacillales.f__Streptococcaceae.g__Streptococcus	0.00372887	Control vs. abx vs. vodka	glm	relative abundance
282	Vodka	0.347956	0.053094	6.55359	0.000604097	d__Bacteria.p__Verrucomicrobiota.c__Verrucomicrobiae.o__Verrucomicrobiales.f__Akkermansiaceae.g__Akkermansia	0.00495216	Control vs. abx vs. vodka	glm	relative abundance
266	Vodka	-2.93112	0.468191	-6.26052	0.000770839	d__Bacteria.p__Firmicutes.c__Bacilli.o__Lactobacillales.f__Lactobacillaceae.g__Lactiplantibacillus	0.00628966	Control vs. abx vs. vodka	glm	relative abundance
42	Vodka	0.649908	0.104704	6.20707	0.000806642	d__Bacteria.p__Bacteroidota.c__Bacteroidia.o__Flavobacteriales.f__UBA1820.g__Merdimorpha	0.00655132	Control vs. abx vs. vodka	glm	relative abundance
166	Vodka	0.585155	0.0947206	6.17769	0.000827131	d__Bacteria.p__Firmicutes_A.c__Clostridia.o__Oscillospirales.f__Acutalibacteraceae.g__UMGS1484	0.00668677	Control vs. abx vs. vodka	glm	relative abundance
86	Vodka	0.308572	0.0517597	5.96164	0.000997524	d__Bacteria.p__Firmicutes_A.c__Clostridia.o__Lachnospirales.f__Lachnospiraceae.g__Bariatricus	0.00802729	Control vs. abx vs. vodka	glm	relative abundance
142	Vodka	0.509367	0.0865057	5.88824	0.0010643	d__Bacteria.p__Firmicutes_A.c__Clostridia.o__Lachnospirales.f__Lachnospiraceae.g__Ruminococcus_B	0.00851613	Control vs. abx vs. vodka	glm	relative abundance
261	Antibiotic	-3.96424	0.673693	-5.88435	0.00106798	d__Bacteria.p__Firmicutes.c__Bacilli.o__Lactobacillales.f__Enterococcaceae.g__Enterococcus_B	0.00851613	Control vs. abx vs. vodka	glm	relative abundance
87	Antibiotic	-0.49324	0.084217	-5.85677	0.00109448	d__Bacteria.p__Firmicutes_A.c__Clostridia.o__Lachnospirales.f__Lachnospiraceae.g__Blautia_A	0.00868798	Control vs. abx vs. vodka	glm	relative abundance
83	Antibiotic	-0.66776	0.114184	-5.84812	0.00110296	d__Bacteria.p__Firmicutes_A.c__Clostridia.o__Lachnospirales.f__Lachnospiraceae.g__Anaerostipes	0.0087158	Control vs. abx vs. vodka	glm	relative abundance
181	Antibiotic	0.557051	0.0976308	5.70568	0.00125373	d__Bacteria.p__Firmicutes_A.c__Clostridia.o__Oscillospirales.f__Oscillospiraceae.g__ER4	0.00986279	Control vs. abx vs. vodka	glm	relative abundance
137	Antibiotic	-0.387482	0.0694848	-5.5765	0.00141109	d__Bacteria.p__Firmicutes_A.c__Clostridia.o__Lachnospirales.f__Lachnospiraceae.g__Oliverpabstia	0.0110512	Control vs. abx vs. vodka	glm	relative abundance
120	Vodka	-2.54971	0.464809	-5.48549	0.00153551	d__Bacteria.p__Firmicutes_A.c__Clostridia.o__Lachnospirales.f__Lachnospiraceae.g__Hungatella	0.0119722	Control vs. abx vs. vodka	glm	relative abundance
177	Antibiotic	0.379631	0.0700031	5.42306	0.0016281	d__Bacteria.p__Firmicutes_A.c__Clostridia.o__Oscillospirales.f__Oscillospiraceae.g__CAG.83	0.0126379	Control vs. abx vs. vodka	glm	relative abundance
207	Antibiotic	-0.728688	0.136441	-5.34068	0.00176015	d__Bacteria.p__Firmicutes_A.c__Clostridia.o__Oscillospirales.f__Oscillospiraceae.g__UMGS1766	0.0136027	Control vs. abx vs. vodka	glm	relative abundance
253	Antibiotic	0.966946	0.183315	5.27477	0.00187462	d__Bacteria.p__Firmicutes.c__Bacilli.o__Erysipelotrichales.f__Coprobacillaceae.g__Faecalibacillus	0.0144238	Control vs. abx vs. vodka	glm	relative abundance
212	Vodka	-0.541037	0.103967	-5.20392	0.00200719	d__Bacteria.p__Firmicutes_A.c__Clostridia.o__Oscillospirales.f__Ruminococcaceae.g__Bittarella	0.0153764	Control vs. abx vs. vodka	glm	relative abundance
81	Antibiotic	-0.451453	0.0873349	-5.16922	0.00207599	d__Bacteria.p__Firmicutes_A.c__Clostridia.o__Lachnospirales.f__Lachnospiraceae.g__Anaerobutyricum	0.0158344	Control vs. abx vs. vodka	glm	relative abundance
197	Antibiotic	0.872728	0.171574	5.08661	0.00225085	d__Bacteria.p__Firmicutes_A.c__Clostridia.o__Oscillospirales.f__Oscillospiraceae.g__Limivicinus	0.0170937	Control vs. abx vs. vodka	glm	relative abundance
185	Antibiotic	0.835318	0.166422	5.01929	0.00240576	d__Bacteria.p__Firmicutes_A.c__Clostridia.o__Oscillospirales.f__Oscillospiraceae.g__Faecousia	0.0181914	Control vs. abx vs. vodka	glm	relative abundance
123	Antibiotic	0.210421	0.0425244	4.94823	0.00258252	d__Bacteria.p__Firmicutes_A.c__Clostridia.o__Lachnospirales.f__Lachnospiraceae.g__Lachnoclostridium_B	0.0194442	Control vs. abx vs. vodka	glm	relative abundance
36	Vodka	0.614892	0.124461	4.94042	0.00260282	d__Bacteria.p__Bacteroidota.c__Bacteroidia.o__Bacteroidales.f__Rikenellaceae.g__Alistipes_A	0.0195133	Control vs. abx vs. vodka	glm	relative abundance
210	Vodka	-1.12199	0.227866	-4.92389	0.00264642	d__Bacteria.p__Firmicutes_A.c__Clostridia.o__Oscillospirales.f__Ruminococcaceae.g__Anaerotruncus	0.0197557	Control vs. abx vs. vodka	glm	relative abundance
265	Antibiotic	-2.29877	0.468191	-4.90989	0.00268398	d__Bacteria.p__Firmicutes.c__Bacilli.o__Lactobacillales.f__Lactobacillaceae.g__Lactiplantibacillus	0.0199512	Control vs. abx vs. vodka	glm	relative abundance
272	Vodka	2.18097	0.458612	4.75559	0.00314058	d__Bacteria.p__Firmicutes.c__Bacilli.o__Lactobacillales.f__Lactobacillaceae.g__Limosilactobacillus	0.0232468	Control vs. abx vs. vodka	glm	relative abundance
214	Vodka	-0.438422	0.0938899	-4.66953	0.00343311	d__Bacteria.p__Firmicutes_A.c__Clostridia.o__Oscillospirales.f__Ruminococcaceae.g__Faecalibacterium	0.0253054	Control vs. abx vs. vodka	glm	relative abundance
154	Vodka	0.719716	0.156358	4.60299	0.00368045	d__Bacteria.p__Firmicutes_A.c__Clostridia.o__Monoglobales.f__Monoglobaceae.g__Monoglobus	0.027015	Control vs. abx vs. vodka	glm	relative abundance
196	Vodka	-0.393513	0.0951771	-4.13454	0.00611585	d__Bacteria.p__Firmicutes_A.c__Clostridia.o__Oscillospirales.f__Oscillospiraceae.g__Lawsonibacter	0.0447041	Control vs. abx vs. vodka	glm	relative abundance
148	Vodka	0.318471	0.0782704	4.06885	0.00658435	d__Bacteria.p__Firmicutes_A.c__Clostridia.o__Lachnospirales.f__Lachnospiraceae.g__UBA3402	0.0479289	Control vs. abx vs. vodka	glm	relative abundance
194	Vodka	0.600194	0.148383	4.0449	0.00676505	d__Bacteria.p__Firmicutes_A.c__Clostridia.o__Oscillospirales.f__Oscillospiraceae.g__Intestinimonas	0.0490408	Control vs. abx vs. vodka	glm	relative abundance
22	Vodka	-0.443463	0.119806	-3.70151	0.0100704	d__Bacteria.p__Bacteroidota.c__Bacteroidia.o__Bacteroidales.f__Bacteroidaceae.g__43.108	0.0727011	Control vs. abx vs. vodka	glm	relative abundance
90	Vodka	-0.622161	0.176599	-3.52302	0.0124728	d__Bacteria.p__Firmicutes_A.c__Clostridia.o__Lachnospirales.f__Lachnospiraceae.g__CAG.317	0.0896757	Control vs. abx vs. vodka	glm	relative abundance
227	Antibiotic	-0.533582	0.153471	-3.47676	0.0131945	d__Bacteria.p__Firmicutes_A.c__Clostridia.o__Peptostreptococcales.f__Anaerovoracaceae.g__Copromorpha	0.0944778	Control vs. abx vs. vodka	glm	relative abundance
262	Vodka	-2.28598	0.673693	-3.39321	0.0146177	d__Bacteria.p__Firmicutes.c__Bacilli.o__Lactobacillales.f__Enterococcaceae.g__Enterococcus_B	0.104243	Control vs. abx vs. vodka	glm	relative abundance
189	Antibiotic	-0.46823	0.139546	-3.35538	0.0153171	d__Bacteria.p__Firmicutes_A.c__Clostridia.o__Oscillospirales.f__Oscillospiraceae.g__Galloscillospira_A	0.108788	Control vs. abx vs. vodka	glm	relative abundance
201	Antibiotic	0.424236	0.132372	3.20487	0.0184863	d__Bacteria.p__Firmicutes_A.c__Clostridia.o__Oscillospirales.f__Oscillospiraceae.g__NSJ.51	0.130767	Control vs. abx vs. vodka	glm	relative abundance
45	Antibiotic	0.401874	0.127191	3.15961	0.0195747	d__Bacteria.p__Desulfobacterota_I.c__Desulfovibrionia.o__Desulfovibrionales.f__Desulfovibrionaceae.g__Mailhella	0.137911	Control vs. abx vs. vodka	glm	relative abundance
167	Antibiotic	-0.27892	0.0894375	-3.1186	0.0206217	d__Bacteria.p__Firmicutes_A.c__Clostridia.o__Oscillospirales.f__Butyricicoccaceae.g__Agathobaculum	0.144706	Control vs. abx vs. vodka	glm	relative abundance
155	Antibiotic	0.36318	0.116993	3.1043	0.0210009	d__Bacteria.p__Firmicutes_A.c__Clostridia.o__Oscillospirales.f__Acutalibacteraceae.g__Acutalibacter	0.14678	Control vs. abx vs. vodka	glm	relative abundance
215	Antibiotic	-0.218566	0.0745111	-2.93333	0.0261734	d__Bacteria.p__Firmicutes_A.c__Clostridia.o__Oscillospirales.f__Ruminococcaceae.g__Gemmiger	0.182206	Control vs. abx vs. vodka	glm	relative abundance
108	Vodka	0.22388	0.0810991	2.76057	0.0328292	d__Bacteria.p__Firmicutes_A.c__Clostridia.o__Lachnospirales.f__Lachnospiraceae.g__Dorea_A	0.227637	Control vs. abx vs. vodka	glm	relative abundance
229	Antibiotic	0.215009	0.078405	2.74229	0.0336336	d__Bacteria.p__Firmicutes_A.c__Clostridia.o__Peptostreptococcales.f__Anaerovoracaceae.g__Fimisoma	0.232296	Control vs. abx vs. vodka	glm	relative abundance
184	Vodka	-0.369376	0.137281	-2.69067	0.0360207	d__Bacteria.p__Firmicutes_A.c__Clostridia.o__Oscillospirales.f__Oscillospiraceae.g__Evtepia	0.247807	Control vs. abx vs. vodka	glm	relative abundance
271	Antibiotic	1.19141	0.458612	2.59786	0.0407793	d__Bacteria.p__Firmicutes.c__Bacilli.o__Lactobacillales.f__Lactobacillaceae.g__Limosilactobacillus	0.279448	Control vs. abx vs. vodka	glm	relative abundance
252	Vodka	0.308727	0.11931	2.5876	0.0413448	d__Bacteria.p__Firmicutes_C.c__Negativicutes.o__Veillonellales.f__Veillonellaceae.g__Veillonella	0.282221	Control vs. abx vs. vodka	glm	relative abundance
3	Antibiotic	0.19608	0.0789744	2.48283	0.0476224	d__Bacteria.p__Actinobacteriota.c__Actinomycetia.o__Actinomycetales.f__Bifidobacteriaceae.g__Bifidobacterium	0.323812	Control vs. abx vs. vodka	glm	relative abundance
269	Antibiotic	1.54903	0.641865	2.41333	0.0523363	d__Bacteria.p__Firmicutes.c__Bacilli.o__Lactobacillales.f__Lactobacillaceae.g__Ligilactobacillus	0.354491	Control vs. abx vs. vodka	glm	relative abundance
101	Antibiotic	0.145126	0.0640152	2.26706	0.0639251	d__Bacteria.p__Firmicutes_A.c__Clostridia.o__Lachnospirales.f__Lachnospiraceae.g__Coprococcus_A	0.43132	Control vs. abx vs. vodka	glm	relative abundance
159	Antibiotic	0.351417	0.161616	2.1744	0.0726202	d__Bacteria.p__Firmicutes_A.c__Clostridia.o__Oscillospirales.f__Acutalibacteraceae.g__Avimonas_A	0.488111	Control vs. abx vs. vodka	glm	relative abundance
65	Antibiotic	-0.359713	0.166906	-2.15518	0.0745711	d__Bacteria.p__Firmicutes_A.c__Clostridia.o__Christensenellales.f__Christensenellaceae.g__Christensenella	0.499311	Control vs. abx vs. vodka	glm	relative abundance
249	Antibiotic	-1.81308	0.850568	-2.13161	0.0770376	d__Bacteria.p__Firmicutes_C.c__Negativicutes.o__Veillonellales.f__Megasphaeraceae.g__Megasphaera	0.513865	Control vs. abx vs. vodka	glm	relative abundance
1	Antibiotic	-0.292204	0.140496	-2.07981	0.0827567	d__Archaea.p__Methanobacteriota.c__Methanobacteria.o__Methanobacteriales.f__Methanobacteriaceae.g__Methanobrevibacter_A	0.549922	Control vs. abx vs. vodka	glm	relative abundance
130	Vodka	-0.102911	0.0589828	-1.74476	0.131641	d__Bacteria.p__Firmicutes_A.c__Clostridia.o__Lachnospirales.f__Lachnospiraceae.g__Mediterraneibacter	0.871458	Control vs. abx vs. vodka	glm	relative abundance
191	Antibiotic	-0.0730089	0.0427681	-1.70709	0.138676	d__Bacteria.p__Firmicutes_A.c__Clostridia.o__Oscillospirales.f__Oscillospiraceae.g__HGM13006	0.914577	Control vs. abx vs. vodka	glm	relative abundance
4	Vodka	-0.0288269	0.0789744	-0.365016	0.72762	d__Bacteria.p__Actinobacteriota.c__Actinomycetia.o__Actinomycetales.f__Bifidobacteriaceae.g__Bifidobacterium	1	Control vs. abx vs. vodka	glm	relative abundance
7	Antibiotic	-0.0744412	0.0961074	-0.774562	0.468013	d__Bacteria.p__Actinobacteriota.c__Coriobacteriia.o__Coriobacteriales.f__Coriobacteriaceae.g__Collinsella	1	Control vs. abx vs. vodka	glm	relative abundance
9	Antibiotic	0.0143484	0.0623245	0.23022	0.825569	d__Bacteria.p__Actinobacteriota.c__Coriobacteriia.o__Coriobacteriales.f__Eggerthellaceae.g__Adlercreutzia	1	Control vs. abx vs. vodka	glm	relative abundance
67	Antibiotic	-0.477644	0.293866	-1.62538	0.155207	d__Bacteria.p__Firmicutes_A.c__Clostridia.o__Christensenellales.f__QAND01.g__QAND01	1	Control vs. abx vs. vodka	glm	relative abundance
78	Vodka	0.0825471	0.0682231	1.20996	0.271797	d__Bacteria.p__Firmicutes_A.c__Clostridia.o__Lachnospirales.f__Lachnospiraceae.g__Acetatifactor	1	Control vs. abx vs. vodka	glm	relative abundance
94	Vodka	-0.113305	0.101579	-1.11543	0.307337	d__Bacteria.p__Firmicutes_A.c__Clostridia.o__Lachnospirales.f__Lachnospiraceae.g__Choladocola	1	Control vs. abx vs. vodka	glm	relative abundance
127	Antibiotic	-0.11402	0.129325	-0.881651	0.411889	d__Bacteria.p__Firmicutes_A.c__Clostridia.o__Lachnospirales.f__Lachnospiraceae.g__Limivivens	1	Control vs. abx vs. vodka	glm	relative abundance
136	Vodka	-0.00958904	0.105305	-0.0910595	0.930409	d__Bacteria.p__Firmicutes_A.c__Clostridia.o__Lachnospirales.f__Lachnospiraceae.g__Muricomes	1	Control vs. abx vs. vodka	glm	relative abundance
146	Vodka	0.0593887	0.226249	0.262492	0.801722	d__Bacteria.p__Firmicutes_A.c__Clostridia.o__Lachnospirales.f__Lachnospiraceae.g__Sellimonas	1	Control vs. abx vs. vodka	glm	relative abundance
157	Antibiotic	-0.106031	0.121986	-0.869207	0.418143	d__Bacteria.p__Firmicutes_A.c__Clostridia.o__Oscillospirales.f__Acutalibacteraceae.g__Anaeromassilibacillus	1	Control vs. abx vs. vodka	glm	relative abundance
163	Antibiotic	0.0869777	0.101686	0.855358	0.425186	d__Bacteria.p__Firmicutes_A.c__Clostridia.o__Oscillospirales.f__Acutalibacteraceae.g__UBA1417	1	Control vs. abx vs. vodka	glm	relative abundance
250	Vodka	-0.799637	0.850568	-0.940121	0.383445	d__Bacteria.p__Firmicutes_C.c__Negativicutes.o__Veillonellales.f__Megasphaeraceae.g__Megasphaera	1	Control vs. abx vs. vodka	glm	relative abundance
263	Antibiotic	-0.66738	0.709822	-0.940208	0.383404	d__Bacteria.p__Firmicutes.c__Bacilli.o__Lactobacillales.f__Lactobacillaceae.g__Lacticaseibacillus	1	Control vs. abx vs. vodka	glm	relative abundance
264	Vodka	0.821709	0.709822	1.15763	0.291013	d__Bacteria.p__Firmicutes.c__Bacilli.o__Lactobacillales.f__Lactobacillaceae.g__Lacticaseibacillus	1	Control vs. abx vs. vodka	glm	relative abundance
268	Vodka	-0.245128	0.171019	-1.43334	0.201746	d__Bacteria.p__Firmicutes.c__Bacilli.o__Lactobacillales.f__Lactobacillaceae.g__Lactobacillus	1	Control vs. abx vs. vodka	glm	relative abundance
270	Vodka	0.768002	0.641865	1.19652	0.276625	d__Bacteria.p__Firmicutes.c__Bacilli.o__Lactobacillales.f__Lactobacillaceae.g__Ligilactobacillus	1	Control vs. abx vs. vodka	glm	relative abundance

## Sheet: control_abx_etoh_e1_family
	term	estimate	std.error	statistic	p.value	microbe	adjusted	comparison	method	transformation
1	Antibiotic	-0.292204	0.140496	-2.07981	0.0827567	d__Archaea.p__Methanobacteriota.c__Methanobacteria.o__Methanobacteriales.f__Methanobacteriaceae	0.438708	Control vs. abx vs. vodka	glm	relative abundance
2	Vodka	2.79402	0.140496	19.8868	1.04892e-06	d__Archaea.p__Methanobacteriota.c__Methanobacteria.o__Methanobacteriales.f__Methanobacteriaceae	1.33452e-05	Control vs. abx vs. vodka	glm	relative abundance
3	Antibiotic	0.19608	0.0789744	2.48283	0.0476224	d__Bacteria.p__Actinobacteriota.c__Actinomycetia.o__Actinomycetales.f__Bifidobacteriaceae	0.261805	Control vs. abx vs. vodka	glm	relative abundance
4	Vodka	-0.0288269	0.0789744	-0.365016	0.72762	d__Bacteria.p__Actinobacteriota.c__Actinomycetia.o__Actinomycetales.f__Bifidobacteriaceae	1	Control vs. abx vs. vodka	glm	relative abundance
5	Antibiotic	0.786195	0.0530827	14.8108	5.95752e-06	d__Bacteria.p__Actinobacteriota.c__Coriobacteriia.o__Coriobacteriales.f__Atopobiaceae	5.76714e-05	Control vs. abx vs. vodka	glm	relative abundance
6	Vodka	2.69552	0.0530827	50.7796	3.91307e-09	d__Bacteria.p__Actinobacteriota.c__Coriobacteriia.o__Coriobacteriales.f__Atopobiaceae	2.48161e-07	Control vs. abx vs. vodka	glm	relative abundance
7	Antibiotic	-0.0744412	0.0961074	-0.774562	0.468013	d__Bacteria.p__Actinobacteriota.c__Coriobacteriia.o__Coriobacteriales.f__Coriobacteriaceae	1	Control vs. abx vs. vodka	glm	relative abundance
8	Vodka	1.00296	0.0961074	10.4358	4.53898e-05	d__Bacteria.p__Actinobacteriota.c__Coriobacteriia.o__Coriobacteriales.f__Coriobacteriaceae	0.000336868	Control vs. abx vs. vodka	glm	relative abundance
9	Antibiotic	-2.91973	0.0698949	-41.7731	1.25895e-08	d__Bacteria.p__Actinobacteriota.c__Coriobacteriia.o__Coriobacteriales.f__Eggerthellaceae	4.64782e-07	Control vs. abx vs. vodka	glm	relative abundance
10	Vodka	-0.719929	0.0698949	-10.3002	4.89192e-05	d__Bacteria.p__Actinobacteriota.c__Coriobacteriia.o__Coriobacteriales.f__Eggerthellaceae	0.00035711	Control vs. abx vs. vodka	glm	relative abundance
11	Antibiotic	-4.37168	0.025115	-174.066	2.42543e-12	d__Bacteria.p__Bacteroidota.c__Bacteroidia.o__Bacteroidales.f__Bacteroidaceae	1.08004e-09	Control vs. abx vs. vodka	glm	relative abundance
12	Vodka	-1.02332	0.025115	-40.7453	1.46125e-08	d__Bacteria.p__Bacteroidota.c__Bacteroidia.o__Bacteroidales.f__Bacteroidaceae	4.64782e-07	Control vs. abx vs. vodka	glm	relative abundance
13	Antibiotic	-1.36211	0.0731018	-18.6331	1.54191e-06	d__Bacteria.p__Bacteroidota.c__Bacteroidia.o__Bacteroidales.f__Marinifilaceae	1.71653e-05	Control vs. abx vs. vodka	glm	relative abundance
14	Vodka	-1.42066	0.0731018	-19.434	1.20215e-06	d__Bacteria.p__Bacteroidota.c__Bacteroidia.o__Bacteroidales.f__Marinifilaceae	1.48699e-05	Control vs. abx vs. vodka	glm	relative abundance
15	Antibiotic	-2.36362	0.0835661	-28.2844	1.29271e-07	d__Bacteria.p__Bacteroidota.c__Bacteroidia.o__Bacteroidales.f__Rikenellaceae	2.39852e-06	Control vs. abx vs. vodka	glm	relative abundance
16	Vodka	-0.674003	0.0835661	-8.0655	0.000194458	d__Bacteria.p__Bacteroidota.c__Bacteroidia.o__Bacteroidales.f__Rikenellaceae	0.00129242	Control vs. abx vs. vodka	glm	relative abundance
17	Antibiotic	-5.42203	0.0707854	-76.5983	3.33292e-10	d__Bacteria.p__Bacteroidota.c__Bacteroidia.o__Bacteroidales.f__Tannerellaceae	7.42075e-08	Control vs. abx vs. vodka	glm	relative abundance
18	Vodka	-2.37232	0.0707854	-33.5143	4.69733e-08	d__Bacteria.p__Bacteroidota.c__Bacteroidia.o__Bacteroidales.f__Tannerellaceae	1.21658e-06	Control vs. abx vs. vodka	glm	relative abundance
19	Antibiotic	-1.76727	0.104704	-16.8786	2.76385e-06	d__Bacteria.p__Bacteroidota.c__Bacteroidia.o__Flavobacteriales.f__UBA1820	2.79714e-05	Control vs. abx vs. vodka	glm	relative abundance
20	Vodka	0.649908	0.104704	6.20707	0.000806642	d__Bacteria.p__Bacteroidota.c__Bacteroidia.o__Flavobacteriales.f__UBA1820	0.00498885	Control vs. abx vs. vodka	glm	relative abundance
21	Antibiotic	-1.63102	0.127856	-12.7567	1.42424e-05	d__Bacteria.p__Desulfobacterota_I.c__Desulfovibrionia.o__Desulfovibrionales.f__Desulfovibrionaceae	0.000124356	Control vs. abx vs. vodka	glm	relative abundance
22	Vodka	1.09251	0.127856	8.54481	0.000140918	d__Bacteria.p__Desulfobacterota_I.c__Desulfovibrionia.o__Desulfovibrionales.f__Desulfovibrionaceae	0.000950769	Control vs. abx vs. vodka	glm	relative abundance
23	Antibiotic	1.26865	0.067652	18.7525	1.48476e-06	d__Bacteria.p__Firmicutes_A.c__Clostridia.o__Christensenellales.f__CAG.138	1.69529e-05	Control vs. abx vs. vodka	glm	relative abundance
24	Vodka	3.05661	0.067652	45.1814	7.87403e-09	d__Bacteria.p__Firmicutes_A.c__Clostridia.o__Christensenellales.f__CAG.138	3.89589e-07	Control vs. abx vs. vodka	glm	relative abundance
25	Antibiotic	1.59551	0.0691092	23.0868	4.32874e-07	d__Bacteria.p__Firmicutes_A.c__Clostridia.o__Christensenellales.f__CAG.74	6.42529e-06	Control vs. abx vs. vodka	glm	relative abundance
26	Vodka	2.87565	0.0691092	41.6103	1.28871e-08	d__Bacteria.p__Firmicutes_A.c__Clostridia.o__Christensenellales.f__CAG.74	4.64782e-07	Control vs. abx vs. vodka	glm	relative abundance
27	Antibiotic	-0.359713	0.166906	-2.15518	0.0745711	d__Bacteria.p__Firmicutes_A.c__Clostridia.o__Christensenellales.f__Christensenellaceae	0.404957	Control vs. abx vs. vodka	glm	relative abundance
28	Vodka	2.84756	0.166906	17.0608	2.59438e-06	d__Bacteria.p__Firmicutes_A.c__Clostridia.o__Christensenellales.f__Christensenellaceae	2.68669e-05	Control vs. abx vs. vodka	glm	relative abundance
29	Antibiotic	-0.477644	0.293866	-1.62538	0.155207	d__Bacteria.p__Firmicutes_A.c__Clostridia.o__Christensenellales.f__QAND01	0.813101	Control vs. abx vs. vodka	glm	relative abundance
30	Vodka	2.91397	0.293866	9.91598	6.07735e-05	d__Bacteria.p__Firmicutes_A.c__Clostridia.o__Christensenellales.f__QAND01	0.000436491	Control vs. abx vs. vodka	glm	relative abundance
31	Antibiotic	0.893021	0.104002	8.58654	0.000137124	d__Bacteria.p__Firmicutes_A.c__Clostridia.o__Christensenellales.f__UBA1750	0.000939407	Control vs. abx vs. vodka	glm	relative abundance
32	Vodka	2.30329	0.104002	22.1465	5.54123e-07	d__Bacteria.p__Firmicutes_A.c__Clostridia.o__Christensenellales.f__UBA1750	7.71097e-06	Control vs. abx vs. vodka	glm	relative abundance
33	Antibiotic	-0.559374	0.167478	-3.33998	0.0156121	d__Bacteria.p__Firmicutes_A.c__Clostridia.o__Clostridiales.f__Clostridiaceae	0.0914746	Control vs. abx vs. vodka	glm	relative abundance
34	Vodka	0.493849	0.167478	2.94874	0.025655	d__Bacteria.p__Firmicutes_A.c__Clostridia.o__Clostridiales.f__Clostridiaceae	0.14461	Control vs. abx vs. vodka	glm	relative abundance
35	Antibiotic	-5.95213	0.444483	-13.3911	1.07366e-05	d__Bacteria.p__Firmicutes_A.c__Clostridia.o__Lachnospirales.f__Anaerotignaceae	9.75716e-05	Control vs. abx vs. vodka	glm	relative abundance
36	Vodka	-4.82694	0.444483	-10.8597	3.6124e-05	d__Bacteria.p__Firmicutes_A.c__Clostridia.o__Lachnospirales.f__Anaerotignaceae	0.000275392	Control vs. abx vs. vodka	glm	relative abundance
37	Antibiotic	-0.622338	0.0491791	-12.6545	1.49236e-05	d__Bacteria.p__Firmicutes_A.c__Clostridia.o__Lachnospirales.f__Lachnospiraceae	0.000127798	Control vs. abx vs. vodka	glm	relative abundance
38	Vodka	1.05453	0.0491791	21.4427	6.71181e-07	d__Bacteria.p__Firmicutes_A.c__Clostridia.o__Lachnospirales.f__Lachnospiraceae	9.05687e-06	Control vs. abx vs. vodka	glm	relative abundance
39	Antibiotic	-4.28545	0.156358	-27.4079	1.55948e-07	d__Bacteria.p__Firmicutes_A.c__Clostridia.o__Monoglobales.f__Monoglobaceae	2.6709e-06	Control vs. abx vs. vodka	glm	relative abundance
40	Vodka	0.719716	0.156358	4.60299	0.00368045	d__Bacteria.p__Firmicutes_A.c__Clostridia.o__Monoglobales.f__Monoglobaceae	0.0221473	Control vs. abx vs. vodka	glm	relative abundance
41	Antibiotic	2.15224	0.101657	21.1716	7.23796e-07	d__Bacteria.p__Firmicutes_A.c__Clostridia.o__Oscillospirales.f__Acutalibacteraceae	9.47959e-06	Control vs. abx vs. vodka	glm	relative abundance
42	Vodka	3.85705	0.101657	37.9419	2.23793e-08	d__Bacteria.p__Firmicutes_A.c__Clostridia.o__Oscillospirales.f__Acutalibacteraceae	6.64365e-07	Control vs. abx vs. vodka	glm	relative abundance
43	Antibiotic	-0.27892	0.0894375	-3.1186	0.0206217	d__Bacteria.p__Firmicutes_A.c__Clostridia.o__Oscillospirales.f__Butyricicoccaceae	0.117729	Control vs. abx vs. vodka	glm	relative abundance
44	Vodka	2.01145	0.0894375	22.49	5.05733e-07	d__Bacteria.p__Firmicutes_A.c__Clostridia.o__Oscillospirales.f__Butyricicoccaceae	7.2646e-06	Control vs. abx vs. vodka	glm	relative abundance
45	Antibiotic	2.21899	0.0594442	37.3289	2.46679e-08	d__Bacteria.p__Firmicutes_A.c__Clostridia.o__Oscillospirales.f__CAG.272	6.86539e-07	Control vs. abx vs. vodka	glm	relative abundance
46	Vodka	3.06715	0.0594442	51.5971	3.55618e-09	d__Bacteria.p__Firmicutes_A.c__Clostridia.o__Oscillospirales.f__CAG.272	2.48161e-07	Control vs. abx vs. vodka	glm	relative abundance
47	Antibiotic	-0.657268	0.0853951	-7.69679	0.000251959	d__Bacteria.p__Firmicutes_A.c__Clostridia.o__Oscillospirales.f__Oscillospiraceae	0.00164996	Control vs. abx vs. vodka	glm	relative abundance
48	Vodka	1.39884	0.0853951	16.3808	3.29673e-06	d__Bacteria.p__Firmicutes_A.c__Clostridia.o__Oscillospirales.f__Oscillospiraceae	3.26229e-05	Control vs. abx vs. vodka	glm	relative abundance
49	Antibiotic	-0.752697	0.084903	-8.86538	0.000114597	d__Bacteria.p__Firmicutes_A.c__Clostridia.o__Oscillospirales.f__Ruminococcaceae	0.000797345	Control vs. abx vs. vodka	glm	relative abundance
50	Vodka	0.368895	0.084903	4.3449	0.00484936	d__Bacteria.p__Firmicutes_A.c__Clostridia.o__Oscillospirales.f__Ruminococcaceae	0.0287923	Control vs. abx vs. vodka	glm	relative abundance
51	Antibiotic	2.32705	0.0994656	23.3955	4.00015e-07	d__Bacteria.p__Firmicutes_A.c__Clostridia.o__Oscillospirales.f__UMGS1783	6.1423e-06	Control vs. abx vs. vodka	glm	relative abundance
52	Vodka	3.24614	0.0994656	32.6358	5.50471e-08	d__Bacteria.p__Firmicutes_A.c__Clostridia.o__Oscillospirales.f__UMGS1783	1.22562e-06	Control vs. abx vs. vodka	glm	relative abundance
53	Antibiotic	-0.467914	0.142358	-3.28688	0.0166786	d__Bacteria.p__Firmicutes_A.c__Clostridia.o__Peptostreptococcales.f__Anaerovoracaceae	0.0964542	Control vs. abx vs. vodka	glm	relative abundance
54	Vodka	1.54327	0.142358	10.8407	3.6488e-05	d__Bacteria.p__Firmicutes_A.c__Clostridia.o__Peptostreptococcales.f__Anaerovoracaceae	0.000275392	Control vs. abx vs. vodka	glm	relative abundance
55	Antibiotic	2.49433	0.19197	12.9934	1.2798e-05	d__Bacteria.p__Firmicutes_A.c__Clostridia.o__Peptostreptococcales.f__Peptostreptococcaceae	0.000113979	Control vs. abx vs. vodka	glm	relative abundance
56	Vodka	3.61726	0.19197	18.8428	1.44317e-06	d__Bacteria.p__Firmicutes_A.c__Clostridia.o__Peptostreptococcales.f__Peptostreptococcaceae	1.69117e-05	Control vs. abx vs. vodka	glm	relative abundance
57	Antibiotic	3.07607	0.0616367	49.9065	4.34127e-09	d__Bacteria.p__Firmicutes_A.c__Clostridia.o__UBA1212.f__UBA1255	2.48161e-07	Control vs. abx vs. vodka	glm	relative abundance
58	Vodka	3.64953	0.0616367	59.2103	1.55944e-09	d__Bacteria.p__Firmicutes_A.c__Clostridia.o__UBA1212.f__UBA1255	2.31473e-07	Control vs. abx vs. vodka	glm	relative abundance
59	Antibiotic	-1.03641	0.0736933	-14.0638	8.065e-06	d__Bacteria.p__Firmicutes_A.c__Clostridia.o__UBA1381.f__UBA1381	7.48196e-05	Control vs. abx vs. vodka	glm	relative abundance
60	Vodka	0.54445	0.0736933	7.38806	0.000315552	d__Bacteria.p__Firmicutes_A.c__Clostridia.o__UBA1381.f__UBA1381	0.00203645	Control vs. abx vs. vodka	glm	relative abundance
61	Antibiotic	2.03302	0.183972	11.0507	3.26779e-05	d__Bacteria.p__Firmicutes_A.c__Clostridia.o__UBA1381.f__UBA9506	0.000255289	Control vs. abx vs. vodka	glm	relative abundance
62	Vodka	5.0039	0.183972	27.1992	1.63215e-07	d__Bacteria.p__Firmicutes_A.c__Clostridia.o__UBA1381.f__UBA9506	2.69183e-06	Control vs. abx vs. vodka	glm	relative abundance
63	Antibiotic	-1.79742	0.0621058	-28.9413	1.12734e-07	d__Bacteria.p__Firmicutes_C.c__Negativicutes.o__Acidaminococcales.f__Acidaminococcaceae	2.18262e-06	Control vs. abx vs. vodka	glm	relative abundance
64	Vodka	0.760584	0.0621058	12.2466	1.80497e-05	d__Bacteria.p__Firmicutes_C.c__Negativicutes.o__Acidaminococcales.f__Acidaminococcaceae	0.000148843	Control vs. abx vs. vodka	glm	relative abundance
65	Antibiotic	-6.09319	0.221419	-27.5188	1.52241e-07	d__Bacteria.p__Firmicutes_C.c__Negativicutes.o__Veillonellales.f__Dialisteraceae	2.6709e-06	Control vs. abx vs. vodka	glm	relative abundance
66	Vodka	-4.17939	0.221419	-18.8755	1.42849e-06	d__Bacteria.p__Firmicutes_C.c__Negativicutes.o__Veillonellales.f__Dialisteraceae	1.69117e-05	Control vs. abx vs. vodka	glm	relative abundance
67	Antibiotic	-1.81308	0.850568	-2.13161	0.0770376	d__Bacteria.p__Firmicutes_C.c__Negativicutes.o__Veillonellales.f__Megasphaeraceae	0.413311	Control vs. abx vs. vodka	glm	relative abundance
68	Vodka	-0.799637	0.850568	-0.940121	0.383445	d__Bacteria.p__Firmicutes_C.c__Negativicutes.o__Veillonellales.f__Megasphaeraceae	1	Control vs. abx vs. vodka	glm	relative abundance
69	Antibiotic	-1.35817	0.11931	-11.3836	2.75426e-05	d__Bacteria.p__Firmicutes_C.c__Negativicutes.o__Veillonellales.f__Veillonellaceae	0.000222995	Control vs. abx vs. vodka	glm	relative abundance
70	Vodka	0.308727	0.11931	2.5876	0.0413448	d__Bacteria.p__Firmicutes_C.c__Negativicutes.o__Veillonellales.f__Veillonellaceae	0.230135	Control vs. abx vs. vodka	glm	relative abundance
71	Antibiotic	0.966946	0.183315	5.27477	0.00187462	d__Bacteria.p__Firmicutes.c__Bacilli.o__Erysipelotrichales.f__Coprobacillaceae	0.0114352	Control vs. abx vs. vodka	glm	relative abundance
72	Vodka	3.21409	0.183315	17.5331	2.20854e-06	d__Bacteria.p__Firmicutes.c__Bacilli.o__Erysipelotrichales.f__Coprobacillaceae	2.34158e-05	Control vs. abx vs. vodka	glm	relative abundance
73	Antibiotic	-3.69574	0.0894341	-41.3236	1.34312e-08	d__Bacteria.p__Firmicutes.c__Bacilli.o__Erysipelotrichales.f__Erysipelotrichaceae	4.64782e-07	Control vs. abx vs. vodka	glm	relative abundance
74	Vodka	-1.12508	0.0894341	-12.58	1.54444e-05	d__Bacteria.p__Firmicutes.c__Bacilli.o__Erysipelotrichales.f__Erysipelotrichaceae	0.000129762	Control vs. abx vs. vodka	glm	relative abundance
75	Antibiotic	2.35182	0.130398	18.0357	1.86926e-06	d__Bacteria.p__Firmicutes.c__Bacilli.o__Haloplasmatales_A.f__Turicibacteraceae	2.0302e-05	Control vs. abx vs. vodka	glm	relative abundance
76	Vodka	3.15543	0.130398	24.1984	3.27311e-07	d__Bacteria.p__Firmicutes.c__Bacilli.o__Haloplasmatales_A.f__Turicibacteraceae	5.20541e-06	Control vs. abx vs. vodka	glm	relative abundance
77	Antibiotic	-5.57382	0.112183	-49.6853	4.45832e-09	d__Bacteria.p__Firmicutes.c__Bacilli.o__Lactobacillales.f__Enterococcaceae	2.48161e-07	Control vs. abx vs. vodka	glm	relative abundance
78	Vodka	-3.73097	0.112183	-33.258	4.91769e-08	d__Bacteria.p__Firmicutes.c__Bacilli.o__Lactobacillales.f__Enterococcaceae	1.21658e-06	Control vs. abx vs. vodka	glm	relative abundance
79	Antibiotic	5.46805	0.0996908	54.8501	2.46587e-09	d__Bacteria.p__Firmicutes.c__Bacilli.o__Lactobacillales.f__Lactobacillaceae	2.48161e-07	Control vs. abx vs. vodka	glm	relative abundance
80	Vodka	-0.954329	0.0996908	-9.57288	7.4249e-05	d__Bacteria.p__Firmicutes.c__Bacilli.o__Lactobacillales.f__Lactobacillaceae	0.000524811	Control vs. abx vs. vodka	glm	relative abundance
81	Antibiotic	6.50641	0.159549	40.7799	1.45385e-08	d__Bacteria.p__Firmicutes.c__Bacilli.o__Lactobacillales.f__Streptococcaceae	4.64782e-07	Control vs. abx vs. vodka	glm	relative abundance
82	Vodka	-1.10316	0.159549	-6.91422	0.000452746	d__Bacteria.p__Firmicutes.c__Bacilli.o__Lactobacillales.f__Streptococcaceae	0.00288011	Control vs. abx vs. vodka	glm	relative abundance
83	Antibiotic	-2.3174	0.0707478	-32.7558	5.38543e-08	d__Bacteria.p__Proteobacteria.c__Gammaproteobacteria.o__Burkholderiales.f__Burkholderiaceae	1.22562e-06	Control vs. abx vs. vodka	glm	relative abundance
84	Vodka	-0.787234	0.0707478	-11.1273	3.14036e-05	d__Bacteria.p__Proteobacteria.c__Gammaproteobacteria.o__Burkholderiales.f__Burkholderiaceae	0.000249715	Control vs. abx vs. vodka	glm	relative abundance
85	Antibiotic	-3.93162	0.127384	-30.8642	7.68102e-08	d__Bacteria.p__Proteobacteria.c__Gammaproteobacteria.o__Enterobacterales.f__Enterobacteriaceae	1.55471e-06	Control vs. abx vs. vodka	glm	relative abundance
86	Vodka	-4.07591	0.127384	-31.9969	6.19432e-08	d__Bacteria.p__Proteobacteria.c__Gammaproteobacteria.o__Enterobacterales.f__Enterobacteriaceae	1.31349e-06	Control vs. abx vs. vodka	glm	relative abundance
87	Antibiotic	-0.772351	0.053094	-14.5469	6.61916e-06	d__Bacteria.p__Verrucomicrobiota.c__Verrucomicrobiae.o__Verrucomicrobiales.f__Akkermansiaceae	6.2713e-05	Control vs. abx vs. vodka	glm	relative abundance
88	Vodka	0.347956	0.053094	6.55359	0.000604097	d__Bacteria.p__Verrucomicrobiota.c__Verrucomicrobiae.o__Verrucomicrobiales.f__Akkermansiaceae	0.00378879	Control vs. abx vs. vodka	glm	relative abundance

## Sheet: abx vok +or- treatment species
	estimate	std.error	statistic	p.value	microbe	adjusted	comparison	method	transformation
357	8.50274	0.0212992	399.206	2.36236e-10	d__Bacteria.p__Firmicutes.c__Bacilli.o__Lactobacillales.f__Lactobacillaceae.g__Lacticaseibacillus.s__Lacticaseibacillus.zeae	6.26189e-07	Abx +/- probiotic	glm	relative abundance
5	5.70772	0.058249	97.9883	6.50359e-08	d__Bacteria.p__Actinobacteriota.c__Actinomycetia.o__Actinomycetales.f__Bifidobacteriaceae.g__Bifidobacterium.s__Bifidobacterium.breve	8.6195e-05	Abx +/- probiotic	glm	relative abundance
7	3.84933	0.0476317	80.8145	1.40524e-07	d__Bacteria.p__Actinobacteriota.c__Actinomycetia.o__Actinomycetales.f__Bifidobacteriaceae.g__Bifidobacterium.s__Bifidobacterium.dentium	9.31214e-05	Abx +/- probiotic	glm	relative abundance
356	8.94552	0.108063	82.7807	1.27648e-07	d__Bacteria.p__Firmicutes.c__Bacilli.o__Lactobacillales.f__Lactobacillaceae.g__Lacticaseibacillus.s__Lacticaseibacillus.rhamnosus	9.31214e-05	Abx +/- probiotic	glm	relative abundance
766	7.59147	0.0675285	112.419	3.75464e-08	d__Bacteria.p__Firmicutes.c__Bacilli.o__Lactobacillales.f__Lactobacillaceae.g__Ligilactobacillus.s__Ligilactobacillus.salivarius	9.95238e-05	Vodka +/- probiotic	glm	relative abundance
411	5.1097	0.0588249	86.8629	1.053e-07	d__Bacteria.p__Actinobacteriota.c__Actinomycetia.o__Actinomycetales.f__Bifidobacteriaceae.g__Bifidobacterium.s__Bifidobacterium.infantis	0.000139559	Vodka +/- probiotic	glm	relative abundance
4	8.69953	0.171996	50.5798	9.14349e-07	d__Bacteria.p__Actinobacteriota.c__Actinomycetia.o__Actinomycetales.f__Bifidobacteriaceae.g__Bifidobacterium.s__Bifidobacterium.animalis	0.000440602	Abx +/- probiotic	glm	relative abundance
188	-1.45104	0.0293189	-49.4917	9.9733e-07	d__Bacteria.p__Firmicutes_A.c__Clostridia.o__Lachnospirales.f__Lachnospiraceae.g__Clostridium_AP.s__Clostridium_AP.sp000509125	0.000440602	Abx +/- probiotic	glm	relative abundance
408	7.22002	0.139025	51.9332	8.22808e-07	d__Bacteria.p__Actinobacteriota.c__Actinomycetia.o__Actinomycetales.f__Bifidobacteriaceae.g__Bifidobacterium.s__Bifidobacterium.breve	0.000542416	Vodka +/- probiotic	glm	relative abundance
413	3.28056	0.0605788	54.1536	6.96072e-07	d__Bacteria.p__Actinobacteriota.c__Actinomycetia.o__Actinomycetales.f__Bifidobacteriaceae.g__Bifidobacterium.s__Bifidobacterium.longum	0.000542416	Vodka +/- probiotic	glm	relative abundance
767	7.60523	0.154654	49.1759	1.02316e-06	d__Bacteria.p__Firmicutes.c__Bacilli.o__Lactobacillales.f__Lactobacillaceae.g__Limosilactobacillus.s__Limosilactobacillus.fermentum	0.000542416	Vodka +/- probiotic	glm	relative abundance
500	-1.28048	0.0275338	-46.5056	1.27877e-06	d__Bacteria.p__Bacteroidota.c__Bacteroidia.o__Bacteroidales.f__Bacteroidaceae.g__Paraprevotella.s__Paraprevotella.sp900760455	0.000564935	Vodka +/- probiotic	glm	relative abundance
298	-4.09986	0.100449	-40.8152	2.15341e-06	d__Bacteria.p__Firmicutes_A.c__Clostridia.o__Oscillospirales.f__Ruminococcaceae.g__Anaerotruncus.s__Anaerotruncus.massiliensis	0.000815432	Abx +/- probiotic	glm	relative abundance
8	2.81974	0.0729127	38.6729	2.6705e-06	d__Bacteria.p__Actinobacteriota.c__Actinomycetia.o__Actinomycetales.f__Bifidobacteriaceae.g__Bifidobacterium.s__Bifidobacterium.infantis	0.000884832	Abx +/- probiotic	glm	relative abundance
407	7.74028	0.198275	39.0381	2.57216e-06	d__Bacteria.p__Actinobacteriota.c__Actinomycetia.o__Actinomycetales.f__Bifidobacteriaceae.g__Bifidobacterium.s__Bifidobacterium.animalis	0.000973998	Vodka +/- probiotic	glm	relative abundance
585	-2.72274	0.0750195	-36.2938	3.44055e-06	d__Bacteria.p__Firmicutes_A.c__Clostridia.o__Lachnospirales.f__Lachnospiraceae.g__CHH4.2.s__CHH4.2.sp002899675	0.00113998	Vodka +/- probiotic	glm	relative abundance
187	-1.40634	0.0420954	-33.4085	4.78777e-06	d__Bacteria.p__Firmicutes_A.c__Clostridia.o__Lachnospirales.f__Lachnospiraceae.g__Clostridium_AP.s__Clostridium_AP.scindens	0.00126909	Abx +/- probiotic	glm	relative abundance
210	-2.08369	0.0620813	-33.5638	4.70001e-06	d__Bacteria.p__Firmicutes_A.c__Clostridia.o__Lachnospirales.f__Lachnospiraceae.g__Enterocloster.s__Enterocloster.sp005845215	0.00126909	Abx +/- probiotic	glm	relative abundance
203	-2.49955	0.0820671	-30.4574	6.92255e-06	d__Bacteria.p__Firmicutes_A.c__Clostridia.o__Lachnospirales.f__Lachnospiraceae.g__Enterocloster.s__Enterocloster.bolteae	0.00152913	Abx +/- probiotic	glm	relative abundance
326	-0.440639	0.0143521	-30.7021	6.70525e-06	d__Bacteria.p__Firmicutes_A.c__Clostridia.o__Oscillospirales.f__Ruminococcaceae.g__Ruthenibacterium.s__Ruthenibacterium.lactatiformans	0.00152913	Abx +/- probiotic	glm	relative abundance
154	2.13267	0.0716806	29.7525	7.59968e-06	d__Bacteria.p__Firmicutes_A.c__Clostridia.o__Lachnospirales.f__Lachnospiraceae.g__Anaerobutyricum.s__Anaerobutyricum.hallii	0.00154957	Abx +/- probiotic	glm	relative abundance
499	-1.0328	0.0322946	-31.9807	5.6987e-06	d__Bacteria.p__Bacteroidota.c__Bacteroidia.o__Bacteroidales.f__Bacteroidaceae.g__Bacteroides.s__Bacteroides.xylanisolvens	0.00160957	Vodka +/- probiotic	glm	relative abundance
611	-1.79784	0.0585011	-30.7317	6.67951e-06	d__Bacteria.p__Firmicutes_A.c__Clostridia.o__Lachnospirales.f__Lachnospiraceae.g__Enterocloster.s__Enterocloster.sp000155435	0.00160957	Vodka +/- probiotic	glm	relative abundance
759	7.20165	0.234064	30.7679	6.64826e-06	d__Bacteria.p__Firmicutes.c__Bacilli.o__Lactobacillales.f__Lactobacillaceae.g__Lacticaseibacillus.s__Lacticaseibacillus.rhamnosus	0.00160957	Vodka +/- probiotic	glm	relative abundance
202	-2.57454	0.0902571	-28.5245	8.98941e-06	d__Bacteria.p__Firmicutes_A.c__Clostridia.o__Lachnospirales.f__Lachnospiraceae.g__Enterocloster.s__Enterocloster.asparagiformis	0.00170201	Abx +/- probiotic	glm	relative abundance
490	-1.04982	0.0361072	-29.0752	8.32995e-06	d__Bacteria.p__Bacteroidota.c__Bacteroidia.o__Bacteroidales.f__Bacteroidaceae.g__Bacteroides.s__Bacteroides.sp900557355	0.00184001	Vodka +/- probiotic	glm	relative abundance
159	-1.15439	0.0428528	-26.9385	1.12895e-05	d__Bacteria.p__Firmicutes_A.c__Clostridia.o__Lachnospirales.f__Lachnospiraceae.g__Blautia_A.s__Blautia_A.faecis	0.00187031	Abx +/- probiotic	glm	relative abundance
216	-1.02964	0.0379687	-27.118	1.09949e-05	d__Bacteria.p__Firmicutes_A.c__Clostridia.o__Lachnospirales.f__Lachnospiraceae.g__GCA.900066755.s__GCA.900066755.sp902363085	0.00187031	Abx +/- probiotic	glm	relative abundance
425	2.44094	0.0864779	28.2262	9.37384e-06	d__Bacteria.p__Actinobacteriota.c__Coriobacteriia.o__Coriobacteriales.f__Coriobacteriaceae.g__Collinsella.s__Collinsella.sp900546455	0.00191132	Vodka +/- probiotic	glm	relative abundance
234	-3.53598	0.135641	-26.0687	1.28655e-05	d__Bacteria.p__Firmicutes_A.c__Clostridia.o__Lachnospirales.f__Lachnospiraceae.g__Oliverpabstia.s__Oliverpabstia.intestinalis	0.00200602	Abx +/- probiotic	glm	relative abundance
364	8.08697	0.321338	25.1665	1.48013e-05	d__Bacteria.p__Firmicutes.c__Bacilli.o__Lactobacillales.f__Lactobacillaceae.g__Limosilactobacillus.s__Limosilactobacillus.fermentum	0.00217964	Abx +/- probiotic	glm	relative abundance
491	-1.58914	0.0608726	-26.106	1.27924e-05	d__Bacteria.p__Bacteroidota.c__Bacteroidia.o__Bacteroidales.f__Bacteroidaceae.g__Bacteroides.s__Bacteroides.sp900755095	0.00226058	Vodka +/- probiotic	glm	relative abundance
557	2.32505	0.0878792	26.4573	1.21295e-05	d__Bacteria.p__Firmicutes_A.c__Clostridia.o__Lachnospirales.f__Lachnospiraceae.g__Anaerobutyricum.s__Anaerobutyricum.hallii	0.00226058	Vodka +/- probiotic	glm	relative abundance
658	-3.04742	0.127589	-23.8846	1.8223e-05	d__Bacteria.p__Firmicutes_A.c__Clostridia.o__Oscillospirales.f__Butyricicoccaceae.g__Agathobaculum.s__Agathobaculum.butyriciproducens	0.00256846	Vodka +/- probiotic	glm	relative abundance
758	6.57477	0.275393	23.8741	1.82548e-05	d__Bacteria.p__Firmicutes.c__Bacilli.o__Lactobacillales.f__Lactobacillaceae.g__Lacticaseibacillus.s__Lacticaseibacillus.casei	0.00256846	Vodka +/- probiotic	glm	relative abundance
769	-2.48526	0.100331	-24.7705	1.57655e-05	d__Bacteria.p__Firmicutes.c__Bacilli.o__Lactobacillales.f__Streptococcaceae.g__Streptococcus.s__Streptococcus.anginosus	0.00256846	Vodka +/- probiotic	glm	relative abundance
806	-0.949309	0.0398481	-23.8232	1.84106e-05	d__Bacteria.p__Verrucomicrobiota.c__Verrucomicrobiae.o__Verrucomicrobiales.f__Akkermansiaceae.g__Akkermansia.s__Akkermansia.sp905200945	0.00256846	Vodka +/- probiotic	glm	relative abundance
184	-2.21277	0.0973713	-22.7251	2.22096e-05	d__Bacteria.p__Firmicutes_A.c__Clostridia.o__Lachnospirales.f__Lachnospiraceae.g__Choladocola.s__Choladocola.sp003481535	0.00309846	Abx +/- probiotic	glm	relative abundance
800	-0.909539	0.0438963	-20.7202	3.20527e-05	d__Bacteria.p__Proteobacteria.c__Gammaproteobacteria.o__Enterobacterales.f__Enterobacteriaceae.g__Escherichia.s__Escherichia.sp001660175	0.00424809	Vodka +/- probiotic	glm	relative abundance
428	3.72254	0.184341	20.1938	3.54987e-05	d__Bacteria.p__Actinobacteriota.c__Coriobacteriia.o__Coriobacteriales.f__Coriobacteriaceae.g__Collinsella.s__Collinsella.sp900548495	0.00427709	Vodka +/- probiotic	glm	relative abundance
768	7.07328	0.346917	20.389	3.41692e-05	d__Bacteria.p__Firmicutes.c__Bacilli.o__Lactobacillales.f__Lactobacillaceae.g__Limosilactobacillus.s__Limosilactobacillus.reuteri	0.00427709	Vodka +/- probiotic	glm	relative abundance
501	-1.26126	0.0637665	-19.7794	3.85417e-05	d__Bacteria.p__Bacteroidota.c__Bacteroidia.o__Bacteroidales.f__Bacteroidaceae.g__Phocaeicola.s__Phocaeicola.dorei	0.00444183	Vodka +/- probiotic	glm	relative abundance
484	-0.785296	0.0418703	-18.7555	4.75833e-05	d__Bacteria.p__Bacteroidota.c__Bacteroidia.o__Bacteroidales.f__Bacteroidaceae.g__Bacteroides.s__Bacteroides.ovatus	0.00504515	Vodka +/- probiotic	glm	relative abundance
610	-2.29068	0.12191	-18.7898	4.72391e-05	d__Bacteria.p__Firmicutes_A.c__Clostridia.o__Lachnospirales.f__Lachnospiraceae.g__Enterocloster.s__Enterocloster.lavalensis	0.00504515	Vodka +/- probiotic	glm	relative abundance
13	1.60837	0.0863571	18.6246	4.8922e-05	d__Bacteria.p__Actinobacteriota.c__Actinomycetia.o__Actinomycetales.f__Bifidobacteriaceae.g__Bifidobacterium.s__Bifidobacterium.sp002742445	0.00540321	Abx +/- probiotic	glm	relative abundance
84	-2.00697	0.1062	-18.898	4.61771e-05	d__Bacteria.p__Bacteroidota.c__Bacteroidia.o__Bacteroidales.f__Bacteroidaceae.g__Bacteroides.s__Bacteroides.sp900552405	0.00540321	Abx +/- probiotic	glm	relative abundance
233	-2.65441	0.142365	-18.6451	4.87088e-05	d__Bacteria.p__Firmicutes_A.c__Clostridia.o__Lachnospirales.f__Lachnospiraceae.g__Oliverpabstia.s__Oliverpabstia.faecicola	0.00540321	Abx +/- probiotic	glm	relative abundance
291	-3.30556	0.171463	-19.2785	4.26681e-05	d__Bacteria.p__Firmicutes_A.c__Clostridia.o__Oscillospirales.f__Oscillospiraceae.g__Marseille.P3106.s__Marseille.P3106.sp900543935	0.00540321	Abx +/- probiotic	glm	relative abundance
355	9.21826	0.493165	18.692	4.82262e-05	d__Bacteria.p__Firmicutes.c__Bacilli.o__Lactobacillales.f__Lactobacillaceae.g__Lacticaseibacillus.s__Lacticaseibacillus.casei	0.00540321	Abx +/- probiotic	glm	relative abundance
481	-1.02706	0.0593263	-17.3121	6.53366e-05	d__Bacteria.p__Bacteroidota.c__Bacteroidia.o__Bacteroidales.f__Bacteroidaceae.g__Bacteroides.s__Bacteroides.finegoldii	0.00546771	Vodka +/- probiotic	glm	relative abundance
482	-1.48022	0.0849543	-17.4237	6.36958e-05	d__Bacteria.p__Bacteroidota.c__Bacteroidia.o__Bacteroidales.f__Bacteroidaceae.g__Bacteroides.s__Bacteroides.intestinalis	0.00546771	Vodka +/- probiotic	glm	relative abundance
554	-0.974311	0.0555451	-17.5409	6.20288e-05	d__Bacteria.p__Firmicutes_A.c__Clostridia.o__Lachnospirales.f__Lachnospiraceae.g__Agathobacter.s__Agathobacter.sp000434275	0.00546771	Vodka +/- probiotic	glm	relative abundance
577	-1.60549	0.0895656	-17.9253	5.69289e-05	d__Bacteria.p__Firmicutes_A.c__Clostridia.o__Lachnospirales.f__Lachnospiraceae.g__Blautia_A.s__Blautia_A.sp900120195	0.00546771	Vodka +/- probiotic	glm	relative abundance
694	-2.32605	0.134708	-17.2674	6.6008e-05	d__Bacteria.p__Firmicutes_A.c__Clostridia.o__Oscillospirales.f__Oscillospiraceae.g__Marseille.P3106.s__Marseille.P3106.sp900543935	0.00546771	Vodka +/- probiotic	glm	relative abundance
762	7.37978	0.426355	17.309	6.53824e-05	d__Bacteria.p__Firmicutes.c__Bacilli.o__Lactobacillales.f__Lactobacillaceae.g__Lactiplantibacillus.s__Lactiplantibacillus.plantarum	0.00546771	Vodka +/- probiotic	glm	relative abundance
798	-0.985495	0.055262	-17.8331	5.81019e-05	d__Bacteria.p__Proteobacteria.c__Gammaproteobacteria.o__Enterobacterales.f__Enterobacteriaceae.g__Escherichia.s__Escherichia.fergusonii	0.00546771	Vodka +/- probiotic	glm	relative abundance
516	-0.863015	0.0505354	-17.0774	6.89603e-05	d__Bacteria.p__Bacteroidota.c__Bacteroidia.o__Bacteroidales.f__Rikenellaceae.g__Alistipes.s__Alistipes.finegoldii	0.00552767	Vodka +/- probiotic	glm	relative abundance
634	-1.82097	0.107382	-16.9579	7.09026e-05	d__Bacteria.p__Firmicutes_A.c__Clostridia.o__Lachnospirales.f__Lachnospiraceae.g__Merdisoma.s__Merdisoma.sp900553635	0.00552767	Vodka +/- probiotic	glm	relative abundance
18	0.671797	0.0373737	17.9751	5.63061e-05	d__Bacteria.p__Actinobacteriota.c__Coriobacteriia.o__Coriobacteriales.f__Coriobacteriaceae.g__Collinsella.s__Collinsella.sp900541285	0.00558851	Abx +/- probiotic	glm	relative abundance
55	1.08817	0.0607048	17.9256	5.69247e-05	d__Bacteria.p__Actinobacteriota.c__Coriobacteriia.o__Coriobacteriales.f__Coriobacteriaceae.g__Collinsella.s__Collinsella.sp900762325	0.00558851	Abx +/- probiotic	glm	relative abundance
206	-1.65999	0.0915647	-18.1292	5.44355e-05	d__Bacteria.p__Firmicutes_A.c__Clostridia.o__Lachnospirales.f__Lachnospiraceae.g__Enterocloster.s__Enterocloster.clostridioformis_A	0.00558851	Abx +/- probiotic	glm	relative abundance
153	-2.17332	0.124208	-17.4974	6.26404e-05	d__Bacteria.p__Firmicutes_A.c__Clostridia.o__Lachnospirales.f__Lachnospiraceae.g__Agathobacter.s__Agathobacter.sp900546625	0.00593001	Abx +/- probiotic	glm	relative abundance
68	1.14986	0.066599	17.2654	6.60383e-05	d__Bacteria.p__Actinobacteriota.c__Coriobacteriia.o__Coriobacteriales.f__Eggerthellaceae.g__Ellagibacter.s__Ellagibacter.isourolithinifaciens	0.0060361	Abx +/- probiotic	glm	relative abundance
57	-1.14703	0.0681362	-16.8344	7.29812e-05	d__Bacteria.p__Actinobacteriota.c__Coriobacteriia.o__Coriobacteriales.f__Coriobacteriaceae.g__Collinsella.s__Collinsella.sp905197585	0.00604532	Abx +/- probiotic	glm	relative abundance
151	-1.73827	0.102022	-17.0382	6.95908e-05	d__Bacteria.p__Firmicutes_A.c__Clostridia.o__Lachnospirales.f__Lachnospiraceae.g__Agathobacter.s__Agathobacter.sp000434275	0.00604532	Abx +/- probiotic	glm	relative abundance
190	-1.43695	0.0846939	-16.9664	7.07616e-05	d__Bacteria.p__Firmicutes_A.c__Clostridia.o__Lachnospirales.f__Lachnospiraceae.g__Clostridium_Q.s__Clostridium_Q.symbiosum	0.00604532	Abx +/- probiotic	glm	relative abundance
277	2.7101	0.162477	16.6799	7.56902e-05	d__Bacteria.p__Firmicutes_A.c__Clostridia.o__Oscillospirales.f__Oscillospiraceae.g__Dysosmobacter.s__Dysosmobacter.sp000436875	0.00607973	Abx +/- probiotic	glm	relative abundance
150	-2.13595	0.130692	-16.3434	8.20382e-05	d__Bacteria.p__Firmicutes_A.c__Clostridia.o__Lachnospirales.f__Lachnospiraceae.g__Agathobacter.s__Agathobacter.rectalis	0.00621308	Abx +/- probiotic	glm	relative abundance
194	2.11454	0.128785	16.4191	8.05536e-05	d__Bacteria.p__Firmicutes_A.c__Clostridia.o__Lachnospirales.f__Lachnospiraceae.g__Copromonas.s__Copromonas.sp900066535	0.00621308	Abx +/- probiotic	glm	relative abundance
496	-1.48423	0.0920696	-16.1207	8.66077e-05	d__Bacteria.p__Bacteroidota.c__Bacteroidia.o__Bacteroidales.f__Bacteroidaceae.g__Bacteroides.s__Bacteroides.thetaiotaomicron	0.00627489	Vodka +/- probiotic	glm	relative abundance
763	5.70445	0.354111	16.1092	8.68515e-05	d__Bacteria.p__Firmicutes.c__Bacilli.o__Lactobacillales.f__Lactobacillaceae.g__Lactobacillus.s__Lactobacillus.crispatus	0.00627489	Vodka +/- probiotic	glm	relative abundance
799	-0.990678	0.0616293	-16.0748	8.75889e-05	d__Bacteria.p__Proteobacteria.c__Gammaproteobacteria.o__Enterobacterales.f__Enterobacteriaceae.g__Escherichia.s__Escherichia.ruysiae	0.00627489	Vodka +/- probiotic	glm	relative abundance
448	2.45647	0.155241	15.8236	9.32082e-05	d__Bacteria.p__Actinobacteriota.c__Coriobacteriia.o__Coriobacteriales.f__Coriobacteriaceae.g__Collinsella.s__Collinsella.sp900555225	0.00650173	Vodka +/- probiotic	glm	relative abundance
796	-0.96083	0.0611588	-15.7104	9.5887e-05	d__Bacteria.p__Proteobacteria.c__Gammaproteobacteria.o__Enterobacterales.f__Enterobacteriaceae.g__Escherichia.s__Escherichia.coli	0.00651709	Vodka +/- probiotic	glm	relative abundance
483	-1.33946	0.085827	-15.6065	9.84323e-05	d__Bacteria.p__Bacteroidota.c__Bacteroidia.o__Bacteroidales.f__Bacteroidaceae.g__Bacteroides.s__Bacteroides.intestinalis_A	0.00652283	Vodka +/- probiotic	glm	relative abundance
797	-0.894931	0.0579239	-15.4501	0.000102421	d__Bacteria.p__Proteobacteria.c__Gammaproteobacteria.o__Enterobacterales.f__Enterobacteriaceae.g__Escherichia.s__Escherichia.coli_E	0.00662163	Vodka +/- probiotic	glm	relative abundance
109	-1.12383	0.0705118	-15.9382	9.05906e-05	d__Bacteria.p__Bacteroidota.c__Bacteroidia.o__Bacteroidales.f__Rikenellaceae.g__Alistipes_A.s__Alistipes_A.indistinctus	0.00667021	Abx +/- probiotic	glm	relative abundance
152	-2.10613	0.13399	-15.7186	9.56898e-05	d__Bacteria.p__Firmicutes_A.c__Clostridia.o__Lachnospirales.f__Lachnospiraceae.g__Agathobacter.s__Agathobacter.sp900317585	0.00667484	Abx +/- probiotic	glm	relative abundance
207	-1.60393	0.101443	-15.8112	9.3497e-05	d__Bacteria.p__Firmicutes_A.c__Clostridia.o__Lachnospirales.f__Lachnospiraceae.g__Enterocloster.s__Enterocloster.lavalensis	0.00667484	Abx +/- probiotic	glm	relative abundance
494	-1.07577	0.0713806	-15.071	0.000112966	d__Bacteria.p__Bacteroidota.c__Bacteroidia.o__Bacteroidales.f__Bacteroidaceae.g__Bacteroides.s__Bacteroides.sp902362375	0.00702009	Vodka +/- probiotic	glm	relative abundance
599	-2.37745	0.158683	-14.9823	0.000115623	d__Bacteria.p__Firmicutes_A.c__Clostridia.o__Lachnospirales.f__Lachnospiraceae.g__Dorea_A.s__Dorea_A.longicatena	0.00702009	Vodka +/- probiotic	glm	relative abundance
604	-1.15033	0.0773711	-14.8676	0.000119178	d__Bacteria.p__Firmicutes_A.c__Clostridia.o__Lachnospirales.f__Lachnospiraceae.g__Enterocloster.s__Enterocloster.aldenensis	0.00702009	Vodka +/- probiotic	glm	relative abundance
801	-0.833099	0.0557333	-14.948	0.000116675	d__Bacteria.p__Proteobacteria.c__Gammaproteobacteria.o__Enterobacterales.f__Enterobacteriaceae.g__Escherichia.s__Escherichia.sp002965065	0.00702009	Vodka +/- probiotic	glm	relative abundance
25	0.668396	0.0442079	15.1194	0.000111546	d__Bacteria.p__Actinobacteriota.c__Coriobacteriia.o__Coriobacteriales.f__Coriobacteriaceae.g__Collinsella.s__Collinsella.sp900548495	0.0072658	Abx +/- probiotic	glm	relative abundance
79	-1.85477	0.12513	-14.8227	0.000120608	d__Bacteria.p__Bacteroidota.c__Bacteroidia.o__Bacteroidales.f__Bacteroidaceae.g__Bacteroides.s__Bacteroides.intestinalis	0.0072658	Abx +/- probiotic	glm	relative abundance
111	-0.932183	0.0622697	-14.9701	0.000115996	d__Bacteria.p__Bacteroidota.c__Bacteroidia.o__Bacteroidales.f__Rikenellaceae.g__Alistipes.s__Alistipes.communis	0.0072658	Abx +/- probiotic	glm	relative abundance
182	-3.14768	0.211238	-14.9011	0.000118126	d__Bacteria.p__Firmicutes_A.c__Clostridia.o__Lachnospirales.f__Lachnospiraceae.g__CHH4.2.s__CHH4.2.sp002899675	0.0072658	Abx +/- probiotic	glm	relative abundance
276	-0.599792	0.0404363	-14.833	0.000120278	d__Bacteria.p__Firmicutes_A.c__Clostridia.o__Oscillospirales.f__Oscillospiraceae.g__Dysosmobacter.s__Dysosmobacter.pullicola	0.0072658	Abx +/- probiotic	glm	relative abundance
341	-0.63822	0.0428494	-14.8945	0.000118334	d__Bacteria.p__Firmicutes_C.c__Negativicutes.o__Veillonellales.f__Dialisteraceae.g__Dialister.s__Dialister.invisus	0.0072658	Abx +/- probiotic	glm	relative abundance
479	-1.35866	0.0933236	-14.5586	0.00012946	d__Bacteria.p__Bacteroidota.c__Bacteroidia.o__Bacteroidales.f__Bacteroidaceae.g__Bacteroides.s__Bacteroides.cellulosilyticus	0.00730123	Vodka +/- probiotic	glm	relative abundance
771	-2.20309	0.151249	-14.566	0.000129202	d__Bacteria.p__Firmicutes.c__Bacilli.o__Lactobacillales.f__Streptococcaceae.g__Streptococcus.s__Streptococcus.constellatus	0.00730123	Vodka +/- probiotic	glm	relative abundance
85	-1.6968	0.115868	-14.6442	0.000126505	d__Bacteria.p__Bacteroidota.c__Bacteroidia.o__Bacteroidales.f__Bacteroidaceae.g__Bacteroides.s__Bacteroides.sp900556215	0.00745165	Abx +/- probiotic	glm	relative abundance
475	-1.99529	0.142945	-13.9585	0.000152785	d__Bacteria.p__Actinobacteriota.c__Coriobacteriia.o__Coriobacteriales.f__Eggerthellaceae.g__Slackia_A.s__Slackia_A.isoflavoniconvertens	0.00778817	Vodka +/- probiotic	glm	relative abundance
487	-1.39743	0.0996964	-14.0169	0.000150297	d__Bacteria.p__Bacteroidota.c__Bacteroidia.o__Bacteroidales.f__Bacteroidaceae.g__Bacteroides.s__Bacteroides.sp900552405	0.00778817	Vodka +/- probiotic	glm	relative abundance
510	-0.509645	0.0358863	-14.2016	0.00014275	d__Bacteria.p__Bacteroidota.c__Bacteroidia.o__Bacteroidales.f__Marinifilaceae.g__Odoribacter.s__Odoribacter.splanchnicus	0.00778817	Vodka +/- probiotic	glm	relative abundance
770	-1.43703	0.102709	-13.9912	0.000151384	d__Bacteria.p__Firmicutes.c__Bacilli.o__Lactobacillales.f__Streptococcaceae.g__Streptococcus.s__Streptococcus.anginosus_C	0.00778817	Vodka +/- probiotic	glm	relative abundance
802	-0.924648	0.0658923	-14.0327	0.000149632	d__Bacteria.p__Proteobacteria.c__Gammaproteobacteria.o__Enterobacterales.f__Enterobacteriaceae.g__Escherichia.s__Escherichia.sp004211955	0.00778817	Vodka +/- probiotic	glm	relative abundance
497	-1.33211	0.0968556	-13.7535	0.000161935	d__Bacteria.p__Bacteroidota.c__Bacteroidia.o__Bacteroidales.f__Bacteroidaceae.g__Bacteroides.s__Bacteroides.timonensis	0.00794381	Vodka +/- probiotic	glm	relative abundance
605	-2.1768	0.158502	-13.7336	0.000162862	d__Bacteria.p__Firmicutes_A.c__Clostridia.o__Lachnospirales.f__Lachnospiraceae.g__Enterocloster.s__Enterocloster.asparagiformis	0.00794381	Vodka +/- probiotic	glm	relative abundance
637	-1.55643	0.113677	-13.6917	0.000164829	d__Bacteria.p__Firmicutes_A.c__Clostridia.o__Lachnospirales.f__Lachnospiraceae.g__Oliverpabstia.s__Oliverpabstia.intestinalis	0.00794381	Vodka +/- probiotic	glm	relative abundance
547	-2.33846	0.172503	-13.556	0.000171407	d__Bacteria.p__Firmicutes_A.c__Clostridia.o__Clostridiales.f__Clostridiaceae.g__Clostridium.s__Clostridium.butyricum	0.00811331	Vodka +/- probiotic	glm	relative abundance
492	-1.43316	0.108347	-13.2274	0.000188748	d__Bacteria.p__Bacteroidota.c__Bacteroidia.o__Bacteroidales.f__Bacteroidaceae.g__Bacteroides.s__Bacteroides.sp900761785	0.0086806	Vodka +/- probiotic	glm	relative abundance
613	-1.31708	0.0997319	-13.2062	0.000189941	d__Bacteria.p__Firmicutes_A.c__Clostridia.o__Lachnospirales.f__Lachnospiraceae.g__Enterocloster.s__Enterocloster.sp005845215	0.0086806	Vodka +/- probiotic	glm	relative abundance
480	-1.42778	0.109246	-13.0695	0.00019786	d__Bacteria.p__Bacteroidota.c__Bacteroidia.o__Bacteroidales.f__Bacteroidaceae.g__Bacteroides.s__Bacteroides.faecis	0.00868824	Vodka +/- probiotic	glm	relative abundance
553	-1.40587	0.10704	-13.134	0.000194069	d__Bacteria.p__Firmicutes_A.c__Clostridia.o__Lachnospirales.f__Lachnospiraceae.g__Agathobacter.s__Agathobacter.rectalis	0.00868824	Vodka +/- probiotic	glm	relative abundance
587	-1.96564	0.150801	-13.0346	0.000199941	d__Bacteria.p__Firmicutes_A.c__Clostridia.o__Lachnospirales.f__Lachnospiraceae.g__Choladocola.s__Choladocola.sp003481535	0.00868824	Vodka +/- probiotic	glm	relative abundance
421	1.05182	0.0814222	12.9181	0.00020711	d__Bacteria.p__Actinobacteriota.c__Coriobacteriia.o__Coriobacteriales.f__Coriobacteriaceae.g__Collinsella.s__Collinsella.sp900541285	0.00885457	Vodka +/- probiotic	glm	relative abundance
488	-1.36677	0.10684	-12.7927	0.000215187	d__Bacteria.p__Bacteroidota.c__Bacteroidia.o__Bacteroidales.f__Bacteroidaceae.g__Bacteroides.s__Bacteroides.sp900556215	0.00905386	Vodka +/- probiotic	glm	relative abundance
80	-1.62136	0.118016	-13.7385	0.000162631	d__Bacteria.p__Bacteroidota.c__Bacteroidia.o__Bacteroidales.f__Bacteroidaceae.g__Bacteroides.s__Bacteroides.intestinalis_A	0.00917203	Abx +/- probiotic	glm	relative abundance
126	-2.0163	0.146176	-13.7937	0.000160089	d__Bacteria.p__Desulfobacterota_I.c__Desulfovibrionia.o__Desulfovibrionales.f__Desulfovibrionaceae.g__Bilophila.s__Bilophila.wadsworthia	0.00917203	Abx +/- probiotic	glm	relative abundance
318	0.923152	0.0685224	13.4723	0.000175632	d__Bacteria.p__Firmicutes_A.c__Clostridia.o__Oscillospirales.f__Ruminococcaceae.g__Gemmiger.s__Gemmiger.qucibialis	0.00957241	Abx +/- probiotic	glm	relative abundance
365	7.27019	0.540672	13.4466	0.000176953	d__Bacteria.p__Firmicutes.c__Bacilli.o__Lactobacillales.f__Lactobacillaceae.g__Limosilactobacillus.s__Limosilactobacillus.reuteri	0.00957241	Abx +/- probiotic	glm	relative abundance
76	-1.73813	0.130764	-13.2921	0.000185169	d__Bacteria.p__Bacteroidota.c__Bacteroidia.o__Bacteroidales.f__Bacteroidaceae.g__Bacteroides.s__Bacteroides.cellulosilyticus	0.00981649	Abx +/- probiotic	glm	relative abundance
96	-1.22083	0.0924633	-13.2033	0.000190102	d__Bacteria.p__Bacteroidota.c__Bacteroidia.o__Bacteroidales.f__Bacteroidaceae.g__Bacteroides.s__Bacteroides.xylanisolvens	0.00988043	Abx +/- probiotic	glm	relative abundance
512	-1.44197	0.116997	-12.3249	0.000248999	d__Bacteria.p__Bacteroidota.c__Bacteroidia.o__Bacteroidales.f__Rikenellaceae.g__Alistipes_A.s__Alistipes_A.indistinctus	0.010025	Vodka +/- probiotic	glm	relative abundance
592	-0.661516	0.0537071	-12.3171	0.000249614	d__Bacteria.p__Firmicutes_A.c__Clostridia.o__Lachnospirales.f__Lachnospiraceae.g__Clostridium_Q.s__Clostridium_Q.fessum	0.010025	Vodka +/- probiotic	glm	relative abundance
600	-2.53267	0.204882	-12.3616	0.000246113	d__Bacteria.p__Firmicutes_A.c__Clostridia.o__Lachnospirales.f__Lachnospiraceae.g__Dorea_A.s__Dorea_A.longicatena_B	0.010025	Vodka +/- probiotic	glm	relative abundance
6	0.974163	0.0752159	12.9516	0.00020502	d__Bacteria.p__Actinobacteriota.c__Actinomycetia.o__Actinomycetales.f__Bifidobacteriaceae.g__Bifidobacterium.s__Bifidobacterium.catenulatum	0.0104509	Abx +/- probiotic	glm	relative abundance
556	-1.42737	0.118665	-12.0286	0.000273864	d__Bacteria.p__Firmicutes_A.c__Clostridia.o__Lachnospirales.f__Lachnospiraceae.g__Agathobacter.s__Agathobacter.sp900546625	0.0108348	Vodka +/- probiotic	glm	relative abundance
261	2.0745	0.16256	12.7615	0.000217259	d__Bacteria.p__Firmicutes_A.c__Clostridia.o__Oscillospirales.f__Oscillospiraceae.g__An92.s__An92.sp900199495	0.0108658	Abx +/- probiotic	glm	relative abundance
401	-1.20247	0.0963188	-12.4843	0.00023678	d__Bacteria.p__Verrucomicrobiota.c__Verrucomicrobiae.o__Verrucomicrobiales.f__Akkermansiaceae.g__Akkermansia.s__Akkermansia.muciniphila	0.0116228	Abx +/- probiotic	glm	relative abundance
555	-1.44291	0.123343	-11.6984	0.000305339	d__Bacteria.p__Firmicutes_A.c__Clostridia.o__Lachnospirales.f__Lachnospiraceae.g__Agathobacter.s__Agathobacter.sp900317585	0.0119023	Vodka +/- probiotic	glm	relative abundance
97	-1.22803	0.101133	-12.1428	0.000263933	d__Bacteria.p__Bacteroidota.c__Bacteroidia.o__Bacteroidales.f__Bacteroidaceae.g__Paraprevotella.s__Paraprevotella.sp900760455	0.0119461	Abx +/- probiotic	glm	relative abundance
178	-0.697948	0.0573362	-12.1729	0.000261387	d__Bacteria.p__Firmicutes_A.c__Clostridia.o__Lachnospirales.f__Lachnospiraceae.g__Blautia_A.s__Blautia_A.sp905209435	0.0119461	Abx +/- probiotic	glm	relative abundance
236	-1.13484	0.0940391	-12.0678	0.000270408	d__Bacteria.p__Firmicutes_A.c__Clostridia.o__Lachnospirales.f__Lachnospiraceae.g__Roseburia.s__Roseburia.intestinalis	0.0119461	Abx +/- probiotic	glm	relative abundance
239	-1.67881	0.138664	-12.107	0.000266997	d__Bacteria.p__Firmicutes_A.c__Clostridia.o__Lachnospirales.f__Lachnospiraceae.g__Scatomonas.s__Scatomonas.sp003481995	0.0119461	Abx +/- probiotic	glm	relative abundance
243	-1.16595	0.0948539	-12.2921	0.00025161	d__Bacteria.p__Firmicutes_A.c__Clostridia.o__Lachnospirales.f__Lachnospiraceae.g__UMGS1375.s__UMGS1375.sp900066615	0.0119461	Abx +/- probiotic	glm	relative abundance
389	-1.43406	0.118348	-12.1173	0.000266109	d__Bacteria.p__Proteobacteria.c__Gammaproteobacteria.o__Burkholderiales.f__Burkholderiaceae.g__Parasutterella.s__Parasutterella.sp900766055	0.0119461	Abx +/- probiotic	glm	relative abundance
706	2.37579	0.20427	11.6306	0.000312345	d__Bacteria.p__Firmicutes_A.c__Clostridia.o__Oscillospirales.f__Ruminococcaceae.g__Faecalibacterium.s__Faecalibacterium.prausnitzii_D	0.011999	Vodka +/- probiotic	glm	relative abundance
525	-0.973999	0.084301	-11.5538	0.000320527	d__Bacteria.p__Bacteroidota.c__Bacteroidia.o__Bacteroidales.f__Tannerellaceae.g__Parabacteroides.s__Parabacteroides.johnsonii	0.0121374	Vodka +/- probiotic	glm	relative abundance
69	1.17688	0.0990674	11.8796	0.000287544	d__Bacteria.p__Actinobacteriota.c__Coriobacteriia.o__Coriobacteriales.f__Eggerthellaceae.g__Ellagibacter.s__Ellagibacter.sp900554945	0.0124949	Abx +/- probiotic	glm	relative abundance
9	0.998376	0.0855157	11.6748	0.000307757	d__Bacteria.p__Actinobacteriota.c__Actinomycetia.o__Actinomycetales.f__Bifidobacteriaceae.g__Bifidobacterium.s__Bifidobacterium.kashiwanohense	0.0127464	Abx +/- probiotic	glm	relative abundance
282	-0.980451	0.0834922	-11.743	0.00030083	d__Bacteria.p__Firmicutes_A.c__Clostridia.o__Oscillospirales.f__Oscillospiraceae.g__Flavonifractor.s__Flavonifractor.plautii	0.0127464	Abx +/- probiotic	glm	relative abundance
358	3.21264	0.27465	11.6972	0.000305458	d__Bacteria.p__Firmicutes.c__Bacilli.o__Lactobacillales.f__Lactobacillaceae.g__Lactiplantibacillus.s__Lactiplantibacillus.paraplantarum	0.0127464	Abx +/- probiotic	glm	relative abundance
278	-0.644958	0.0555336	-11.6138	0.00031411	d__Bacteria.p__Firmicutes_A.c__Clostridia.o__Oscillospirales.f__Oscillospiraceae.g__Dysosmobacter.s__Dysosmobacter.welbionis	0.0128093	Abx +/- probiotic	glm	relative abundance
174	-1.56113	0.134996	-11.5642	0.000319404	d__Bacteria.p__Firmicutes_A.c__Clostridia.o__Lachnospirales.f__Lachnospiraceae.g__Blautia_A.s__Blautia_A.sp900120195	0.0128279	Abx +/- probiotic	glm	relative abundance
703	1.21645	0.108342	11.2279	0.000358375	d__Bacteria.p__Firmicutes_A.c__Clostridia.o__Oscillospirales.f__Ruminococcaceae.g__Faecalibacterium.s__Faecalibacterium.prausnitzii	0.0133131	Vodka +/- probiotic	glm	relative abundance
754	-1.60161	0.142976	-11.2019	0.000361621	d__Bacteria.p__Firmicutes.c__Bacilli.o__Erysipelotrichales.f__Erysipelotrichaceae.g__Holdemania.s__Holdemania.filiformis	0.0133131	Vodka +/- probiotic	glm	relative abundance
228	-1.21456	0.106522	-11.402	0.000337505	d__Bacteria.p__Firmicutes_A.c__Clostridia.o__Lachnospirales.f__Lachnospiraceae.g__Mediterraneibacter.s__Mediterraneibacter.faecis	0.0133526	Abx +/- probiotic	glm	relative abundance
635	-1.92668	0.172869	-11.1453	0.000368828	d__Bacteria.p__Firmicutes_A.c__Clostridia.o__Lachnospirales.f__Lachnospiraceae.g__Muricomes.s__Muricomes.sp000509105	0.0133924	Vodka +/- probiotic	glm	relative abundance
260	1.59556	0.140838	11.329	0.000346062	d__Bacteria.p__Firmicutes_A.c__Clostridia.o__Oscillospirales.f__Oscillospiraceae.g__An92.s__An92.sp018374635	0.0134898	Abx +/- probiotic	glm	relative abundance
81	-1.39475	0.12367	-11.278	0.000352205	d__Bacteria.p__Bacteroidota.c__Bacteroidia.o__Bacteroidales.f__Bacteroidaceae.g__Bacteroides.s__Bacteroides.ovatus	0.0135169	Abx +/- probiotic	glm	relative abundance
208	-1.0827	0.0973743	-11.1189	0.000372255	d__Bacteria.p__Firmicutes_A.c__Clostridia.o__Lachnospirales.f__Lachnospiraceae.g__Enterocloster.s__Enterocloster.sp000155435	0.0135169	Abx +/- probiotic	glm	relative abundance
359	9.53069	0.854776	11.1499	0.000368234	d__Bacteria.p__Firmicutes.c__Bacilli.o__Lactobacillales.f__Lactobacillaceae.g__Lactiplantibacillus.s__Lactiplantibacillus.plantarum	0.0135169	Abx +/- probiotic	glm	relative abundance
402	-1.18319	0.105808	-11.1824	0.000364081	d__Bacteria.p__Verrucomicrobiota.c__Verrucomicrobiae.o__Verrucomicrobiales.f__Akkermansiaceae.g__Akkermansia.s__Akkermansia.muciniphila_A	0.0135169	Abx +/- probiotic	glm	relative abundance
403	-1.3241	0.11845	-11.1786	0.000364569	d__Bacteria.p__Verrucomicrobiota.c__Verrucomicrobiae.o__Verrucomicrobiales.f__Akkermansiaceae.g__Akkermansia.s__Akkermansia.sp905200945	0.0135169	Abx +/- probiotic	glm	relative abundance
88	-1.40165	0.127288	-11.0116	0.000386579	d__Bacteria.p__Bacteroidota.c__Bacteroidia.o__Bacteroidales.f__Bacteroidaceae.g__Bacteroides.s__Bacteroides.sp900755095	0.0136058	Abx +/- probiotic	glm	relative abundance
232	-1.99807	0.181875	-10.986	0.000390102	d__Bacteria.p__Firmicutes_A.c__Clostridia.o__Lachnospirales.f__Lachnospiraceae.g__Muricomes.s__Muricomes.sp000509105	0.0136058	Abx +/- probiotic	glm	relative abundance
343	-0.662844	0.0600862	-11.0315	0.000383868	d__Bacteria.p__Firmicutes_C.c__Negativicutes.o__Veillonellales.f__Dialisteraceae.g__Dialister.s__Dialister.sp900547785	0.0136058	Abx +/- probiotic	glm	relative abundance
77	-1.45155	0.133773	-10.8508	0.000409361	d__Bacteria.p__Bacteroidota.c__Bacteroidia.o__Bacteroidales.f__Bacteroidaceae.g__Bacteroides.s__Bacteroides.faecis	0.0139553	Abx +/- probiotic	glm	relative abundance
342	-0.617733	0.0569758	-10.842	0.000410653	d__Bacteria.p__Firmicutes_C.c__Negativicutes.o__Veillonellales.f__Dialisteraceae.g__Dialister.s__Dialister.sp900541485	0.0139553	Abx +/- probiotic	glm	relative abundance
467	-1.24406	0.113592	-10.952	0.00039483	d__Bacteria.p__Actinobacteriota.c__Coriobacteriia.o__Coriobacteriales.f__Eggerthellaceae.g__Adlercreutzia.s__Adlercreutzia.celatus_A	0.0141429	Vodka +/- probiotic	glm	relative abundance
714	2.19777	0.201821	10.8897	0.000403695	d__Bacteria.p__Firmicutes_A.c__Clostridia.o__Oscillospirales.f__Ruminococcaceae.g__Faecalibacterium.s__Faecalibacterium.sp900539885	0.0142676	Vodka +/- probiotic	glm	relative abundance
93	-1.41126	0.131629	-10.7215	0.000428892	d__Bacteria.p__Bacteroidota.c__Bacteroidia.o__Bacteroidales.f__Bacteroidaceae.g__Bacteroides.s__Bacteroides.thetaiotaomicron	0.0143906	Abx +/- probiotic	glm	relative abundance
87	-1.381	0.13003	-10.6206	0.000444959	d__Bacteria.p__Bacteroidota.c__Bacteroidia.o__Bacteroidales.f__Bacteroidaceae.g__Bacteroides.s__Bacteroides.sp900557355	0.0147431	Abx +/- probiotic	glm	relative abundance
701	-4.69105	0.438851	-10.6894	0.000433925	d__Bacteria.p__Firmicutes_A.c__Clostridia.o__Oscillospirales.f__Ruminococcaceae.g__Anaerotruncus.s__Anaerotruncus.massiliensis	0.0151342	Vodka +/- probiotic	glm	relative abundance
710	1.07265	0.100808	10.6405	0.000441726	d__Bacteria.p__Firmicutes_A.c__Clostridia.o__Oscillospirales.f__Ruminococcaceae.g__Faecalibacterium.s__Faecalibacterium.prausnitzii_H	0.0152062	Vodka +/- probiotic	glm	relative abundance
12	1.01661	0.0971866	10.4604	0.000472008	d__Bacteria.p__Actinobacteriota.c__Actinomycetia.o__Actinomycetales.f__Bifidobacteriaceae.g__Bifidobacterium.s__Bifidobacterium.ruminantium	0.0154463	Abx +/- probiotic	glm	relative abundance
185	-0.94063	0.0910995	-10.3253	0.000496431	d__Bacteria.p__Firmicutes_A.c__Clostridia.o__Lachnospirales.f__Lachnospiraceae.g__Choladocola.s__Choladocola.sp018223365	0.015854	Abx +/- probiotic	glm	relative abundance
212	-2.28433	0.220869	-10.3425	0.000493244	d__Bacteria.p__Firmicutes_A.c__Clostridia.o__Lachnospirales.f__Lachnospiraceae.g__Enterocloster.s__Enterocloster.sp900555045	0.015854	Abx +/- probiotic	glm	relative abundance
704	1.25447	0.121438	10.3301	0.000495538	d__Bacteria.p__Firmicutes_A.c__Clostridia.o__Oscillospirales.f__Ruminococcaceae.g__Faecalibacterium.s__Faecalibacterium.prausnitzii_A	0.01684	Vodka +/- probiotic	glm	relative abundance
100	-0.764465	0.0754631	-10.1303	0.000534515	d__Bacteria.p__Bacteroidota.c__Bacteroidia.o__Bacteroidales.f__Bacteroidaceae.g__Phocaeicola.s__Phocaeicola.sartorii	0.0168671	Abx +/- probiotic	glm	relative abundance
548	-1.23158	0.119777	-10.2823	0.000504535	d__Bacteria.p__Firmicutes_A.c__Clostridia.o__Clostridiales.f__Clostridiaceae.g__Clostridium.s__Clostridium.paraputrificum	0.0169287	Vodka +/- probiotic	glm	relative abundance
460	-1.02558	0.100326	-10.2225	0.000516083	d__Bacteria.p__Actinobacteriota.c__Coriobacteriia.o__Coriobacteriales.f__Coriobacteriaceae.g__Collinsella.s__Collinsella.sp905197585	0.0170997	Vodka +/- probiotic	glm	relative abundance
422	1.89372	0.186182	10.1713	0.000526212	d__Bacteria.p__Actinobacteriota.c__Coriobacteriia.o__Coriobacteriales.f__Coriobacteriaceae.g__Collinsella.s__Collinsella.sp900544425	0.0172201	Vodka +/- probiotic	glm	relative abundance
468	-1.47746	0.146546	-10.0819	0.000544529	d__Bacteria.p__Actinobacteriota.c__Coriobacteriia.o__Coriobacteriales.f__Eggerthellaceae.g__Adlercreutzia.s__Adlercreutzia.equolifaciens	0.0176022	Vodka +/- probiotic	glm	relative abundance
707	1.09279	0.109241	10.0034	0.000561259	d__Bacteria.p__Firmicutes_A.c__Clostridia.o__Oscillospirales.f__Ruminococcaceae.g__Faecalibacterium.s__Faecalibacterium.prausnitzii_E	0.0179244	Vodka +/- probiotic	glm	relative abundance
412	1.43615	0.145347	9.88083	0.000588693	d__Bacteria.p__Actinobacteriota.c__Actinomycetia.o__Actinomycetales.f__Bifidobacteriaceae.g__Bifidobacterium.s__Bifidobacterium.kashiwanohense	0.0182776	Vodka +/- probiotic	glm	relative abundance
609	-1.06761	0.108253	-9.8622	0.000593006	d__Bacteria.p__Firmicutes_A.c__Clostridia.o__Lachnospirales.f__Lachnospiraceae.g__Enterocloster.s__Enterocloster.clostridioformis_A	0.0182776	Vodka +/- probiotic	glm	relative abundance
803	-0.894266	0.0904447	-9.88743	0.000587174	d__Bacteria.p__Proteobacteria.c__Gammaproteobacteria.o__Enterobacterales.f__Enterobacteriaceae.g__Escherichia.s__Escherichia.sp005843885	0.0182776	Vodka +/- probiotic	glm	relative abundance
804	-0.862359	0.0893833	-9.64788	0.000645569	d__Bacteria.p__Verrucomicrobiota.c__Verrucomicrobiae.o__Verrucomicrobiales.f__Akkermansiaceae.g__Akkermansia.s__Akkermansia.muciniphila	0.019669	Vodka +/- probiotic	glm	relative abundance
231	-1.31599	0.136598	-9.63409	0.000649145	d__Bacteria.p__Firmicutes_A.c__Clostridia.o__Lachnospirales.f__Lachnospiraceae.g__Merdisoma.s__Merdisoma.sp900553635	0.0202433	Abx +/- probiotic	glm	relative abundance
89	-1.43924	0.151129	-9.52326	0.000678797	d__Bacteria.p__Bacteroidota.c__Bacteroidia.o__Bacteroidales.f__Bacteroidaceae.g__Bacteroides.s__Bacteroides.sp900761785	0.0209218	Abx +/- probiotic	glm	relative abundance
172	-1.16377	0.123295	-9.43892	0.000702497	d__Bacteria.p__Firmicutes_A.c__Clostridia.o__Lachnospirales.f__Lachnospiraceae.g__Blautia_A.s__Blautia_A.sp900066355	0.0214035	Abx +/- probiotic	glm	relative abundance
644	-2.26097	0.241363	-9.36753	0.000723364	d__Bacteria.p__Firmicutes_A.c__Clostridia.o__Lachnospirales.f__Lachnospiraceae.g__UBA3402.s__UBA3402.sp003478355	0.0217888	Vodka +/- probiotic	glm	relative abundance
113	-0.743492	0.0794881	-9.3535	0.000727555	d__Bacteria.p__Bacteroidota.c__Bacteroidia.o__Bacteroidales.f__Rikenellaceae.g__Alistipes.s__Alistipes.finegoldii	0.021915	Abx +/- probiotic	glm	relative abundance
45	0.767839	0.0824931	9.30792	0.000741379	d__Bacteria.p__Actinobacteriota.c__Coriobacteriia.o__Coriobacteriales.f__Coriobacteriaceae.g__Collinsella.s__Collinsella.sp900555225	0.0220805	Abx +/- probiotic	glm	relative abundance
90	-0.520567	0.0567171	-9.17831	0.00078251	d__Bacteria.p__Bacteroidota.c__Bacteroidia.o__Bacteroidales.f__Bacteroidaceae.g__Bacteroides.s__Bacteroides.sp900766005	0.0230466	Abx +/- probiotic	glm	relative abundance
44	0.944383	0.103634	9.11272	0.000804403	d__Bacteria.p__Actinobacteriota.c__Coriobacteriia.o__Coriobacteriales.f__Coriobacteriaceae.g__Collinsella.s__Collinsella.sp900554905	0.0231763	Abx +/- probiotic	glm	relative abundance
78	-1.15619	0.126559	-9.13561	0.000796677	d__Bacteria.p__Bacteroidota.c__Bacteroidia.o__Bacteroidales.f__Bacteroidaceae.g__Bacteroides.s__Bacteroides.finegoldii	0.0231763	Abx +/- probiotic	glm	relative abundance
409	0.906842	0.0989936	9.16061	0.000788344	d__Bacteria.p__Actinobacteriota.c__Actinomycetia.o__Actinomycetales.f__Bifidobacteriaceae.g__Bifidobacterium.s__Bifidobacterium.catenulatum	0.0234793	Vodka +/- probiotic	glm	relative abundance
50	0.779402	0.0877942	8.87759	0.000889402	d__Bacteria.p__Actinobacteriota.c__Coriobacteriia.o__Coriobacteriales.f__Coriobacteriaceae.g__Collinsella.s__Collinsella.sp900752015	0.0253498	Abx +/- probiotic	glm	relative abundance
193	1.68619	0.191811	8.79093	0.000923518	d__Bacteria.p__Firmicutes_A.c__Clostridia.o__Lachnospirales.f__Lachnospiraceae.g__Copromonas.s__Copromonas.sp900066055	0.0260421	Abx +/- probiotic	glm	relative abundance
94	-1.55597	0.178053	-8.73882	0.000944815	d__Bacteria.p__Bacteroidota.c__Bacteroidia.o__Bacteroidales.f__Bacteroidaceae.g__Bacteroides.s__Bacteroides.timonensis	0.0263622	Abx +/- probiotic	glm	relative abundance
112	-0.62041	0.0716968	-8.65325	0.000981126	d__Bacteria.p__Bacteroidota.c__Bacteroidia.o__Bacteroidales.f__Rikenellaceae.g__Alistipes.s__Alistipes.dispar	0.0267576	Abx +/- probiotic	glm	relative abundance
162	-0.980936	0.113247	-8.66189	0.00097738	d__Bacteria.p__Firmicutes_A.c__Clostridia.o__Lachnospirales.f__Lachnospiraceae.g__Blautia_A.s__Blautia_A.obeum	0.0267576	Abx +/- probiotic	glm	relative abundance
183	-1.25435	0.14527	-8.6346	0.000989269	d__Bacteria.p__Firmicutes_A.c__Clostridia.o__Lachnospirales.f__Lachnospiraceae.g__Choladocola.s__Choladocola.sp003480725	0.0267576	Abx +/- probiotic	glm	relative abundance
708	1.29836	0.147368	8.81033	0.000915745	d__Bacteria.p__Firmicutes_A.c__Clostridia.o__Oscillospirales.f__Ruminococcaceae.g__Faecalibacterium.s__Faecalibacterium.prausnitzii_F	0.0269706	Vodka +/- probiotic	glm	relative abundance
226	-1.0378	0.120821	-8.5896	0.00100926	d__Bacteria.p__Firmicutes_A.c__Clostridia.o__Lachnospirales.f__Lachnospiraceae.g__Limivivens.s__Limivivens.sp900543575	0.0270225	Abx +/- probiotic	glm	relative abundance
565	-1.14195	0.130208	-8.77021	0.000931916	d__Bacteria.p__Firmicutes_A.c__Clostridia.o__Lachnospirales.f__Lachnospiraceae.g__Blautia_A.s__Blautia_A.obeum	0.0271453	Vodka +/- probiotic	glm	relative abundance
719	1.41142	0.162068	8.70886	0.000957338	d__Bacteria.p__Firmicutes_A.c__Clostridia.o__Oscillospirales.f__Ruminococcaceae.g__Faecalibacterium.s__Faecalibacterium.sp905215595	0.0275827	Vodka +/- probiotic	glm	relative abundance
360	3.6722	0.431955	8.50134	0.00104994	d__Bacteria.p__Firmicutes.c__Bacilli.o__Lactobacillales.f__Lactobacillaceae.g__Lactobacillus.s__Lactobacillus.crispatus	0.0278308	Abx +/- probiotic	glm	relative abundance
122	-0.80886	0.0957651	-8.44629	0.00107635	d__Bacteria.p__Bacteroidota.c__Bacteroidia.o__Bacteroidales.f__Tannerellaceae.g__Parabacteroides.s__Parabacteroides.johnsonii	0.0280004	Abx +/- probiotic	glm	relative abundance
145	-0.802197	0.095245	-8.42247	0.00108804	d__Bacteria.p__Firmicutes_A.c__Clostridia.o__Clostridiales.f__Clostridiaceae.g__Clostridium.s__Clostridium.paraputrificum	0.0280004	Abx +/- probiotic	glm	relative abundance
211	1.15005	0.136341	8.43506	0.00108184	d__Bacteria.p__Firmicutes_A.c__Clostridia.o__Lachnospirales.f__Lachnospiraceae.g__Enterocloster.s__Enterocloster.sp900541315	0.0280004	Abx +/- probiotic	glm	relative abundance
363	4.80122	0.571937	8.39467	0.00110187	d__Bacteria.p__Firmicutes.c__Bacilli.o__Lactobacillales.f__Lactobacillaceae.g__Ligilactobacillus.s__Ligilactobacillus.salivarius	0.0280837	Abx +/- probiotic	glm	relative abundance
760	6.79141	0.787561	8.62333	0.000994226	d__Bacteria.p__Firmicutes.c__Bacilli.o__Lactobacillales.f__Lactobacillaceae.g__Lacticaseibacillus.s__Lacticaseibacillus.zeae	0.0283375	Vodka +/- probiotic	glm	relative abundance
620	-1.35836	0.158737	-8.5573	0.00102392	d__Bacteria.p__Firmicutes_A.c__Clostridia.o__Lachnospirales.f__Lachnospiraceae.g__Hungatella.s__Hungatella.effluvii	0.0288732	Vodka +/- probiotic	glm	relative abundance
717	1.21027	0.142405	8.49878	0.00105115	d__Bacteria.p__Firmicutes_A.c__Clostridia.o__Oscillospirales.f__Ruminococcaceae.g__Faecalibacterium.s__Faecalibacterium.sp900765105	0.0293293	Vodka +/- probiotic	glm	relative abundance
123	-1.08717	0.131354	-8.27669	0.00116305	d__Bacteria.p__Bacteroidota.c__Bacteroidia.o__Bacteroidales.f__Tannerellaceae.g__Parabacteroides.s__Parabacteroides.merdae	0.0293609	Abx +/- probiotic	glm	relative abundance
670	1.71702	0.205088	8.37208	0.00111327	d__Bacteria.p__Firmicutes_A.c__Clostridia.o__Oscillospirales.f__Oscillospiraceae.g__CAG.170.s__CAG.170.sp900751035	0.0307389	Vodka +/- probiotic	glm	relative abundance
131	3.13691	0.385173	8.14416	0.00123688	d__Bacteria.p__Firmicutes_A.c__Clostridia.o__Christensenellales.f__CAG.74.g__Alectryocaccomicrobium.s__Alectryocaccomicrobium.faecavium	0.0309302	Abx +/- probiotic	glm	relative abundance
199	-1.36629	0.168605	-8.10351	0.00126068	d__Bacteria.p__Firmicutes_A.c__Clostridia.o__Lachnospirales.f__Lachnospiraceae.g__Eisenbergiella.s__Eisenbergiella.sp900066775	0.0312306	Abx +/- probiotic	glm	relative abundance
248	-0.79966	0.0992544	-8.05667	0.00128882	d__Bacteria.p__Firmicutes_A.c__Clostridia.o__Oscillospirales.f__Acutalibacteraceae.g__Avimonas_A.s__Avimonas_A.narfia	0.0313418	Abx +/- probiotic	glm	relative abundance
322	0.560936	0.0695623	8.0638	0.00128448	d__Bacteria.p__Firmicutes_A.c__Clostridia.o__Oscillospirales.f__Ruminococcaceae.g__Gemmiger.s__Gemmiger.sp900554145	0.0313418	Abx +/- probiotic	glm	relative abundance
663	1.36908	0.165498	8.27248	0.00116531	d__Bacteria.p__Firmicutes_A.c__Clostridia.o__Oscillospirales.f__Oscillospiraceae.g__An92.s__An92.sp018374635	0.031844	Vodka +/- probiotic	glm	relative abundance
230	-0.901662	0.113229	-7.9632	0.00134731	d__Bacteria.p__Firmicutes_A.c__Clostridia.o__Lachnospirales.f__Lachnospiraceae.g__Mediterraneibacter.s__Mediterraneibacter.torques	0.0324664	Abx +/- probiotic	glm	relative abundance
664	1.45914	0.178744	8.16328	0.00122588	d__Bacteria.p__Firmicutes_A.c__Clostridia.o__Oscillospirales.f__Oscillospiraceae.g__An92.s__An92.sp900199495	0.0331574	Vodka +/- probiotic	glm	relative abundance
433	1.23898	0.152234	8.13865	0.00124008	d__Bacteria.p__Actinobacteriota.c__Coriobacteriia.o__Coriobacteriales.f__Coriobacteriaceae.g__Collinsella.s__Collinsella.sp900550785	0.0332026	Vodka +/- probiotic	glm	relative abundance
709	-0.522364	0.0645569	-8.09154	0.0012678	d__Bacteria.p__Firmicutes_A.c__Clostridia.o__Oscillospirales.f__Ruminococcaceae.g__Faecalibacterium.s__Faecalibacterium.prausnitzii_G	0.0336054	Vodka +/- probiotic	glm	relative abundance
495	-0.544561	0.0677692	-8.03553	0.00130176	d__Bacteria.p__Bacteroidota.c__Bacteroidia.o__Bacteroidales.f__Bacteroidaceae.g__Bacteroides.s__Bacteroides.stercoris	0.0341641	Vodka +/- probiotic	glm	relative abundance
3	0.802054	0.10365	7.7381	0.00150225	d__Bacteria.p__Actinobacteriota.c__Actinomycetia.o__Actinomycetales.f__Bifidobacteriaceae.g__Bifidobacterium.s__Bifidobacterium.adolescentis	0.035874	Abx +/- probiotic	glm	relative abundance
722	0.832133	0.10524	7.90699	0.00138407	d__Bacteria.p__Firmicutes_A.c__Clostridia.o__Oscillospirales.f__Ruminococcaceae.g__Gemmiger.s__Gemmiger.sp900539695	0.0359682	Vodka +/- probiotic	glm	relative abundance
606	-1.13439	0.146141	-7.7623	0.00148457	d__Bacteria.p__Firmicutes_A.c__Clostridia.o__Lachnospirales.f__Lachnospiraceae.g__Enterocloster.s__Enterocloster.bolteae	0.0377263	Vodka +/- probiotic	glm	relative abundance
636	-1.31149	0.168732	-7.77266	0.00147709	d__Bacteria.p__Firmicutes_A.c__Clostridia.o__Lachnospirales.f__Lachnospiraceae.g__Oliverpabstia.s__Oliverpabstia.faecicola	0.0377263	Vodka +/- probiotic	glm	relative abundance
715	1.21984	0.157423	7.74878	0.00149443	d__Bacteria.p__Firmicutes_A.c__Clostridia.o__Oscillospirales.f__Ruminococcaceae.g__Faecalibacterium.s__Faecalibacterium.sp900539945	0.0377263	Vodka +/- probiotic	glm	relative abundance
529	-1.81552	0.23632	-7.68245	0.00154391	d__Bacteria.p__Desulfobacterota_I.c__Desulfovibrionia.o__Desulfovibrionales.f__Desulfovibrionaceae.g__Bilophila.s__Bilophila.wadsworthia	0.038247	Vodka +/- probiotic	glm	relative abundance
711	1.02664	0.13345	7.69308	0.00153585	d__Bacteria.p__Firmicutes_A.c__Clostridia.o__Oscillospirales.f__Ruminococcaceae.g__Faecalibacterium.s__Faecalibacterium.prausnitzii_I	0.038247	Vodka +/- probiotic	glm	relative abundance
11	1.80404	0.238724	7.55698	0.00164319	d__Bacteria.p__Actinobacteriota.c__Actinomycetia.o__Actinomycetales.f__Bifidobacteriaceae.g__Bifidobacterium.s__Bifidobacterium.pseudocatenulatum	0.0386787	Abx +/- probiotic	glm	relative abundance
344	4.59147	0.608138	7.55006	0.00164889	d__Bacteria.p__Firmicutes_C.c__Negativicutes.o__Veillonellales.f__Megasphaeraceae.g__Megasphaera.s__Megasphaera.massiliensis	0.0386787	Abx +/- probiotic	glm	relative abundance
723	0.918236	0.12105	7.5856	0.00161986	d__Bacteria.p__Firmicutes_A.c__Clostridia.o__Oscillospirales.f__Ruminococcaceae.g__Gemmiger.s__Gemmiger.sp900540595	0.039757	Vodka +/- probiotic	glm	relative abundance
416	1.07912	0.143299	7.53055	0.00166509	d__Bacteria.p__Actinobacteriota.c__Actinomycetia.o__Actinomycetales.f__Bifidobacteriaceae.g__Bifidobacterium.s__Bifidobacterium.sp002742445	0.0404921	Vodka +/- probiotic	glm	relative abundance
181	-2.5362	0.34266	-7.4015	0.0017774	d__Bacteria.p__Firmicutes_A.c__Clostridia.o__Lachnospirales.f__Lachnospiraceae.g__CAG.317.s__CAG.317.sp000433215	0.0409718	Abx +/- probiotic	glm	relative abundance
201	-0.648316	0.0875945	-7.40133	0.00177756	d__Bacteria.p__Firmicutes_A.c__Clostridia.o__Lachnospirales.f__Lachnospiraceae.g__Enterocloster.s__Enterocloster.aldenensis	0.0409718	Abx +/- probiotic	glm	relative abundance
423	-1.43538	0.193377	-7.42268	0.00175834	d__Bacteria.p__Actinobacteriota.c__Coriobacteriia.o__Coriobacteriales.f__Coriobacteriaceae.g__Collinsella.s__Collinsella.sp900544865	0.0415318	Vodka +/- probiotic	glm	relative abundance
518	-0.724972	0.0976255	-7.42606	0.00175533	d__Bacteria.p__Bacteroidota.c__Bacteroidia.o__Bacteroidales.f__Rikenellaceae.g__Alistipes.s__Alistipes.onderdonkii	0.0415318	Vodka +/- probiotic	glm	relative abundance
534	4.35495	0.587782	7.40912	0.00177052	d__Bacteria.p__Firmicutes_A.c__Clostridia.o__Christensenellales.f__CAG.74.g__Alectryocaccomicrobium.s__Alectryocaccomicrobium.faecavium	0.0415318	Vodka +/- probiotic	glm	relative abundance
688	-0.749045	0.10039	-7.46135	0.00172419	d__Bacteria.p__Firmicutes_A.c__Clostridia.o__Oscillospirales.f__Oscillospiraceae.g__Intestinimonas.s__Intestinimonas.massiliensis	0.0415318	Vodka +/- probiotic	glm	relative abundance
105	-0.523033	0.0716173	-7.30316	0.00186932	d__Bacteria.p__Bacteroidota.c__Bacteroidia.o__Bacteroidales.f__Bacteroidaceae.g__Phocaeicola.s__Phocaeicola.vulgatus	0.0427154	Abx +/- probiotic	glm	relative abundance
74	-0.865952	0.118985	-7.27782	0.00189395	d__Bacteria.p__Bacteroidota.c__Bacteroidia.o__Bacteroidales.f__Bacteroidaceae.g__43.108.s__43.108.sp001915545	0.0429084	Abx +/- probiotic	glm	relative abundance
745	-0.773411	0.1059	-7.30325	0.00186924	d__Bacteria.p__Firmicutes_C.c__Negativicutes.o__Veillonellales.f__Dialisteraceae.g__Dialister.s__Dialister.sp900541485	0.0434629	Vodka +/- probiotic	glm	relative abundance
144	-2.29937	0.318191	-7.22638	0.00194519	d__Bacteria.p__Firmicutes_A.c__Clostridia.o__Clostridiales.f__Clostridiaceae.g__Clostridium.s__Clostridium.butyricum	0.0436957	Abx +/- probiotic	glm	relative abundance
434	1.6208	0.226884	7.14376	0.00203113	d__Bacteria.p__Actinobacteriota.c__Coriobacteriia.o__Coriobacteriales.f__Coriobacteriaceae.g__Collinsella.s__Collinsella.sp900550835	0.0461152	Vodka +/- probiotic	glm	relative abundance
526	-0.535578	0.0751845	-7.12352	0.0020529	d__Bacteria.p__Bacteroidota.c__Bacteroidia.o__Bacteroidales.f__Tannerellaceae.g__Parabacteroides.s__Parabacteroides.merdae	0.0461152	Vodka +/- probiotic	glm	relative abundance
685	-0.648862	0.0910157	-7.12912	0.00204684	d__Bacteria.p__Firmicutes_A.c__Clostridia.o__Oscillospirales.f__Oscillospiraceae.g__Flavonifractor.s__Flavonifractor.plautii	0.0461152	Vodka +/- probiotic	glm	relative abundance
718	0.857204	0.119989	7.14402	0.00203085	d__Bacteria.p__Firmicutes_A.c__Clostridia.o__Oscillospirales.f__Ruminococcaceae.g__Faecalibacterium.s__Faecalibacterium.sp900765705	0.0461152	Vodka +/- probiotic	glm	relative abundance
92	-0.675181	0.0953806	-7.07881	0.002102	d__Bacteria.p__Bacteroidota.c__Bacteroidia.o__Bacteroidales.f__Bacteroidaceae.g__Bacteroides.s__Bacteroides.stercoris	0.0464312	Abx +/- probiotic	glm	relative abundance
197	-1.19783	0.169007	-7.08747	0.00209237	d__Bacteria.p__Firmicutes_A.c__Clostridia.o__Lachnospirales.f__Lachnospiraceae.g__Dorea_A.s__Dorea_A.longicatena_B	0.0464312	Abx +/- probiotic	glm	relative abundance
619	-1.35935	0.192817	-7.04995	0.00213447	d__Bacteria.p__Firmicutes_A.c__Clostridia.o__Lachnospirales.f__Lachnospiraceae.g__GCA.900066755.s__GCA.900066755.sp902363085	0.0471484	Vodka +/- probiotic	glm	relative abundance
712	1.23387	0.174766	7.06011	0.00212296	d__Bacteria.p__Firmicutes_A.c__Clostridia.o__Oscillospirales.f__Ruminococcaceae.g__Faecalibacterium.s__Faecalibacterium.prausnitzii_J	0.0471484	Vodka +/- probiotic	glm	relative abundance
702	-0.467944	0.0671192	-6.97183	0.0022255	d__Bacteria.p__Firmicutes_A.c__Clostridia.o__Oscillospirales.f__Ruminococcaceae.g__Bittarella.s__Bittarella.massiliensis	0.0487529	Vodka +/- probiotic	glm	relative abundance
551	-0.910975	0.132367	-6.8822	0.00233593	d__Bacteria.p__Firmicutes_A.c__Clostridia.o__Lachnospirales.f__Anaerotignaceae.g__Metalachnospira.s__Metalachnospira.sp900546215	0.05034	Vodka +/- probiotic	glm	relative abundance
713	1.32929	0.192865	6.89232	0.00232312	d__Bacteria.p__Firmicutes_A.c__Clostridia.o__Oscillospirales.f__Ruminococcaceae.g__Faecalibacterium.s__Faecalibacterium.sp003449675	0.05034	Vodka +/- probiotic	glm	relative abundance
160	-0.44087	0.0645309	-6.83192	0.00240084	d__Bacteria.p__Firmicutes_A.c__Clostridia.o__Lachnospirales.f__Lachnospiraceae.g__Blautia_A.s__Blautia_A.luti	0.0523321	Abx +/- probiotic	glm	relative abundance
209	1.04186	0.152631	6.826	0.00240862	d__Bacteria.p__Firmicutes_A.c__Clostridia.o__Lachnospirales.f__Lachnospiraceae.g__Enterocloster.s__Enterocloster.sp000431375	0.0523321	Abx +/- probiotic	glm	relative abundance
485	-0.700184	0.103433	-6.76947	0.00248458	d__Bacteria.p__Bacteroidota.c__Bacteroidia.o__Bacteroidales.f__Bacteroidaceae.g__Bacteroides.s__Bacteroides.rodentium	0.0526868	Vodka +/- probiotic	glm	relative abundance
756	-1.44079	0.212485	-6.78068	0.00246929	d__Bacteria.p__Firmicutes.c__Bacilli.o__Lactobacillales.f__Enterococcaceae.g__Enterococcus_B.s__Enterococcus_B.lactis	0.0526868	Vodka +/- probiotic	glm	relative abundance
451	1.06803	0.15911	6.71252	0.00256411	d__Bacteria.p__Actinobacteriota.c__Coriobacteriia.o__Coriobacteriales.f__Coriobacteriaceae.g__Collinsella.s__Collinsella.sp900555815	0.0530989	Vodka +/- probiotic	glm	relative abundance
515	-0.8624	0.128269	-6.72335	0.00254875	d__Bacteria.p__Bacteroidota.c__Bacteroidia.o__Bacteroidales.f__Rikenellaceae.g__Alistipes.s__Alistipes.dispar	0.0530989	Vodka +/- probiotic	glm	relative abundance
746	-0.858121	0.12767	-6.72137	0.00255154	d__Bacteria.p__Firmicutes_C.c__Negativicutes.o__Veillonellales.f__Dialisteraceae.g__Dialister.s__Dialister.sp900547785	0.0530989	Vodka +/- probiotic	glm	relative abundance
414	0.88006	0.132481	6.64293	0.00266559	d__Bacteria.p__Actinobacteriota.c__Actinomycetia.o__Actinomycetales.f__Bifidobacteriaceae.g__Bifidobacterium.s__Bifidobacterium.pseudocatenulatum	0.0547724	Vodka +/- probiotic	glm	relative abundance
575	-1.28445	0.193839	-6.62637	0.00269046	d__Bacteria.p__Firmicutes_A.c__Clostridia.o__Lachnospirales.f__Lachnospiraceae.g__Blautia_A.s__Blautia_A.sp900066355	0.0548583	Vodka +/- probiotic	glm	relative abundance
285	-0.667032	0.099265	-6.71971	0.00255389	d__Bacteria.p__Firmicutes_A.c__Clostridia.o__Oscillospirales.f__Oscillospiraceae.g__Intestinimonas.s__Intestinimonas.massiliensis	0.0550372	Abx +/- probiotic	glm	relative abundance
588	-0.995717	0.151561	-6.56975	0.00277771	d__Bacteria.p__Firmicutes_A.c__Clostridia.o__Lachnospirales.f__Lachnospiraceae.g__Choladocola.s__Choladocola.sp018223365	0.0562049	Vodka +/- probiotic	glm	relative abundance
667	1.06711	0.162964	6.54815	0.0028119	d__Bacteria.p__Firmicutes_A.c__Clostridia.o__Oscillospirales.f__Oscillospiraceae.g__CAG.170.s__CAG.170.sp003516765	0.0564657	Vodka +/- probiotic	glm	relative abundance
603	-1.17951	0.181117	-6.51244	0.00286957	d__Bacteria.p__Firmicutes_A.c__Clostridia.o__Lachnospirales.f__Lachnospiraceae.g__Eisenbergiella.s__Eisenbergiella.tayi	0.0566769	Vodka +/- probiotic	glm	relative abundance
615	-1.84423	0.283201	-6.5121	0.00287013	d__Bacteria.p__Firmicutes_A.c__Clostridia.o__Lachnospirales.f__Lachnospiraceae.g__Enterocloster.s__Enterocloster.sp900555045	0.0566769	Vodka +/- probiotic	glm	relative abundance
700	1.15935	0.178304	6.50209	0.00288657	d__Bacteria.p__Firmicutes_A.c__Clostridia.o__Oscillospirales.f__Oscillospiraceae.g__UMGS1766.s__UMGS1766.sp900554855	0.0566769	Vodka +/- probiotic	glm	relative abundance
705	0.750916	0.11643	6.44949	0.00297484	d__Bacteria.p__Firmicutes_A.c__Clostridia.o__Oscillospirales.f__Ruminococcaceae.g__Faecalibacterium.s__Faecalibacterium.prausnitzii_C	0.0579807	Vodka +/- probiotic	glm	relative abundance
163	-1.11471	0.173654	-6.41913	0.00302731	d__Bacteria.p__Firmicutes_A.c__Clostridia.o__Lachnospirales.f__Lachnospiraceae.g__Blautia_A.s__Blautia_A.obeum_B	0.0647133	Abx +/- probiotic	glm	relative abundance
476	-1.1911	0.194021	-6.13904	0.0035693	d__Bacteria.p__Actinobacteriota.c__Coriobacteriia.o__Coriobacteriales.f__Eggerthellaceae.g__Slackia_A.s__Slackia_A.piriformis	0.0690591	Vodka +/- probiotic	glm	relative abundance
623	0.741703	0.121085	6.12549	0.00359841	d__Bacteria.p__Firmicutes_A.c__Clostridia.o__Lachnospirales.f__Lachnospiraceae.g__Lachnoclostridium_B.s__Lachnoclostridium_B.sp900066555	0.0691178	Vodka +/- probiotic	glm	relative abundance
629	-1.44975	0.237436	-6.10586	0.00364113	d__Bacteria.p__Firmicutes_A.c__Clostridia.o__Lachnospirales.f__Lachnospiraceae.g__Limivivens.s__Limivivens.sp900543575	0.0694352	Vodka +/- probiotic	glm	relative abundance
102	-0.579882	0.095199	-6.09126	0.00367331	d__Bacteria.p__Bacteroidota.c__Bacteroidia.o__Bacteroidales.f__Bacteroidaceae.g__Phocaeicola.s__Phocaeicola.sp011959205	0.0778944	Abx +/- probiotic	glm	relative abundance
116	-0.497619	0.0820011	-6.06844	0.0037243	d__Bacteria.p__Bacteroidota.c__Bacteroidia.o__Bacteroidales.f__Rikenellaceae.g__Alistipes.s__Alistipes.putredinis	0.078349	Abx +/- probiotic	glm	relative abundance
124	-0.206238	0.0345072	-5.97668	0.00393834	d__Bacteria.p__Bacteroidota.c__Bacteroidia.o__Flavobacteriales.f__UBA1820.g__Merdimorpha.s__Merdimorpha.sp002314265	0.0821994	Abx +/- probiotic	glm	relative abundance
805	-0.849673	0.146383	-5.80447	0.00438234	d__Bacteria.p__Verrucomicrobiota.c__Verrucomicrobiae.o__Verrucomicrobiales.f__Akkermansiaceae.g__Akkermansia.s__Akkermansia.muciniphila_A	0.0829731	Vodka +/- probiotic	glm	relative abundance
445	-0.57335	0.0992026	-5.77959	0.00445146	d__Bacteria.p__Actinobacteriota.c__Coriobacteriia.o__Coriobacteriales.f__Coriobacteriaceae.g__Collinsella.s__Collinsella.sp900554465	0.083684	Vodka +/- probiotic	glm	relative abundance
474	-0.602506	0.104605	-5.75985	0.00450727	d__Bacteria.p__Actinobacteriota.c__Coriobacteriia.o__Coriobacteriales.f__Eggerthellaceae.g__Gordonibacter.s__Gordonibacter.urolithinfaciens	0.0841364	Vodka +/- probiotic	glm	relative abundance
215	-1.21112	0.204633	-5.91848	0.00408192	d__Bacteria.p__Firmicutes_A.c__Clostridia.o__Lachnospirales.f__Lachnospiraceae.g__Fusicatenibacter.s__Fusicatenibacter.sp900772675	0.0845306	Abx +/- probiotic	glm	relative abundance
10	0.40913	0.0696338	5.87545	0.00419224	d__Bacteria.p__Actinobacteriota.c__Actinomycetia.o__Actinomycetales.f__Bifidobacteriaceae.g__Bifidobacterium.s__Bifidobacterium.longum	0.085753	Abx +/- probiotic	glm	relative abundance
148	-0.825867	0.140981	-5.85801	0.00423801	d__Bacteria.p__Firmicutes_A.c__Clostridia.o__Lachnospirales.f__Anaerotignaceae.g__Metalachnospira.s__Metalachnospira.sp900546215	0.085753	Abx +/- probiotic	glm	relative abundance
219	-0.66576	0.113464	-5.86757	0.00421286	d__Bacteria.p__Firmicutes_A.c__Clostridia.o__Lachnospirales.f__Lachnospiraceae.g__KLE1615.s__KLE1615.sp900066985	0.085753	Abx +/- probiotic	glm	relative abundance
16	1.39737	0.239947	5.82364	0.00432999	d__Bacteria.p__Actinobacteriota.c__Coriobacteriia.o__Coriobacteriales.f__Coriobacteriaceae.g__Collinsella.s__Collinsella.sp014871665	0.0869504	Abx +/- probiotic	glm	relative abundance
441	1.3802	0.243757	5.6622	0.0047962	d__Bacteria.p__Actinobacteriota.c__Coriobacteriia.o__Coriobacteriales.f__Coriobacteriaceae.g__Collinsella.s__Collinsella.sp900552425	0.0876775	Vodka +/- probiotic	glm	relative abundance
458	2.65848	0.468025	5.68021	0.00474125	d__Bacteria.p__Actinobacteriota.c__Coriobacteriia.o__Coriobacteriales.f__Coriobacteriaceae.g__Collinsella.s__Collinsella.sp900762325	0.0876775	Vodka +/- probiotic	glm	relative abundance
593	-1.08359	0.191107	-5.67008	0.00477207	d__Bacteria.p__Firmicutes_A.c__Clostridia.o__Lachnospirales.f__Lachnospiraceae.g__Clostridium_Q.s__Clostridium_Q.symbiosum	0.0876775	Vodka +/- probiotic	glm	relative abundance
473	-0.522967	0.0930569	-5.61986	0.00492853	d__Bacteria.p__Actinobacteriota.c__Coriobacteriia.o__Coriobacteriales.f__Eggerthellaceae.g__Gordonibacter.s__Gordonibacter.pamelaeae	0.0894795	Vodka +/- probiotic	glm	relative abundance
721	1.01365	0.182278	5.56099	0.00512003	d__Bacteria.p__Firmicutes_A.c__Clostridia.o__Oscillospirales.f__Ruminococcaceae.g__Gemmiger.s__Gemmiger.qucibialis	0.0923238	Vodka +/- probiotic	glm	relative abundance
457	1.23087	0.222251	5.5382	0.00519661	d__Bacteria.p__Actinobacteriota.c__Coriobacteriia.o__Coriobacteriales.f__Coriobacteriaceae.g__Collinsella.s__Collinsella.sp900759335	0.0930716	Vodka +/- probiotic	glm	relative abundance
450	-2.00592	0.36379	-5.51394	0.00527966	d__Bacteria.p__Actinobacteriota.c__Coriobacteriia.o__Coriobacteriales.f__Coriobacteriaceae.g__Collinsella.s__Collinsella.sp900555515	0.0932983	Vodka +/- probiotic	glm	relative abundance
586	-0.992426	0.179928	-5.51567	0.00527369	d__Bacteria.p__Firmicutes_A.c__Clostridia.o__Lachnospirales.f__Lachnospiraceae.g__Choladocola.s__Choladocola.sp003480725	0.0932983	Vodka +/- probiotic	glm	relative abundance
747	2.25499	0.411084	5.48547	0.00537923	d__Bacteria.p__Firmicutes_C.c__Negativicutes.o__Veillonellales.f__Megasphaeraceae.g__Megasphaera.s__Megasphaera.massiliensis	0.0944282	Vodka +/- probiotic	glm	relative abundance
513	-0.762581	0.139592	-5.46292	0.0054597	d__Bacteria.p__Bacteroidota.c__Bacteroidia.o__Bacteroidales.f__Rikenellaceae.g__Alistipes_A.s__Alistipes_A.pullistercoris	0.0952103	Vodka +/- probiotic	glm	relative abundance
70	0.448731	0.079275	5.66044	0.00480163	d__Bacteria.p__Actinobacteriota.c__Coriobacteriia.o__Coriobacteriales.f__Eggerthellaceae.g__Gordonibacter.s__Gordonibacter.pamelaeae	0.0956964	Abx +/- probiotic	glm	relative abundance
772	-0.761876	0.140216	-5.43359	0.00556663	d__Bacteria.p__Firmicutes.c__Bacilli.o__Lactobacillales.f__Streptococcaceae.g__Streptococcus.s__Streptococcus.constellatus_A	0.0964405	Vodka +/- probiotic	glm	relative abundance
251	-2.13046	0.379278	-5.61714	0.00493719	d__Bacteria.p__Firmicutes_A.c__Clostridia.o__Oscillospirales.f__Acutalibacteraceae.g__CAG.177.s__CAG.177.sp003514385	0.0976638	Abx +/- probiotic	glm	relative abundance
621	-0.979316	0.181961	-5.38202	0.00576086	d__Bacteria.p__Firmicutes_A.c__Clostridia.o__Lachnospirales.f__Lachnospiraceae.g__Hungatella.s__Hungatella.sp005845265	0.0991574	Vodka +/- probiotic	glm	relative abundance
498	-0.679488	0.126868	-5.35588	0.0058625	d__Bacteria.p__Bacteroidota.c__Bacteroidia.o__Bacteroidales.f__Bacteroidaceae.g__Bacteroides.s__Bacteroides.uniformis	0.100256	Vodka +/- probiotic	glm	relative abundance
761	2.66239	0.503724	5.28541	0.00614756	d__Bacteria.p__Firmicutes.c__Bacilli.o__Lactobacillales.f__Lactobacillaceae.g__Lactiplantibacillus.s__Lactiplantibacillus.paraplantarum	0.104457	Vodka +/- probiotic	glm	relative abundance
17	0.218335	0.0396818	5.50215	0.00532061	d__Bacteria.p__Actinobacteriota.c__Coriobacteriia.o__Coriobacteriales.f__Coriobacteriaceae.g__Collinsella.s__Collinsella.sp018378775	0.104469	Abx +/- probiotic	glm	relative abundance
690	-0.868382	0.16491	-5.26578	0.00622996	d__Bacteria.p__Firmicutes_A.c__Clostridia.o__Oscillospirales.f__Oscillospiraceae.g__Lawsonibacter.s__Lawsonibacter.sp014287875	0.105183	Vodka +/- probiotic	glm	relative abundance
198	-0.317717	0.0585077	-5.43035	0.00557859	d__Bacteria.p__Firmicutes_A.c__Clostridia.o__Lachnospirales.f__Lachnospiraceae.g__Dorea.s__Dorea.formicigenerans	0.108729	Abx +/- probiotic	glm	relative abundance
601	-0.499236	0.0963244	-5.18286	0.00659332	d__Bacteria.p__Firmicutes_A.c__Clostridia.o__Lachnospirales.f__Lachnospiraceae.g__Dorea.s__Dorea.formicigenerans	0.110613	Vodka +/- probiotic	glm	relative abundance
192	-0.451324	0.0844686	-5.3431	0.00591296	d__Bacteria.p__Firmicutes_A.c__Clostridia.o__Lachnospirales.f__Lachnospiraceae.g__Coprococcus_A.s__Coprococcus_A.sp900548825	0.114405	Abx +/- probiotic	glm	relative abundance
453	2.37901	0.465864	5.10667	0.00695024	d__Bacteria.p__Actinobacteriota.c__Coriobacteriia.o__Coriobacteriales.f__Coriobacteriaceae.g__Collinsella.s__Collinsella.sp900752015	0.115812	Vodka +/- probiotic	glm	relative abundance
607	-0.385999	0.0757104	-5.09836	0.00699059	d__Bacteria.p__Firmicutes_A.c__Clostridia.o__Lachnospirales.f__Lachnospiraceae.g__Enterocloster.s__Enterocloster.citroniae	0.115812	Vodka +/- probiotic	glm	relative abundance
220	-1.34834	0.25436	-5.3009	0.00608347	d__Bacteria.p__Firmicutes_A.c__Clostridia.o__Lachnospirales.f__Lachnospiraceae.g__Lachnoclostridium_B.s__Lachnoclostridium_B.sp900066555	0.116851	Abx +/- probiotic	glm	relative abundance
562	-1.12915	0.223442	-5.05344	0.00721365	d__Bacteria.p__Firmicutes_A.c__Clostridia.o__Lachnospirales.f__Lachnospiraceae.g__Blautia_A.s__Blautia_A.faecis	0.118765	Vodka +/- probiotic	glm	relative abundance
625	0.945676	0.188062	5.02853	0.00734111	d__Bacteria.p__Firmicutes_A.c__Clostridia.o__Lachnospirales.f__Lachnospiraceae.g__Lachnospira.s__Lachnospira.eligens_A	0.120117	Vodka +/- probiotic	glm	relative abundance
489	-0.710123	0.141738	-5.0101	0.00743715	d__Bacteria.p__Bacteroidota.c__Bacteroidia.o__Bacteroidales.f__Bacteroidaceae.g__Bacteroides.s__Bacteroides.sp900556625	0.120942	Vodka +/- probiotic	glm	relative abundance
589	-0.828805	0.165938	-4.99468	0.00751868	d__Bacteria.p__Firmicutes_A.c__Clostridia.o__Lachnospirales.f__Lachnospiraceae.g__Choladousia.s__Choladousia.sp902363135	0.121523	Vodka +/- probiotic	glm	relative abundance
550	1.02408	0.206193	4.96661	0.00766993	d__Bacteria.p__Firmicutes_A.c__Clostridia.o__Clostridiales.f__Clostridiaceae.g__Clostridium.s__Clostridium.sp000435835	0.123097	Vodka +/- probiotic	glm	relative abundance
566	-1.1717	0.236255	-4.95948	0.00770897	d__Bacteria.p__Firmicutes_A.c__Clostridia.o__Lachnospirales.f__Lachnospiraceae.g__Blautia_A.s__Blautia_A.obeum_B	0.123097	Vodka +/- probiotic	glm	relative abundance
64	-0.723892	0.138916	-5.21101	0.00646716	d__Bacteria.p__Actinobacteriota.c__Coriobacteriia.o__Coriobacteriales.f__Eggerthellaceae.g__Adlercreutzia.s__Adlercreutzia.celatus_A	0.123327	Abx +/- probiotic	glm	relative abundance
507	-0.201526	0.0414258	-4.86474	0.00825099	d__Bacteria.p__Bacteroidota.c__Bacteroidia.o__Bacteroidales.f__Bacteroidaceae.g__Phocaeicola.s__Phocaeicola.sp900760795	0.129875	Vodka +/- probiotic	glm	relative abundance
602	-0.636889	0.131052	-4.85981	0.00828046	d__Bacteria.p__Firmicutes_A.c__Clostridia.o__Lachnospirales.f__Lachnospiraceae.g__Eisenbergiella.s__Eisenbergiella.sp900066775	0.129875	Vodka +/- probiotic	glm	relative abundance
624	0.830562	0.170512	4.87099	0.0082138	d__Bacteria.p__Firmicutes_A.c__Clostridia.o__Lachnospirales.f__Lachnospiraceae.g__Lachnospira.s__Lachnospira.eligens	0.129875	Vodka +/- probiotic	glm	relative abundance
503	-0.53893	0.111269	-4.84349	0.00837884	d__Bacteria.p__Bacteroidota.c__Bacteroidia.o__Bacteroidales.f__Bacteroidaceae.g__Phocaeicola.s__Phocaeicola.sartorii	0.130645	Vodka +/- probiotic	glm	relative abundance
287	-0.54943	0.108882	-5.04609	0.00725097	d__Bacteria.p__Firmicutes_A.c__Clostridia.o__Oscillospirales.f__Oscillospiraceae.g__Lawsonibacter.s__Lawsonibacter.sp014287875	0.137286	Abx +/- probiotic	glm	relative abundance
419	-0.958534	0.201595	-4.75475	0.00893965	d__Bacteria.p__Actinobacteriota.c__Coriobacteriia.o__Coriobacteriales.f__Coriobacteriaceae.g__Collinsella.s__Collinsella.sp014871665	0.138027	Vodka +/- probiotic	glm	relative abundance
454	-2.3989	0.504798	-4.7522	0.00895638	d__Bacteria.p__Actinobacteriota.c__Coriobacteriia.o__Coriobacteriales.f__Coriobacteriaceae.g__Collinsella.s__Collinsella.sp900752545	0.138027	Vodka +/- probiotic	glm	relative abundance
486	-0.637636	0.134556	-4.7388	0.00904517	d__Bacteria.p__Bacteroidota.c__Bacteroidia.o__Bacteroidales.f__Bacteroidaceae.g__Bacteroides.s__Bacteroides.sp002491635	0.138589	Vodka +/- probiotic	glm	relative abundance
217	-0.376505	0.0752411	-5.00398	0.00746938	d__Bacteria.p__Firmicutes_A.c__Clostridia.o__Lachnospirales.f__Lachnospiraceae.g__Hungatella.s__Hungatella.effluvii	0.140418	Abx +/- probiotic	glm	relative abundance
272	-0.408111	0.0827106	-4.93421	0.0078492	d__Bacteria.p__Firmicutes_A.c__Clostridia.o__Oscillospirales.f__Oscillospiraceae.g__CAG.83.s__CAG.83.sp001916855	0.14652	Abx +/- probiotic	glm	relative abundance
748	1.35958	0.292134	4.65396	0.00963288	d__Bacteria.p__Firmicutes_C.c__Negativicutes.o__Veillonellales.f__Veillonellaceae.g__Veillonella.s__Veillonella.parvula	0.146746	Vodka +/- probiotic	glm	relative abundance
452	1.55514	0.335128	4.64044	0.00973079	d__Bacteria.p__Actinobacteriota.c__Coriobacteriia.o__Coriobacteriales.f__Coriobacteriaceae.g__Collinsella.s__Collinsella.sp900556675	0.147005	Vodka +/- probiotic	glm	relative abundance
579	-1.79779	0.387761	-4.63633	0.00976081	d__Bacteria.p__Firmicutes_A.c__Clostridia.o__Lachnospirales.f__Lachnospiraceae.g__Blautia_A.s__Blautia_A.sp900551715	0.147005	Vodka +/- probiotic	glm	relative abundance
306	-0.824229	0.168717	-4.88528	0.00812964	d__Bacteria.p__Firmicutes_A.c__Clostridia.o__Oscillospirales.f__Ruminococcaceae.g__Faecalibacterium.s__Faecalibacterium.prausnitzii_G	0.150693	Abx +/- probiotic	glm	relative abundance
477	-0.671079	0.147749	-4.54201	0.0104811	d__Bacteria.p__Bacteroidota.c__Bacteroidia.o__Bacteroidales.f__Bacteroidaceae.g__43.108.s__43.108.sp001915545	0.156961	Vodka +/- probiotic	glm	relative abundance
293	-0.398124	0.0826791	-4.81529	0.0085523	d__Bacteria.p__Firmicutes_A.c__Clostridia.o__Oscillospirales.f__Oscillospiraceae.g__Onthomonas.s__Onthomonas.sp900758315	0.157427	Abx +/- probiotic	glm	relative abundance
82	-0.462813	0.0968931	-4.77653	0.00879786	d__Bacteria.p__Bacteroidota.c__Bacteroidia.o__Bacteroidales.f__Bacteroidaceae.g__Bacteroides.s__Bacteroides.rodentium	0.16083	Abx +/- probiotic	glm	relative abundance
205	-0.618057	0.129713	-4.76482	0.00887374	d__Bacteria.p__Firmicutes_A.c__Clostridia.o__Lachnospirales.f__Lachnospiraceae.g__Enterocloster.s__Enterocloster.clostridioformis	0.161106	Abx +/- probiotic	glm	relative abundance
51	-1.50199	0.316833	-4.74065	0.00903287	d__Bacteria.p__Actinobacteriota.c__Coriobacteriia.o__Coriobacteriales.f__Coriobacteriaceae.g__Collinsella.s__Collinsella.sp900752545	0.16288	Abx +/- probiotic	glm	relative abundance
225	0.56543	0.120243	4.70239	0.0092919	d__Bacteria.p__Firmicutes_A.c__Clostridia.o__Lachnospirales.f__Lachnospiraceae.g__Lachnospira.s__Lachnospira.sp003537285	0.166418	Abx +/- probiotic	glm	relative abundance
33	1.08795	0.231918	4.69111	0.00937001	d__Bacteria.p__Actinobacteriota.c__Coriobacteriia.o__Coriobacteriales.f__Coriobacteriaceae.g__Collinsella.s__Collinsella.sp900551635	0.166691	Abx +/- probiotic	glm	relative abundance
462	0.835634	0.189437	4.41115	0.0115902	d__Bacteria.p__Actinobacteriota.c__Coriobacteriia.o__Coriobacteriales.f__Coriobacteriaceae.g__Collinsella.s__Collinsella.sp905214525	0.172596	Vodka +/- probiotic	glm	relative abundance
149	0.407694	0.0885858	4.60225	0.0100139	d__Bacteria.p__Firmicutes_A.c__Clostridia.o__Lachnospirales.f__Lachnospiraceae.g__Acetatifactor.s__Acetatifactor.sp900066565	0.176958	Abx +/- probiotic	glm	relative abundance
438	0.737276	0.168718	4.36988	0.0119692	d__Bacteria.p__Actinobacteriota.c__Coriobacteriia.o__Coriobacteriales.f__Coriobacteriaceae.g__Collinsella.s__Collinsella.sp900551975	0.177244	Vodka +/- probiotic	glm	relative abundance
175	-0.378316	0.082601	-4.58004	0.0101831	d__Bacteria.p__Firmicutes_A.c__Clostridia.o__Lachnospirales.f__Lachnospiraceae.g__Blautia_A.s__Blautia_A.sp900548245	0.178177	Abx +/- probiotic	glm	relative abundance
196	-1.06588	0.232948	-4.57561	0.0102173	d__Bacteria.p__Firmicutes_A.c__Clostridia.o__Lachnospirales.f__Lachnospiraceae.g__Dorea_A.s__Dorea_A.longicatena	0.178177	Abx +/- probiotic	glm	relative abundance
340	-1.43908	0.315314	-4.56397	0.0103078	d__Bacteria.p__Firmicutes_C.c__Negativicutes.o__Veillonellales.f__Dialisteraceae.g__Allisonella.s__Allisonella.histaminiformans	0.17858	Abx +/- probiotic	glm	relative abundance
107	-0.390607	0.0863386	-4.52413	0.0106248	d__Bacteria.p__Bacteroidota.c__Bacteroidia.o__Bacteroidales.f__Marinifilaceae.g__Odoribacter.s__Odoribacter.splanchnicus	0.182877	Abx +/- probiotic	glm	relative abundance
655	-1.09426	0.254375	-4.30177	0.0126279	d__Bacteria.p__Firmicutes_A.c__Clostridia.o__Oscillospirales.f__Acutalibacteraceae.g__CAG.177.s__CAG.177.sp003538135	0.18596	Vodka +/- probiotic	glm	relative abundance
296	-1.16673	0.260354	-4.48131	0.0109788	d__Bacteria.p__Firmicutes_A.c__Clostridia.o__Oscillospirales.f__Oscillospiraceae.g__Scatomorpha.s__Scatomorpha.sp900545405	0.18775	Abx +/- probiotic	glm	relative abundance
725	0.474454	0.111035	4.27301	0.0129192	d__Bacteria.p__Firmicutes_A.c__Clostridia.o__Oscillospirales.f__Ruminococcaceae.g__Gemmiger.s__Gemmiger.sp900554145	0.189198	Vodka +/- probiotic	glm	relative abundance
200	-0.614622	0.138669	-4.43229	0.0114018	d__Bacteria.p__Firmicutes_A.c__Clostridia.o__Lachnospirales.f__Lachnospiraceae.g__Eisenbergiella.s__Eisenbergiella.tayi	0.192501	Abx +/- probiotic	glm	relative abundance
304	-0.529524	0.119312	-4.43815	0.0113502	d__Bacteria.p__Firmicutes_A.c__Clostridia.o__Oscillospirales.f__Ruminococcaceae.g__Faecalibacterium.s__Faecalibacterium.prausnitzii_E	0.192501	Abx +/- probiotic	glm	relative abundance
60	-0.724488	0.166556	-4.34981	0.0121589	d__Bacteria.p__Actinobacteriota.c__Coriobacteriia.o__Coriobacteriales.f__Coriobacteriaceae.g__Collinsella.s__Collinsella.sp905215275	0.203985	Abx +/- probiotic	glm	relative abundance
514	-0.313382	0.0751235	-4.17156	0.0140135	d__Bacteria.p__Bacteroidota.c__Bacteroidia.o__Bacteroidales.f__Rikenellaceae.g__Alistipes.s__Alistipes.communis	0.204096	Vodka +/- probiotic	glm	relative abundance
252	-1.51522	0.351537	-4.31028	0.0125433	d__Bacteria.p__Firmicutes_A.c__Clostridia.o__Oscillospirales.f__Acutalibacteraceae.g__CAG.177.s__CAG.177.sp003538135	0.209109	Abx +/- probiotic	glm	relative abundance
222	0.203994	0.0474381	4.30021	0.0126435	d__Bacteria.p__Firmicutes_A.c__Clostridia.o__Lachnospirales.f__Lachnospiraceae.g__Lachnospira.s__Lachnospira.eligens_A	0.209463	Abx +/- probiotic	glm	relative abundance
347	-0.496882	0.116543	-4.26352	0.013017	d__Bacteria.p__Firmicutes_C.c__Negativicutes.o__Veillonellales.f__Veillonellaceae.g__Veillonella.s__Veillonella.sp900757715	0.214311	Abx +/- probiotic	glm	relative abundance
155	-0.326854	0.0776786	-4.20777	0.0136105	d__Bacteria.p__Firmicutes_A.c__Clostridia.o__Lachnospirales.f__Lachnospiraceae.g__Anaerobutyricum.s__Anaerobutyricum.soehngenii	0.222699	Abx +/- probiotic	glm	relative abundance
470	-0.568523	0.142996	-3.97581	0.0164586	d__Bacteria.p__Actinobacteriota.c__Coriobacteriia.o__Coriobacteriales.f__Eggerthellaceae.g__Eggerthella.s__Eggerthella.lenta	0.238397	Vodka +/- probiotic	glm	relative abundance
567	-0.428827	0.108321	-3.95884	0.0166939	d__Bacteria.p__Firmicutes_A.c__Clostridia.o__Lachnospirales.f__Lachnospiraceae.g__Blautia_A.s__Blautia_A.schinkii	0.24049	Vodka +/- probiotic	glm	relative abundance
267	1.00214	0.244109	4.10529	0.0147889	d__Bacteria.p__Firmicutes_A.c__Clostridia.o__Oscillospirales.f__Oscillospiraceae.g__CAG.170.s__CAG.170.sp900751035	0.240496	Abx +/- probiotic	glm	relative abundance
506	-0.857837	0.217595	-3.94236	0.0169261	d__Bacteria.p__Bacteroidota.c__Bacteroidia.o__Bacteroidales.f__Bacteroidaceae.g__Phocaeicola.s__Phocaeicola.sp900546355	0.242519	Vodka +/- probiotic	glm	relative abundance
627	1.08318	0.276898	3.91182	0.0173671	d__Bacteria.p__Firmicutes_A.c__Clostridia.o__Lachnospirales.f__Lachnospiraceae.g__Lachnospira.s__Lachnospira.sp003451515	0.247498	Vodka +/- probiotic	glm	relative abundance
642	-0.448518	0.115072	-3.89771	0.0175754	d__Bacteria.p__Firmicutes_A.c__Clostridia.o__Lachnospirales.f__Lachnospiraceae.g__Scatomonas.s__Scatomonas.sp003481995	0.249129	Vodka +/- probiotic	glm	relative abundance
478	-0.681449	0.177348	-3.84245	0.018421	d__Bacteria.p__Bacteroidota.c__Bacteroidia.o__Bacteroidales.f__Bacteroidaceae.g__Bacteroides.s__Bacteroides.caccae	0.259725	Vodka +/- probiotic	glm	relative abundance
654	-1.69775	0.443392	-3.82902	0.0186338	d__Bacteria.p__Firmicutes_A.c__Clostridia.o__Oscillospirales.f__Acutalibacteraceae.g__CAG.177.s__CAG.177.sp003514385	0.261335	Vodka +/- probiotic	glm	relative abundance
227	-1.2477	0.314503	-3.96722	0.0165772	d__Bacteria.p__Firmicutes_A.c__Clostridia.o__Lachnospirales.f__Lachnospiraceae.g__Mediterraneibacter_A.s__Mediterraneibacter_A.butyricigenes	0.267932	Abx +/- probiotic	glm	relative abundance
639	-0.404444	0.106912	-3.78296	0.0193863	d__Bacteria.p__Firmicutes_A.c__Clostridia.o__Lachnospirales.f__Lachnospiraceae.g__Roseburia.s__Roseburia.intestinalis	0.270458	Vodka +/- probiotic	glm	relative abundance
86	-0.579021	0.148952	-3.88728	0.0177314	d__Bacteria.p__Bacteroidota.c__Bacteroidia.o__Bacteroidales.f__Bacteroidaceae.g__Bacteroides.s__Bacteroides.sp900556625	0.280119	Abx +/- probiotic	glm	relative abundance
249	-2.01035	0.516936	-3.88898	0.0177059	d__Bacteria.p__Firmicutes_A.c__Clostridia.o__Oscillospirales.f__Acutalibacteraceae.g__CAG.177.s__CAG.177.sp002438685	0.280119	Abx +/- probiotic	glm	relative abundance
273	-1.50371	0.386976	-3.88579	0.0177539	d__Bacteria.p__Firmicutes_A.c__Clostridia.o__Oscillospirales.f__Oscillospiraceae.g__CAG.83.s__CAG.83.sp900545585	0.280119	Abx +/- probiotic	glm	relative abundance
387	-0.988046	0.253592	-3.89621	0.0175978	d__Bacteria.p__Proteobacteria.c__Gammaproteobacteria.o__Burkholderiales.f__Burkholderiaceae.g__Parasutterella.s__Parasutterella.gallistercoris	0.280119	Abx +/- probiotic	glm	relative abundance
129	-0.443805	0.114805	-3.86572	0.0180591	d__Bacteria.p__Firmicutes_A.c__Clostridia.o__Christensenellales.f__CAG.138.g__Phil1.s__Phil1.sp001940855	0.281583	Abx +/- probiotic	glm	relative abundance
362	-0.562891	0.145463	-3.86966	0.0179986	d__Bacteria.p__Firmicutes.c__Bacilli.o__Lactobacillales.f__Lactobacillaceae.g__Lactobacillus.s__Lactobacillus.paragasseri	0.281583	Abx +/- probiotic	glm	relative abundance
19	0.151302	0.0393951	3.84063	0.0184497	d__Bacteria.p__Actinobacteriota.c__Coriobacteriia.o__Coriobacteriales.f__Coriobacteriaceae.g__Collinsella.s__Collinsella.sp900544425	0.28599	Abx +/- probiotic	glm	relative abundance
749	1.23459	0.332717	3.71063	0.0206426	d__Bacteria.p__Firmicutes_C.c__Negativicutes.o__Veillonellales.f__Veillonellaceae.g__Veillonella.s__Veillonella.parvula_A	0.286477	Vodka +/- probiotic	glm	relative abundance
415	0.599396	0.162122	3.6972	0.0208867	d__Bacteria.p__Actinobacteriota.c__Actinomycetia.o__Actinomycetales.f__Bifidobacteriaceae.g__Bifidobacterium.s__Bifidobacterium.ruminantium	0.288354	Vodka +/- probiotic	glm	relative abundance
138	-0.503812	0.132687	-3.79699	0.0191532	d__Bacteria.p__Firmicutes_A.c__Clostridia.o__Christensenellales.f__CAG.74.g__UBA11524.s__UBA11524.sp000437595	0.295169	Abx +/- probiotic	glm	relative abundance
72	-1.05684	0.278893	-3.78939	0.019279	d__Bacteria.p__Actinobacteriota.c__Coriobacteriia.o__Coriobacteriales.f__Eggerthellaceae.g__Slackia_A.s__Slackia_A.isoflavoniconvertens	0.295391	Abx +/- probiotic	glm	relative abundance
395	-0.505933	0.134478	-3.76219	0.0197374	d__Bacteria.p__Proteobacteria.c__Gammaproteobacteria.o__Enterobacterales.f__Enterobacteriaceae.g__Escherichia.s__Escherichia.fergusonii	0.300677	Abx +/- probiotic	glm	relative abundance
167	-0.675722	0.180707	-3.73933	0.0201328	d__Bacteria.p__Firmicutes_A.c__Clostridia.o__Lachnospirales.f__Lachnospiraceae.g__Blautia_A.s__Blautia_A.sp003474435	0.304947	Abx +/- probiotic	glm	relative abundance
532	-0.714854	0.197768	-3.61461	0.0224644	d__Bacteria.p__Firmicutes_A.c__Clostridia.o__Christensenellales.f__CAG.138.g__Phil1.s__Phil1.sp001940855	0.308529	Vodka +/- probiotic	glm	relative abundance
641	-2.22565	0.61878	-3.59683	0.0228224	d__Bacteria.p__Firmicutes_A.c__Clostridia.o__Lachnospirales.f__Lachnospiraceae.g__Ruminococcus_B.s__Ruminococcus_B.gnavus	0.311831	Vodka +/- probiotic	glm	relative abundance
426	-1.27998	0.363212	-3.52407	0.0243605	d__Bacteria.p__Actinobacteriota.c__Coriobacteriia.o__Coriobacteriales.f__Coriobacteriaceae.g__Collinsella.s__Collinsella.sp900547345	0.329449	Vodka +/- probiotic	glm	relative abundance
695	-0.411835	0.116727	-3.5282	0.02427	d__Bacteria.p__Firmicutes_A.c__Clostridia.o__Oscillospirales.f__Oscillospiraceae.g__NSJ.51.s__NSJ.51.sp900549795	0.329449	Vodka +/- probiotic	glm	relative abundance
237	-0.562285	0.154698	-3.63473	0.0220673	d__Bacteria.p__Firmicutes_A.c__Clostridia.o__Lachnospirales.f__Lachnospiraceae.g__Roseburia.s__Roseburia.inulinivorans	0.332349	Abx +/- probiotic	glm	relative abundance
91	-1.94058	0.535861	-3.62142	0.0223291	d__Bacteria.p__Bacteroidota.c__Bacteroidia.o__Bacteroidales.f__Bacteroidaceae.g__Bacteroides.s__Bacteroides.sp902362375	0.334392	Abx +/- probiotic	glm	relative abundance
659	-0.471924	0.134853	-3.49955	0.0249064	d__Bacteria.p__Firmicutes_A.c__Clostridia.o__Oscillospirales.f__Butyricicoccaceae.g__Agathobaculum.s__Agathobaculum.sp003481705	0.335122	Vodka +/- probiotic	glm	relative abundance
628	0.998186	0.287212	3.47544	0.0254574	d__Bacteria.p__Firmicutes_A.c__Clostridia.o__Lachnospirales.f__Lachnospiraceae.g__Lachnospira.s__Lachnospira.sp003537285	0.340806	Vodka +/- probiotic	glm	relative abundance
262	-1.01524	0.284082	-3.57377	0.0232971	d__Bacteria.p__Firmicutes_A.c__Clostridia.o__Oscillospirales.f__Oscillospiraceae.g__CAG.170.s__CAG.170.sp000432135	0.34693	Abx +/- probiotic	glm	relative abundance
164	-0.482138	0.135679	-3.55351	0.0237238	d__Bacteria.p__Firmicutes_A.c__Clostridia.o__Lachnospirales.f__Lachnospiraceae.g__Blautia_A.s__Blautia_A.schinkii	0.351309	Abx +/- probiotic	glm	relative abundance
661	0.813541	0.2373	3.42833	0.0265763	d__Bacteria.p__Firmicutes_A.c__Clostridia.o__Oscillospirales.f__CAG.272.g__UMGS1312.s__UMGS1312.sp900550625	0.353997	Vodka +/- probiotic	glm	relative abundance
584	-0.567849	0.166069	-3.41935	0.0267963	d__Bacteria.p__Firmicutes_A.c__Clostridia.o__Lachnospirales.f__Lachnospiraceae.g__CAG.317.s__CAG.317.sp000433215	0.355143	Vodka +/- probiotic	glm	relative abundance
608	-0.572484	0.168962	-3.38824	0.0275748	d__Bacteria.p__Firmicutes_A.c__Clostridia.o__Lachnospirales.f__Lachnospiraceae.g__Enterocloster.s__Enterocloster.clostridioformis	0.363643	Vodka +/- probiotic	glm	relative abundance
229	-1.67388	0.479607	-3.4901	0.0251205	d__Bacteria.p__Firmicutes_A.c__Clostridia.o__Lachnospirales.f__Lachnospiraceae.g__Mediterraneibacter.s__Mediterraneibacter.norwichensis	0.369925	Abx +/- probiotic	glm	relative abundance
213	0.346267	0.0997887	3.47	0.0255836	d__Bacteria.p__Firmicutes_A.c__Clostridia.o__Lachnospirales.f__Lachnospiraceae.g__Eubacterium_F.s__Eubacterium_F.sp900539115	0.373639	Abx +/- probiotic	glm	relative abundance
361	-0.554533	0.159948	-3.46696	0.0256546	d__Bacteria.p__Firmicutes.c__Bacilli.o__Lactobacillales.f__Lactobacillaceae.g__Lactobacillus.s__Lactobacillus.gasseri	0.373639	Abx +/- probiotic	glm	relative abundance
672	-0.869491	0.260128	-3.34255	0.0287675	d__Bacteria.p__Firmicutes_A.c__Clostridia.o__Oscillospirales.f__Oscillospiraceae.g__CAG.170.s__CAG.170.sp905214155	0.377493	Vodka +/- probiotic	glm	relative abundance
83	-0.442921	0.128415	-3.44912	0.0260753	d__Bacteria.p__Bacteroidota.c__Bacteroidia.o__Bacteroidales.f__Bacteroidaceae.g__Bacteroides.s__Bacteroides.sp002491635	0.377692	Abx +/- probiotic	glm	relative abundance
558	0.641128	0.192505	3.33044	0.0290936	d__Bacteria.p__Firmicutes_A.c__Clostridia.o__Lachnospirales.f__Lachnospiraceae.g__Anaerobutyricum.s__Anaerobutyricum.soehngenii	0.379892	Vodka +/- probiotic	glm	relative abundance
729	-0.402842	0.1215	-3.31557	0.0295004	d__Bacteria.p__Firmicutes_A.c__Clostridia.o__Oscillospirales.f__Ruminococcaceae.g__Ruthenibacterium.s__Ruthenibacterium.lactatiformans	0.383316	Vodka +/- probiotic	glm	relative abundance
696	0.416565	0.126226	3.30015	0.0299292	d__Bacteria.p__Firmicutes_A.c__Clostridia.o__Oscillospirales.f__Oscillospiraceae.g__Onthomonas.s__Onthomonas.sp900758315	0.38699	Vodka +/- probiotic	glm	relative abundance
119	0.48849	0.143337	3.40799	0.0270775	d__Bacteria.p__Bacteroidota.c__Bacteroidia.o__Bacteroidales.f__Tannerellaceae.g__Parabacteroides.s__Parabacteroides.distasonis	0.390076	Abx +/- probiotic	glm	relative abundance
733	-0.658065	0.200295	-3.28549	0.0303439	d__Bacteria.p__Firmicutes_A.c__Clostridia.o__Peptostreptococcales.f__Anaerovoracaceae.g__Copromorpha.s__Copromorpha.sp900549125	0.390447	Vodka +/- probiotic	glm	relative abundance
223	-0.401642	0.119401	-3.3638	0.0282053	d__Bacteria.p__Firmicutes_A.c__Clostridia.o__Lachnospirales.f__Lachnospiraceae.g__Lachnospira.s__Lachnospira.sp000436535	0.404127	Abx +/- probiotic	glm	relative abundance
104	-0.333149	0.0996422	-3.34345	0.0287434	d__Bacteria.p__Bacteroidota.c__Bacteroidia.o__Bacteroidales.f__Bacteroidaceae.g__Phocaeicola.s__Phocaeicola.sp900760795	0.409622	Abx +/- probiotic	glm	relative abundance
59	0.531781	0.159518	3.33367	0.0290062	d__Bacteria.p__Actinobacteriota.c__Coriobacteriia.o__Coriobacteriales.f__Coriobacteriaceae.g__Collinsella.s__Collinsella.sp905214525	0.411157	Abx +/- probiotic	glm	relative abundance
308	-0.483774	0.145562	-3.3235	0.0292826	d__Bacteria.p__Firmicutes_A.c__Clostridia.o__Oscillospirales.f__Ruminococcaceae.g__Faecalibacterium.s__Faecalibacterium.prausnitzii_I	0.412867	Abx +/- probiotic	glm	relative abundance
538	0.769623	0.239623	3.21181	0.032533	d__Bacteria.p__Firmicutes_A.c__Clostridia.o__Christensenellales.f__CAG.74.g__Limiplasma.s__Limiplasma.pullistercoris	0.413292	Vodka +/- probiotic	glm	relative abundance
590	0.749172	0.232923	3.21639	0.0323914	d__Bacteria.p__Firmicutes_A.c__Clostridia.o__Lachnospirales.f__Lachnospiraceae.g__Clostridium_AP.s__Clostridium_AP.scindens	0.413292	Vodka +/- probiotic	glm	relative abundance
750	0.32913	0.102531	3.21006	0.032587	d__Bacteria.p__Firmicutes_C.c__Negativicutes.o__Veillonellales.f__Veillonellaceae.g__Veillonella.s__Veillonella.sp900757715	0.413292	Vodka +/- probiotic	glm	relative abundance
591	1.049	0.331744	3.16209	0.0341155	d__Bacteria.p__Firmicutes_A.c__Clostridia.o__Lachnospirales.f__Lachnospiraceae.g__Clostridium_AP.s__Clostridium_AP.sp000509125	0.430617	Vodka +/- probiotic	glm	relative abundance
241	-0.877584	0.26886	-3.2641	0.0309609	d__Bacteria.p__Firmicutes_A.c__Clostridia.o__Lachnospirales.f__Lachnospiraceae.g__UBA3402.s__UBA3402.sp003478355	0.434221	Abx +/- probiotic	glm	relative abundance
511	-1.08303	0.344154	-3.14693	0.034616	d__Bacteria.p__Bacteroidota.c__Bacteroidia.o__Bacteroidales.f__Rikenellaceae.g__Alistipes_A.s__Alistipes_A.ihumii	0.434864	Vodka +/- probiotic	glm	relative abundance
321	-0.254809	0.078238	-3.25684	0.0311737	d__Bacteria.p__Firmicutes_A.c__Clostridia.o__Oscillospirales.f__Ruminococcaceae.g__Gemmiger.s__Gemmiger.sp900540775	0.434904	Abx +/- probiotic	glm	relative abundance
313	-0.592195	0.182349	-3.24759	0.0314474	d__Bacteria.p__Firmicutes_A.c__Clostridia.o__Oscillospirales.f__Ruminococcaceae.g__Faecalibacterium.s__Faecalibacterium.sp900758465	0.436425	Abx +/- probiotic	glm	relative abundance
245	-0.557284	0.172077	-3.23858	0.0317166	d__Bacteria.p__Firmicutes_A.c__Clostridia.o__Monoglobales.f__Monoglobaceae.g__Monoglobus.s__Monoglobus.pectinilyticus	0.437869	Abx +/- probiotic	glm	relative abundance
791	-0.442596	0.141677	-3.12398	0.0353905	d__Bacteria.p__Proteobacteria.c__Gammaproteobacteria.o__Burkholderiales.f__Burkholderiaceae.g__Parasutterella.s__Parasutterella.sp900552195	0.442496	Vodka +/- probiotic	glm	relative abundance
95	-0.344648	0.107576	-3.20377	0.0327827	d__Bacteria.p__Bacteroidota.c__Bacteroidia.o__Bacteroidales.f__Bacteroidaceae.g__Bacteroides.s__Bacteroides.uniformis	0.450242	Abx +/- probiotic	glm	relative abundance
292	-0.422606	0.133959	-3.15473	0.0343575	d__Bacteria.p__Firmicutes_A.c__Clostridia.o__Oscillospirales.f__Oscillospiraceae.g__NSJ.51.s__NSJ.51.sp900549795	0.469439	Abx +/- probiotic	glm	relative abundance
396	-0.49341	0.156787	-3.147	0.0346136	d__Bacteria.p__Proteobacteria.c__Gammaproteobacteria.o__Enterobacterales.f__Enterobacteriaceae.g__Escherichia.s__Escherichia.ruysiae	0.470512	Abx +/- probiotic	glm	relative abundance
519	-0.449658	0.147186	-3.05502	0.037842	d__Bacteria.p__Bacteroidota.c__Bacteroidia.o__Bacteroidales.f__Rikenellaceae.g__Alistipes.s__Alistipes.putredinis	0.470926	Vodka +/- probiotic	glm	relative abundance
399	-0.44696	0.142666	-3.13291	0.0350865	d__Bacteria.p__Proteobacteria.c__Gammaproteobacteria.o__Enterobacterales.f__Enterobacteriaceae.g__Escherichia.s__Escherichia.sp004211955	0.474507	Abx +/- probiotic	glm	relative abundance
307	-0.45386	0.145412	-3.1212	0.0354856	d__Bacteria.p__Firmicutes_A.c__Clostridia.o__Oscillospirales.f__Ruminococcaceae.g__Faecalibacterium.s__Faecalibacterium.prausnitzii_H	0.477468	Abx +/- probiotic	glm	relative abundance
62	0.389828	0.125178	3.11418	0.035727	d__Bacteria.p__Actinobacteriota.c__Coriobacteriia.o__Coriobacteriales.f__Coriobacteriaceae.g__Collinsella.s__Collinsella.sp905215765	0.478289	Abx +/- probiotic	glm	relative abundance
569	0.496969	0.164893	3.01389	0.0393991	d__Bacteria.p__Firmicutes_A.c__Clostridia.o__Lachnospirales.f__Lachnospiraceae.g__Blautia_A.s__Blautia_A.sp003471165	0.488013	Vodka +/- probiotic	glm	relative abundance
571	0.458737	0.152667	3.00482	0.0397527	d__Bacteria.p__Firmicutes_A.c__Clostridia.o__Lachnospirales.f__Lachnospiraceae.g__Blautia_A.s__Blautia_A.sp003477525	0.490103	Vodka +/- probiotic	glm	relative abundance
493	-0.280955	0.0947418	-2.96548	0.0413291	d__Bacteria.p__Bacteroidota.c__Bacteroidia.o__Bacteroidales.f__Bacteroidaceae.g__Bacteroides.s__Bacteroides.sp900766005	0.504841	Vodka +/- probiotic	glm	relative abundance
646	-0.655459	0.220899	-2.96723	0.0412573	d__Bacteria.p__Firmicutes_A.c__Clostridia.o__Lachnospirales.f__Lachnospiraceae.g__UMGS1375.s__UMGS1375.sp900066615	0.504841	Vodka +/- probiotic	glm	relative abundance
564	-0.996573	0.337329	-2.95431	0.0417899	d__Bacteria.p__Firmicutes_A.c__Clostridia.o__Lachnospirales.f__Lachnospiraceae.g__Blautia_A.s__Blautia_A.massiliensis	0.508129	Vodka +/- probiotic	glm	relative abundance
315	-0.401503	0.132171	-3.03775	0.038487	d__Bacteria.p__Firmicutes_A.c__Clostridia.o__Oscillospirales.f__Ruminococcaceae.g__Faecalibacterium.s__Faecalibacterium.sp900765705	0.512648	Abx +/- probiotic	glm	relative abundance
572	0.295827	0.100848	2.93339	0.0426694	d__Bacteria.p__Firmicutes_A.c__Clostridia.o__Lachnospirales.f__Lachnospiraceae.g__Blautia_A.s__Blautia_A.sp018919065	0.516453	Vodka +/- probiotic	glm	relative abundance
300	-0.417548	0.138234	-3.0206	0.0391402	d__Bacteria.p__Firmicutes_A.c__Clostridia.o__Oscillospirales.f__Ruminococcaceae.g__Faecalibacterium.s__Faecalibacterium.prausnitzii	0.518743	Abx +/- probiotic	glm	relative abundance
545	-0.65947	0.226016	-2.91781	0.0433383	d__Bacteria.p__Firmicutes_A.c__Clostridia.o__Christensenellales.f__UBA1750.g__Spyradocola.s__Spyradocola.merdavium	0.522165	Vodka +/- probiotic	glm	relative abundance
442	0.294067	0.100967	2.91249	0.0435693	d__Bacteria.p__Actinobacteriota.c__Coriobacteriia.o__Coriobacteriales.f__Coriobacteriaceae.g__Collinsella.s__Collinsella.sp900553345	0.522574	Vodka +/- probiotic	glm	relative abundance
301	-0.462844	0.154034	-3.00482	0.0397527	d__Bacteria.p__Firmicutes_A.c__Clostridia.o__Oscillospirales.f__Ruminococcaceae.g__Faecalibacterium.s__Faecalibacterium.prausnitzii_A	0.523634	Abx +/- probiotic	glm	relative abundance
305	-0.418951	0.139606	-3.00096	0.0399043	d__Bacteria.p__Firmicutes_A.c__Clostridia.o__Oscillospirales.f__Ruminococcaceae.g__Faecalibacterium.s__Faecalibacterium.prausnitzii_F	0.523634	Abx +/- probiotic	glm	relative abundance
560	-1.20037	0.41387	-2.90034	0.0441027	d__Bacteria.p__Firmicutes_A.c__Clostridia.o__Lachnospirales.f__Lachnospiraceae.g__Anaerostipes.s__Anaerostipes.sp905215045	0.526588	Vodka +/- probiotic	glm	relative abundance
114	-0.29142	0.0975069	-2.98872	0.0403893	d__Bacteria.p__Bacteroidota.c__Bacteroidia.o__Bacteroidales.f__Rikenellaceae.g__Alistipes.s__Alistipes.merdipullorum	0.527386	Abx +/- probiotic	glm	relative abundance
158	-0.596933	0.200187	-2.98188	0.0406631	d__Bacteria.p__Firmicutes_A.c__Clostridia.o__Lachnospirales.f__Lachnospiraceae.g__Bariatricus.s__Bariatricus.comes	0.528359	Abx +/- probiotic	glm	relative abundance
101	0.289848	0.0973898	2.97617	0.0408937	d__Bacteria.p__Bacteroidota.c__Bacteroidia.o__Bacteroidales.f__Bacteroidaceae.g__Phocaeicola.s__Phocaeicola.sp002493165	0.528418	Abx +/- probiotic	glm	relative abundance
393	-0.463426	0.155935	-2.97191	0.0410664	d__Bacteria.p__Proteobacteria.c__Gammaproteobacteria.o__Enterobacterales.f__Enterobacteriaceae.g__Escherichia.s__Escherichia.coli	0.528418	Abx +/- probiotic	glm	relative abundance
559	-1.07212	0.37096	-2.89012	0.0445577	d__Bacteria.p__Firmicutes_A.c__Clostridia.o__Lachnospirales.f__Lachnospiraceae.g__Anaerostipes.s__Anaerostipes.hadrus	0.529635	Vodka +/- probiotic	glm	relative abundance
134	-0.433338	0.146319	-2.96159	0.0414887	d__Bacteria.p__Firmicutes_A.c__Clostridia.o__Christensenellales.f__CAG.74.g__Limiplasma.s__Limiplasma.merdipullorum	0.531274	Abx +/- probiotic	glm	relative abundance
316	-0.443137	0.151122	-2.93231	0.0427153	d__Bacteria.p__Firmicutes_A.c__Clostridia.o__Oscillospirales.f__Ruminococcaceae.g__Faecalibacterium.s__Faecalibacterium.sp905215595	0.544351	Abx +/- probiotic	glm	relative abundance
398	-0.468794	0.160355	-2.92347	0.043094	d__Bacteria.p__Proteobacteria.c__Gammaproteobacteria.o__Enterobacterales.f__Enterobacteriaceae.g__Escherichia.s__Escherichia.sp002965065	0.546549	Abx +/- probiotic	glm	relative abundance
581	-0.477948	0.168052	-2.84405	0.0466759	d__Bacteria.p__Firmicutes_A.c__Clostridia.o__Lachnospirales.f__Lachnospiraceae.g__Blautia_A.s__Blautia_A.sp905209435	0.552336	Vodka +/- probiotic	glm	relative abundance
744	-0.240914	0.0849057	-2.83743	0.0469897	d__Bacteria.p__Firmicutes_C.c__Negativicutes.o__Veillonellales.f__Dialisteraceae.g__Dialister.s__Dialister.invisus	0.553578	Vodka +/- probiotic	glm	relative abundance
61	-0.54853	0.189151	-2.89995	0.04412	d__Bacteria.p__Actinobacteriota.c__Coriobacteriia.o__Coriobacteriales.f__Coriobacteriaceae.g__Collinsella.s__Collinsella.sp905215725	0.556897	Abx +/- probiotic	glm	relative abundance
250	-1.82753	0.631871	-2.89225	0.0444622	d__Bacteria.p__Firmicutes_A.c__Clostridia.o__Oscillospirales.f__Acutalibacteraceae.g__CAG.177.s__CAG.177.sp002451755	0.558557	Abx +/- probiotic	glm	relative abundance
366	-1.58821	0.559246	-2.83992	0.0468716	d__Bacteria.p__Firmicutes.c__Bacilli.o__Lactobacillales.f__Streptococcaceae.g__Streptococcus.s__Streptococcus.anginosus	0.586047	Abx +/- probiotic	glm	relative abundance
312	-0.435027	0.1535	-2.83405	0.047151	d__Bacteria.p__Firmicutes_A.c__Clostridia.o__Oscillospirales.f__Ruminococcaceae.g__Faecalibacterium.s__Faecalibacterium.sp900539945	0.586773	Abx +/- probiotic	glm	relative abundance
42	0.199294	0.0704739	2.82791	0.0474453	d__Bacteria.p__Actinobacteriota.c__Coriobacteriia.o__Coriobacteriales.f__Coriobacteriaceae.g__Collinsella.s__Collinsella.sp900554465	0.587676	Abx +/- probiotic	glm	relative abundance
743	2.08838	0.757278	2.75774	0.0509674	d__Bacteria.p__Firmicutes_C.c__Negativicutes.o__Veillonellales.f__Dialisteraceae.g__Allisonella.s__Allisonella.histaminiformans	0.597782	Vodka +/- probiotic	glm	relative abundance
648	-1.15871	0.42242	-2.74302	0.0517443	d__Bacteria.p__Firmicutes_A.c__Clostridia.o__Monoglobales.f__Monoglobaceae.g__Monoglobus.s__Monoglobus.pectinilyticus	0.60422	Vodka +/- probiotic	glm	relative abundance
135	-0.573651	0.206644	-2.77603	0.0500211	d__Bacteria.p__Firmicutes_A.c__Clostridia.o__Christensenellales.f__CAG.74.g__Limiplasma.s__Limiplasma.pullistercoris	0.616699	Abx +/- probiotic	glm	relative abundance
652	-1.20367	0.4457	-2.70063	0.0540588	d__Bacteria.p__Firmicutes_A.c__Clostridia.o__Oscillospirales.f__Acutalibacteraceae.g__CAG.177.s__CAG.177.sp002438685	0.627279	Vodka +/- probiotic	glm	relative abundance
795	-0.456345	0.169126	-2.69825	0.0541923	d__Bacteria.p__Proteobacteria.c__Gammaproteobacteria.o__Enterobacterales.f__Enterobacteriaceae.g__Citrobacter.s__Citrobacter.youngae	0.627279	Vodka +/- probiotic	glm	relative abundance
793	-0.400793	0.148922	-2.69129	0.0545851	d__Bacteria.p__Proteobacteria.c__Gammaproteobacteria.o__Enterobacterales.f__Enterobacteriaceae.g__Citrobacter.s__Citrobacter.freundii	0.629079	Vodka +/- probiotic	glm	relative abundance
724	0.358624	0.13357	2.68492	0.054947	d__Bacteria.p__Firmicutes_A.c__Clostridia.o__Oscillospirales.f__Ruminococcaceae.g__Gemmiger.s__Gemmiger.sp900540775	0.630508	Vodka +/- probiotic	glm	relative abundance
310	-0.422233	0.153978	-2.74217	0.0517898	d__Bacteria.p__Firmicutes_A.c__Clostridia.o__Oscillospirales.f__Ruminococcaceae.g__Faecalibacterium.s__Faecalibacterium.sp003449675	0.63555	Abx +/- probiotic	glm	relative abundance
176	-0.635211	0.232713	-2.72959	0.0524653	d__Bacteria.p__Firmicutes_A.c__Clostridia.o__Lachnospirales.f__Lachnospiraceae.g__Blautia_A.s__Blautia_A.sp900551715	0.637933	Abx +/- probiotic	glm	relative abundance
319	-0.361064	0.132077	-2.73373	0.0522417	d__Bacteria.p__Firmicutes_A.c__Clostridia.o__Oscillospirales.f__Ruminococcaceae.g__Gemmiger.s__Gemmiger.sp900539695	0.637933	Abx +/- probiotic	glm	relative abundance
314	-0.420512	0.154308	-2.72514	0.0527064	d__Bacteria.p__Firmicutes_A.c__Clostridia.o__Oscillospirales.f__Ruminococcaceae.g__Faecalibacterium.s__Faecalibacterium.sp900765105	0.637937	Abx +/- probiotic	glm	relative abundance
794	-0.365187	0.136846	-2.6686	0.0558875	d__Bacteria.p__Proteobacteria.c__Gammaproteobacteria.o__Enterobacterales.f__Enterobacteriaceae.g__Citrobacter.s__Citrobacter.portucalensis	0.638537	Vodka +/- probiotic	glm	relative abundance
265	-0.466876	0.17216	-2.71188	0.0534335	d__Bacteria.p__Firmicutes_A.c__Clostridia.o__Oscillospirales.f__Oscillospiraceae.g__CAG.170.s__CAG.170.sp900545925	0.638987	Abx +/- probiotic	glm	relative abundance
299	-0.361731	0.133461	-2.71038	0.0535163	d__Bacteria.p__Firmicutes_A.c__Clostridia.o__Oscillospirales.f__Ruminococcaceae.g__Bittarella.s__Bittarella.massiliensis	0.638987	Abx +/- probiotic	glm	relative abundance
394	-0.436867	0.160974	-2.7139	0.0533216	d__Bacteria.p__Proteobacteria.c__Gammaproteobacteria.o__Enterobacterales.f__Enterobacteriaceae.g__Escherichia.s__Escherichia.coli_E	0.638987	Abx +/- probiotic	glm	relative abundance
410	1.84828	0.695628	2.657	0.056567	d__Bacteria.p__Actinobacteriota.c__Actinomycetia.o__Actinomycetales.f__Bifidobacteriaceae.g__Bifidobacterium.s__Bifidobacterium.dentium	0.643526	Vodka +/- probiotic	glm	relative abundance
431	-1.40624	0.532026	-2.64317	0.0573897	d__Bacteria.p__Actinobacteriota.c__Coriobacteriia.o__Coriobacteriales.f__Coriobacteriaceae.g__Collinsella.s__Collinsella.sp900550355	0.650096	Vodka +/- probiotic	glm	relative abundance
47	-1.22532	0.456358	-2.685	0.0549425	d__Bacteria.p__Actinobacteriota.c__Coriobacteriia.o__Coriobacteriales.f__Coriobacteriaceae.g__Collinsella.s__Collinsella.sp900555515	0.653074	Abx +/- probiotic	glm	relative abundance
37	-0.290419	0.108711	-2.67149	0.0557198	d__Bacteria.p__Actinobacteriota.c__Coriobacteriia.o__Coriobacteriales.f__Coriobacteriaceae.g__Collinsella.s__Collinsella.sp900552185	0.657317	Abx +/- probiotic	glm	relative abundance
253	-0.32879	0.123134	-2.67018	0.0557955	d__Bacteria.p__Firmicutes_A.c__Clostridia.o__Oscillospirales.f__Acutalibacteraceae.g__UBA1417.s__UBA1417.sp003531055	0.657317	Abx +/- probiotic	glm	relative abundance
727	0.731761	0.278638	2.6262	0.0584181	d__Bacteria.p__Firmicutes_A.c__Clostridia.o__Oscillospirales.f__Ruminococcaceae.g__Ruminococcus_D.s__Ruminococcus_D.bicirculans	0.658928	Vodka +/- probiotic	glm	relative abundance
120	0.401439	0.151489	2.64996	0.0569842	d__Bacteria.p__Bacteroidota.c__Bacteroidia.o__Bacteroidales.f__Tannerellaceae.g__Parabacteroides.s__Parabacteroides.distasonis_A	0.668351	Abx +/- probiotic	glm	relative abundance
65	-0.75796	0.288612	-2.62622	0.0584169	d__Bacteria.p__Actinobacteriota.c__Coriobacteriia.o__Coriobacteriales.f__Eggerthellaceae.g__Adlercreutzia.s__Adlercreutzia.equolifaciens	0.679535	Abx +/- probiotic	glm	relative abundance
71	0.592671	0.225721	2.62568	0.0584504	d__Bacteria.p__Actinobacteriota.c__Coriobacteriia.o__Coriobacteriales.f__Eggerthellaceae.g__Gordonibacter.s__Gordonibacter.urolithinfaciens	0.679535	Abx +/- probiotic	glm	relative abundance
311	-0.207251	0.0791065	-2.6199	0.0588056	d__Bacteria.p__Firmicutes_A.c__Clostridia.o__Oscillospirales.f__Ruminococcaceae.g__Faecalibacterium.s__Faecalibacterium.sp900539885	0.680678	Abx +/- probiotic	glm	relative abundance
630	-0.781277	0.302188	-2.5854	0.0609789	d__Bacteria.p__Firmicutes_A.c__Clostridia.o__Lachnospirales.f__Lachnospiraceae.g__Mediterraneibacter_A.s__Mediterraneibacter_A.butyricigenes	0.684899	Vodka +/- probiotic	glm	relative abundance
439	0.836002	0.3243	2.57786	0.0614659	d__Bacteria.p__Actinobacteriota.c__Coriobacteriia.o__Coriobacteriales.f__Coriobacteriaceae.g__Collinsella.s__Collinsella.sp900552145	0.687456	Vodka +/- probiotic	glm	relative abundance
406	0.41491	0.161477	2.56947	0.0620134	d__Bacteria.p__Actinobacteriota.c__Actinomycetia.o__Actinomycetales.f__Bifidobacteriaceae.g__Bifidobacterium.s__Bifidobacterium.adolescentis	0.690665	Vodka +/- probiotic	glm	relative abundance
517	-0.410383	0.160153	-2.56245	0.062476	d__Bacteria.p__Bacteroidota.c__Bacteroidia.o__Bacteroidales.f__Rikenellaceae.g__Alistipes.s__Alistipes.merdipullorum	0.692906	Vodka +/- probiotic	glm	relative abundance
371	-0.319154	0.122907	-2.5967	0.0602568	d__Bacteria.p__Firmicutes.c__Bacilli.o__Lactobacillales.f__Streptococcaceae.g__Streptococcus.s__Streptococcus.parasanguinis_A	0.694444	Abx +/- probiotic	glm	relative abundance
368	-1.64022	0.634941	-2.58326	0.0611165	d__Bacteria.p__Firmicutes.c__Bacilli.o__Lactobacillales.f__Streptococcaceae.g__Streptococcus.s__Streptococcus.constellatus	0.701303	Abx +/- probiotic	glm	relative abundance
125	-0.414178	0.160968	-2.57306	0.0617789	d__Bacteria.p__Bacteroidota.c__Bacteroidia.o__Flavobacteriales.f__UBA1820.g__Merdimorpha.s__Merdimorpha.stercoravium	0.702819	Abx +/- probiotic	glm	relative abundance
388	-0.533818	0.207307	-2.57501	0.0616512	d__Bacteria.p__Proteobacteria.c__Gammaproteobacteria.o__Burkholderiales.f__Burkholderiaceae.g__Parasutterella.s__Parasutterella.sp900552195	0.702819	Abx +/- probiotic	glm	relative abundance
22	0.285074	0.111246	2.56254	0.0624696	d__Bacteria.p__Actinobacteriota.c__Coriobacteriia.o__Coriobacteriales.f__Coriobacteriaceae.g__Collinsella.s__Collinsella.sp900546455	0.707639	Abx +/- probiotic	glm	relative abundance
297	-0.290939	0.114081	-2.55029	0.0632858	d__Bacteria.p__Firmicutes_A.c__Clostridia.o__Oscillospirales.f__Oscillospiraceae.g__UMGS1766.s__UMGS1766.sp900554855	0.713834	Abx +/- probiotic	glm	relative abundance
302	-0.305507	0.121257	-2.5195	0.0653919	d__Bacteria.p__Firmicutes_A.c__Clostridia.o__Oscillospirales.f__Ruminococcaceae.g__Faecalibacterium.s__Faecalibacterium.prausnitzii_C	0.733877	Abx +/- probiotic	glm	relative abundance
367	-0.891403	0.354254	-2.51628	0.0656165	d__Bacteria.p__Firmicutes.c__Bacilli.o__Lactobacillales.f__Streptococcaceae.g__Streptococcus.s__Streptococcus.anginosus_C	0.733877	Abx +/- probiotic	glm	relative abundance
443	0.894043	0.360497	2.48003	0.0682091	d__Bacteria.p__Actinobacteriota.c__Coriobacteriia.o__Coriobacteriales.f__Coriobacteriaceae.g__Collinsella.s__Collinsella.sp900553475	0.753338	Vodka +/- probiotic	glm	relative abundance
106	-0.143563	0.0578298	-2.48251	0.0680279	d__Bacteria.p__Bacteroidota.c__Bacteroidia.o__Bacteroidales.f__Bacteroidaceae.g__Prevotella.s__Prevotella.sp900313215	0.757651	Abx +/- probiotic	glm	relative abundance
38	0.322916	0.132228	2.4421	0.0710471	d__Bacteria.p__Actinobacteriota.c__Coriobacteriia.o__Coriobacteriales.f__Coriobacteriaceae.g__Collinsella.s__Collinsella.sp900552425	0.784682	Abx +/- probiotic	glm	relative abundance
317	0.385844	0.157971	2.4425	0.0710171	d__Bacteria.p__Firmicutes_A.c__Clostridia.o__Oscillospirales.f__Ruminococcaceae.g__Gemmiger.s__Gemmiger.formicilis	0.784682	Abx +/- probiotic	glm	relative abundance
29	-0.139016	0.0579299	-2.39973	0.0743778	d__Bacteria.p__Actinobacteriota.c__Coriobacteriia.o__Coriobacteriales.f__Coriobacteriaceae.g__Collinsella.s__Collinsella.sp900550735	0.81806	Abx +/- probiotic	glm	relative abundance
271	-0.31053	0.129951	-2.38959	0.0752016	d__Bacteria.p__Firmicutes_A.c__Clostridia.o__Oscillospirales.f__Oscillospiraceae.g__CAG.83.s__CAG.83.sp000435975	0.823703	Abx +/- probiotic	glm	relative abundance
638	-0.884192	0.37029	-2.38784	0.0753447	d__Bacteria.p__Firmicutes_A.c__Clostridia.o__Lachnospirales.f__Lachnospiraceae.g__Roseburia.s__Roseburia.hominis	0.828694	Vodka +/- probiotic	glm	relative abundance
378	-0.254445	0.107451	-2.36801	0.0769873	d__Bacteria.p__Firmicutes.c__Bacilli.o__Lactobacillales.f__Streptococcaceae.g__Streptococcus.s__Streptococcus.parasanguinis_H	0.839791	Abx +/- probiotic	glm	relative abundance
380	-0.289033	0.123803	-2.33463	0.0798464	d__Bacteria.p__Firmicutes.c__Bacilli.o__Lactobacillales.f__Streptococcaceae.g__Streptococcus.s__Streptococcus.sp000314795	0.867409	Abx +/- probiotic	glm	relative abundance
464	0.771179	0.330791	2.33132	0.080136	d__Bacteria.p__Actinobacteriota.c__Coriobacteriia.o__Coriobacteriales.f__Coriobacteriaceae.g__Collinsella.s__Collinsella.sp905215725	0.874138	Vodka +/- probiotic	glm	relative abundance
684	-0.520029	0.22281	-2.33396	0.0799047	d__Bacteria.p__Firmicutes_A.c__Clostridia.o__Oscillospirales.f__Oscillospiraceae.g__Faecousia.s__Faecousia.sp000434635	0.874138	Vodka +/- probiotic	glm	relative abundance
270	-0.171322	0.0741215	-2.31137	0.0819093	d__Bacteria.p__Firmicutes_A.c__Clostridia.o__Oscillospirales.f__Oscillospiraceae.g__CAG.83.s__CAG.83.sp000431575	0.886188	Abx +/- probiotic	glm	relative abundance
677	-1.2608	0.548699	-2.2978	0.0831404	d__Bacteria.p__Firmicutes_A.c__Clostridia.o__Oscillospirales.f__Oscillospiraceae.g__CAG.83.s__CAG.83.sp900548615	0.903195	Vodka +/- probiotic	glm	relative abundance
75	-0.345461	0.151893	-2.27438	0.0853144	d__Bacteria.p__Bacteroidota.c__Bacteroidia.o__Bacteroidales.f__Bacteroidaceae.g__Bacteroides.s__Bacteroides.caccae	0.919276	Abx +/- probiotic	glm	relative abundance
36	-0.612674	0.270102	-2.2683	0.0858884	d__Bacteria.p__Actinobacteriota.c__Coriobacteriia.o__Coriobacteriales.f__Coriobacteriaceae.g__Collinsella.s__Collinsella.sp900552145	0.921714	Abx +/- probiotic	glm	relative abundance
330	-1.06237	0.481295	-2.20732	0.0919003	d__Bacteria.p__Firmicutes_A.c__Clostridia.o__Peptostreptococcales.f__Anaerovoracaceae.g__Copromorpha.s__Copromorpha.sp900549125	0.97831	Abx +/- probiotic	glm	relative abundance
397	-0.403934	0.182919	-2.20827	0.0918027	d__Bacteria.p__Proteobacteria.c__Gammaproteobacteria.o__Enterobacterales.f__Enterobacteriaceae.g__Escherichia.s__Escherichia.sp001660175	0.97831	Abx +/- probiotic	glm	relative abundance
56	0.0999565	0.0455045	2.19663	0.0930016	d__Bacteria.p__Actinobacteriota.c__Coriobacteriia.o__Coriobacteriales.f__Coriobacteriaceae.g__Collinsella.s__Collinsella.sp900764415	0.986074	Abx +/- probiotic	glm	relative abundance
594	0.365895	0.165587	2.20969	0.0916582	d__Bacteria.p__Firmicutes_A.c__Clostridia.o__Lachnospirales.f__Lachnospiraceae.g__Coprococcus_A.s__Coprococcus_A.catus	0.991663	Vodka +/- probiotic	glm	relative abundance
1	0.160141	0.26997	0.593181	0.584974	d__Archaea.p__Methanobacteriota.c__Methanobacteria.o__Methanobacteriales.f__Methanobacteriaceae.g__Methanobrevibacter_A.s__Methanobrevibacter_A.smithii	1	Abx +/- probiotic	glm	relative abundance
2	-0.138432	0.379991	-0.364303	0.734073	d__Archaea.p__Methanobacteriota.c__Methanobacteria.o__Methanobacteriales.f__Methanobacteriaceae.g__Methanobrevibacter_A.s__Methanobrevibacter_A.smithii_A	1	Abx +/- probiotic	glm	relative abundance
14	0.759294	0.973178	0.780221	0.47885	d__Bacteria.p__Actinobacteriota.c__Coriobacteriia.o__Coriobacteriales.f__Atopobiaceae.g__Paratractidigestivibacter.s__Paratractidigestivibacter.faecalis	1	Abx +/- probiotic	glm	relative abundance
15	-0.0470731	0.624685	-0.0753549	0.943551	d__Bacteria.p__Actinobacteriota.c__Coriobacteriia.o__Coriobacteriales.f__Coriobacteriaceae.g__Collinsella.s__Collinsella.aerofaciens_I	1	Abx +/- probiotic	glm	relative abundance
20	0.143028	0.534289	0.267698	0.802169	d__Bacteria.p__Actinobacteriota.c__Coriobacteriia.o__Coriobacteriales.f__Coriobacteriaceae.g__Collinsella.s__Collinsella.sp900544865	1	Abx +/- probiotic	glm	relative abundance
21	-0.50051	0.50051	-1	0.373901	d__Bacteria.p__Actinobacteriota.c__Coriobacteriia.o__Coriobacteriales.f__Coriobacteriaceae.g__Collinsella.s__Collinsella.sp900545505	1	Abx +/- probiotic	glm	relative abundance
23	0.490005	0.816242	0.600318	0.580649	d__Bacteria.p__Actinobacteriota.c__Coriobacteriia.o__Coriobacteriales.f__Coriobacteriaceae.g__Collinsella.s__Collinsella.sp900547345	1	Abx +/- probiotic	glm	relative abundance
24	-0.0198952	0.226856	-0.0876998	0.93433	d__Bacteria.p__Actinobacteriota.c__Coriobacteriia.o__Coriobacteriales.f__Coriobacteriaceae.g__Collinsella.s__Collinsella.sp900547505	1	Abx +/- probiotic	glm	relative abundance
26	-0.963616	1.22741	-0.785082	0.476297	d__Bacteria.p__Actinobacteriota.c__Coriobacteriia.o__Coriobacteriales.f__Coriobacteriaceae.g__Collinsella.s__Collinsella.sp900548565	1	Abx +/- probiotic	glm	relative abundance
27	-0.491243	0.491243	-1	0.373901	d__Bacteria.p__Actinobacteriota.c__Coriobacteriia.o__Coriobacteriales.f__Coriobacteriaceae.g__Collinsella.s__Collinsella.sp900549025	1	Abx +/- probiotic	glm	relative abundance
28	-1.22248	0.593265	-2.06059	0.10838	d__Bacteria.p__Actinobacteriota.c__Coriobacteriia.o__Coriobacteriales.f__Coriobacteriaceae.g__Collinsella.s__Collinsella.sp900550355	1	Abx +/- probiotic	glm	relative abundance
30	-0.293487	0.185641	-1.58094	0.189047	d__Bacteria.p__Actinobacteriota.c__Coriobacteriia.o__Coriobacteriales.f__Coriobacteriaceae.g__Collinsella.s__Collinsella.sp900550785	1	Abx +/- probiotic	glm	relative abundance
31	-0.0213106	0.097	-0.219696	0.836864	d__Bacteria.p__Actinobacteriota.c__Coriobacteriia.o__Coriobacteriales.f__Coriobacteriaceae.g__Collinsella.s__Collinsella.sp900550835	1	Abx +/- probiotic	glm	relative abundance
32	-0.170691	0.162279	-1.05184	0.352219	d__Bacteria.p__Actinobacteriota.c__Coriobacteriia.o__Coriobacteriales.f__Coriobacteriaceae.g__Collinsella.s__Collinsella.sp900551625	1	Abx +/- probiotic	glm	relative abundance
34	-0.324537	0.290589	-1.11683	0.326623	d__Bacteria.p__Actinobacteriota.c__Coriobacteriia.o__Coriobacteriales.f__Coriobacteriaceae.g__Collinsella.s__Collinsella.sp900551655	1	Abx +/- probiotic	glm	relative abundance
35	0.113	0.0856384	1.3195	0.257459	d__Bacteria.p__Actinobacteriota.c__Coriobacteriia.o__Coriobacteriales.f__Coriobacteriaceae.g__Collinsella.s__Collinsella.sp900551975	1	Abx +/- probiotic	glm	relative abundance
39	-0.0774735	0.123161	-0.62904	0.563459	d__Bacteria.p__Actinobacteriota.c__Coriobacteriia.o__Coriobacteriales.f__Coriobacteriaceae.g__Collinsella.s__Collinsella.sp900553345	1	Abx +/- probiotic	glm	relative abundance
40	-0.295647	0.251841	-1.17394	0.305543	d__Bacteria.p__Actinobacteriota.c__Coriobacteriia.o__Coriobacteriales.f__Coriobacteriaceae.g__Collinsella.s__Collinsella.sp900553475	1	Abx +/- probiotic	glm	relative abundance
41	-0.00268581	0.301576	-0.0089059	0.993321	d__Bacteria.p__Actinobacteriota.c__Coriobacteriia.o__Coriobacteriales.f__Coriobacteriaceae.g__Collinsella.s__Collinsella.sp900554455	1	Abx +/- probiotic	glm	relative abundance
43	-0.324089	0.325035	-0.997088	0.375153	d__Bacteria.p__Actinobacteriota.c__Coriobacteriia.o__Coriobacteriales.f__Coriobacteriaceae.g__Collinsella.s__Collinsella.sp900554655	1	Abx +/- probiotic	glm	relative abundance
46	0.115071	0.168427	0.683213	0.531993	d__Bacteria.p__Actinobacteriota.c__Coriobacteriia.o__Coriobacteriales.f__Coriobacteriaceae.g__Collinsella.s__Collinsella.sp900555355	1	Abx +/- probiotic	glm	relative abundance
48	0.102998	0.0750447	1.37249	0.241839	d__Bacteria.p__Actinobacteriota.c__Coriobacteriia.o__Coriobacteriales.f__Coriobacteriaceae.g__Collinsella.s__Collinsella.sp900555815	1	Abx +/- probiotic	glm	relative abundance
49	-0.15573	0.182754	-0.852131	0.442156	d__Bacteria.p__Actinobacteriota.c__Coriobacteriia.o__Coriobacteriales.f__Coriobacteriaceae.g__Collinsella.s__Collinsella.sp900556675	1	Abx +/- probiotic	glm	relative abundance
52	-0.281925	0.281925	-1	0.373901	d__Bacteria.p__Actinobacteriota.c__Coriobacteriia.o__Coriobacteriales.f__Coriobacteriaceae.g__Collinsella.s__Collinsella.sp900755685	1	Abx +/- probiotic	glm	relative abundance
53	-0.402837	0.397308	-1.01392	0.367968	d__Bacteria.p__Actinobacteriota.c__Coriobacteriia.o__Coriobacteriales.f__Coriobacteriaceae.g__Collinsella.s__Collinsella.sp900758845	1	Abx +/- probiotic	glm	relative abundance
54	-0.143271	0.0891591	-1.60691	0.18335	d__Bacteria.p__Actinobacteriota.c__Coriobacteriia.o__Coriobacteriales.f__Coriobacteriaceae.g__Collinsella.s__Collinsella.sp900759335	1	Abx +/- probiotic	glm	relative abundance
58	-0.281028	0.301081	-0.933396	0.403456	d__Bacteria.p__Actinobacteriota.c__Coriobacteriia.o__Coriobacteriales.f__Coriobacteriaceae.g__Collinsella.s__Collinsella.sp905204635	1	Abx +/- probiotic	glm	relative abundance
63	0.5448	0.363198	1.50001	0.207998	d__Bacteria.p__Actinobacteriota.c__Coriobacteriia.o__Coriobacteriales.f__Coriobacteriaceae.g__Collinsella.s__Collinsella.sp905215945	1	Abx +/- probiotic	glm	relative abundance
66	-0.2938	0.17843	-1.64658	0.174989	d__Bacteria.p__Actinobacteriota.c__Coriobacteriia.o__Coriobacteriales.f__Eggerthellaceae.g__CAJFUR01.s__CAJFUR01.sp904420575	1	Abx +/- probiotic	glm	relative abundance
67	-0.0272608	0.127755	-0.213383	0.841463	d__Bacteria.p__Actinobacteriota.c__Coriobacteriia.o__Coriobacteriales.f__Eggerthellaceae.g__Eggerthella.s__Eggerthella.lenta	1	Abx +/- probiotic	glm	relative abundance
73	-0.395042	0.240269	-1.64416	0.175488	d__Bacteria.p__Actinobacteriota.c__Coriobacteriia.o__Coriobacteriales.f__Eggerthellaceae.g__Slackia_A.s__Slackia_A.piriformis	1	Abx +/- probiotic	glm	relative abundance
98	-0.583288	0.661746	-0.881438	0.427861	d__Bacteria.p__Bacteroidota.c__Bacteroidia.o__Bacteroidales.f__Bacteroidaceae.g__Phocaeicola.s__Phocaeicola.dorei	1	Abx +/- probiotic	glm	relative abundance
99	0.106529	0.101181	1.05285	0.351807	d__Bacteria.p__Bacteroidota.c__Bacteroidia.o__Bacteroidales.f__Bacteroidaceae.g__Phocaeicola.s__Phocaeicola.massiliensis	1	Abx +/- probiotic	glm	relative abundance
103	-0.213539	0.118787	-1.79767	0.146636	d__Bacteria.p__Bacteroidota.c__Bacteroidia.o__Bacteroidales.f__Bacteroidaceae.g__Phocaeicola.s__Phocaeicola.sp900546355	1	Abx +/- probiotic	glm	relative abundance
108	-0.447015	0.223872	-1.99675	0.116549	d__Bacteria.p__Bacteroidota.c__Bacteroidia.o__Bacteroidales.f__Rikenellaceae.g__Alistipes_A.s__Alistipes_A.ihumii	1	Abx +/- probiotic	glm	relative abundance
110	0.304926	0.162184	1.88012	0.133262	d__Bacteria.p__Bacteroidota.c__Bacteroidia.o__Bacteroidales.f__Rikenellaceae.g__Alistipes_A.s__Alistipes_A.pullistercoris	1	Abx +/- probiotic	glm	relative abundance
115	-0.198984	0.100628	-1.97741	0.119154	d__Bacteria.p__Bacteroidota.c__Bacteroidia.o__Bacteroidales.f__Rikenellaceae.g__Alistipes.s__Alistipes.onderdonkii	1	Abx +/- probiotic	glm	relative abundance
117	0.0570004	0.151591	0.376014	0.725999	d__Bacteria.p__Bacteroidota.c__Bacteroidia.o__Bacteroidales.f__Rikenellaceae.g__Alistipes.s__Alistipes.shahii	1	Abx +/- probiotic	glm	relative abundance
118	-0.227338	0.444436	-0.511519	0.635931	d__Bacteria.p__Bacteroidota.c__Bacteroidia.o__Bacteroidales.f__Rikenellaceae.g__Tidjanibacter.s__Tidjanibacter.inops_A	1	Abx +/- probiotic	glm	relative abundance
121	0.135907	0.076962	1.7659	0.152165	d__Bacteria.p__Bacteroidota.c__Bacteroidia.o__Bacteroidales.f__Tannerellaceae.g__Parabacteroides.s__Parabacteroides.goldsteinii	1	Abx +/- probiotic	glm	relative abundance
127	-0.38769	0.480883	-0.806205	0.465325	d__Bacteria.p__Desulfobacterota_I.c__Desulfovibrionia.o__Desulfovibrionales.f__Desulfovibrionaceae.g__Mailhella.s__Mailhella.merdigallinarum	1	Abx +/- probiotic	glm	relative abundance
128	0.251794	0.3798	0.662965	0.543606	d__Bacteria.p__Firmicutes_A.c__Clostridia.o__Christensenellales.f__CAG.138.g__PeH17.s__PeH17.sp000435055	1	Abx +/- probiotic	glm	relative abundance
130	-0.19917	0.111563	-1.78527	0.148767	d__Bacteria.p__Firmicutes_A.c__Clostridia.o__Christensenellales.f__CAG.138.g__SFEL01.s__SFEL01.sp004557245	1	Abx +/- probiotic	glm	relative abundance
132	-0.108905	0.594992	-0.183037	0.863672	d__Bacteria.p__Firmicutes_A.c__Clostridia.o__Christensenellales.f__CAG.74.g__Faecivicinus.s__Faecivicinus.avistercoris	1	Abx +/- probiotic	glm	relative abundance
133	0.0405892	0.864941	0.0469271	0.964821	d__Bacteria.p__Firmicutes_A.c__Clostridia.o__Christensenellales.f__CAG.74.g__Faecivicinus.s__Faecivicinus.sp900553265	1	Abx +/- probiotic	glm	relative abundance
136	-1.03036	0.786069	-1.31078	0.260124	d__Bacteria.p__Firmicutes_A.c__Clostridia.o__Christensenellales.f__CAG.74.g__Pullichristensenella.s__Pullichristensenella.excrementipullorum	1	Abx +/- probiotic	glm	relative abundance
137	-0.480407	0.733081	-0.655326	0.548033	d__Bacteria.p__Firmicutes_A.c__Clostridia.o__Christensenellales.f__CAG.74.g__Pullichristensenella.s__Pullichristensenella.stercoripullorum	1	Abx +/- probiotic	glm	relative abundance
139	0.00368872	0.188046	0.0196161	0.985289	d__Bacteria.p__Firmicutes_A.c__Clostridia.o__Christensenellales.f__CAG.74.g__Ventricola.s__Ventricola.sp900542445	1	Abx +/- probiotic	glm	relative abundance
140	-0.618076	0.663173	-0.931998	0.404097	d__Bacteria.p__Firmicutes_A.c__Clostridia.o__Christensenellales.f__Christensenellaceae.g__Christensenella.s__Christensenella.massiliensis	1	Abx +/- probiotic	glm	relative abundance
141	-0.3139	0.732244	-0.428682	0.690232	d__Bacteria.p__Firmicutes_A.c__Clostridia.o__Christensenellales.f__QAND01.g__QAND01.s__QAND01.sp003150225	1	Abx +/- probiotic	glm	relative abundance
142	-1.25216	0.608737	-2.05698	0.108824	d__Bacteria.p__Firmicutes_A.c__Clostridia.o__Christensenellales.f__UBA1750.g__Spyradocola.s__Spyradocola.merdavium	1	Abx +/- probiotic	glm	relative abundance
143	0.60292	0.29313	2.05684	0.108842	d__Bacteria.p__Firmicutes_A.c__Clostridia.o__Clostridiales.f__Clostridiaceae.g__Clostridium_P.s__Clostridium_P.perfringens	1	Abx +/- probiotic	glm	relative abundance
146	-0.236917	0.331436	-0.714821	0.514222	d__Bacteria.p__Firmicutes_A.c__Clostridia.o__Clostridiales.f__Clostridiaceae.g__Clostridium.s__Clostridium.saudiense	1	Abx +/- probiotic	glm	relative abundance
147	-0.0759058	0.211118	-0.359542	0.737367	d__Bacteria.p__Firmicutes_A.c__Clostridia.o__Clostridiales.f__Clostridiaceae.g__Clostridium.s__Clostridium.sp000435835	1	Abx +/- probiotic	glm	relative abundance
156	0.764193	0.552769	1.38248	0.238999	d__Bacteria.p__Firmicutes_A.c__Clostridia.o__Lachnospirales.f__Lachnospiraceae.g__Anaerostipes.s__Anaerostipes.hadrus	1	Abx +/- probiotic	glm	relative abundance
157	0.932759	0.501942	1.8583	0.136669	d__Bacteria.p__Firmicutes_A.c__Clostridia.o__Lachnospirales.f__Lachnospiraceae.g__Anaerostipes.s__Anaerostipes.sp905215045	1	Abx +/- probiotic	glm	relative abundance
161	-0.177866	0.363242	-0.489662	0.650013	d__Bacteria.p__Firmicutes_A.c__Clostridia.o__Lachnospirales.f__Lachnospiraceae.g__Blautia_A.s__Blautia_A.massiliensis	1	Abx +/- probiotic	glm	relative abundance
165	0.0283433	0.0399058	0.710256	0.516761	d__Bacteria.p__Firmicutes_A.c__Clostridia.o__Lachnospirales.f__Lachnospiraceae.g__Blautia_A.s__Blautia_A.sp000285855	1	Abx +/- probiotic	glm	relative abundance
166	-0.166463	0.192459	-0.864929	0.435866	d__Bacteria.p__Firmicutes_A.c__Clostridia.o__Lachnospirales.f__Lachnospiraceae.g__Blautia_A.s__Blautia_A.sp003471165	1	Abx +/- probiotic	glm	relative abundance
168	-0.205531	0.153704	-1.33718	0.25214	d__Bacteria.p__Firmicutes_A.c__Clostridia.o__Lachnospirales.f__Lachnospiraceae.g__Blautia_A.s__Blautia_A.sp003477525	1	Abx +/- probiotic	glm	relative abundance
169	0.00469636	0.0437596	0.107322	0.919701	d__Bacteria.p__Firmicutes_A.c__Clostridia.o__Lachnospirales.f__Lachnospiraceae.g__Blautia_A.s__Blautia_A.sp018919065	1	Abx +/- probiotic	glm	relative abundance
170	0.093997	0.136584	0.688202	0.529159	d__Bacteria.p__Firmicutes_A.c__Clostridia.o__Lachnospirales.f__Lachnospiraceae.g__Blautia_A.s__Blautia_A.sp900066205	1	Abx +/- probiotic	glm	relative abundance
171	-0.561334	0.889853	-0.630817	0.562407	d__Bacteria.p__Firmicutes_A.c__Clostridia.o__Lachnospirales.f__Lachnospiraceae.g__Blautia_A.s__Blautia_A.sp900066335	1	Abx +/- probiotic	glm	relative abundance
173	-0.204438	0.164987	-1.23912	0.283041	d__Bacteria.p__Firmicutes_A.c__Clostridia.o__Lachnospirales.f__Lachnospiraceae.g__Blautia_A.s__Blautia_A.sp900066505	1	Abx +/- probiotic	glm	relative abundance
177	-0.353655	0.49579	-0.713317	0.515057	d__Bacteria.p__Firmicutes_A.c__Clostridia.o__Lachnospirales.f__Lachnospiraceae.g__Blautia_A.s__Blautia_A.sp900751995	1	Abx +/- probiotic	glm	relative abundance
179	-0.0574959	0.118014	-0.487196	0.651613	d__Bacteria.p__Firmicutes_A.c__Clostridia.o__Lachnospirales.f__Lachnospiraceae.g__Blautia_A.s__Blautia_A.wexlerae	1	Abx +/- probiotic	glm	relative abundance
180	-0.206188	0.121883	-1.69169	0.165964	d__Bacteria.p__Firmicutes_A.c__Clostridia.o__Lachnospirales.f__Lachnospiraceae.g__Blautia_A.s__Blautia_A.wexlerae_B	1	Abx +/- probiotic	glm	relative abundance
186	-0.299849	0.237012	-1.26512	0.27451	d__Bacteria.p__Firmicutes_A.c__Clostridia.o__Lachnospirales.f__Lachnospiraceae.g__Choladousia.s__Choladousia.sp902363135	1	Abx +/- probiotic	glm	relative abundance
189	-0.0150139	0.450974	-0.0332921	0.975037	d__Bacteria.p__Firmicutes_A.c__Clostridia.o__Lachnospirales.f__Lachnospiraceae.g__Clostridium_Q.s__Clostridium_Q.fessum	1	Abx +/- probiotic	glm	relative abundance
191	-0.0162734	0.179524	-0.090648	0.93213	d__Bacteria.p__Firmicutes_A.c__Clostridia.o__Lachnospirales.f__Lachnospiraceae.g__Coprococcus_A.s__Coprococcus_A.catus	1	Abx +/- probiotic	glm	relative abundance
195	-0.0713358	0.195418	-0.365043	0.733562	d__Bacteria.p__Firmicutes_A.c__Clostridia.o__Lachnospirales.f__Lachnospiraceae.g__Copromonas.s__Copromonas.sp900066785	1	Abx +/- probiotic	glm	relative abundance
204	0.0853321	0.0909431	0.938302	0.401213	d__Bacteria.p__Firmicutes_A.c__Clostridia.o__Lachnospirales.f__Lachnospiraceae.g__Enterocloster.s__Enterocloster.citroniae	1	Abx +/- probiotic	glm	relative abundance
214	-0.071949	0.303755	-0.236865	0.824397	d__Bacteria.p__Firmicutes_A.c__Clostridia.o__Lachnospirales.f__Lachnospiraceae.g__Fusicatenibacter.s__Fusicatenibacter.saccharivorans	1	Abx +/- probiotic	glm	relative abundance
218	-0.00909258	0.108415	-0.0838679	0.937191	d__Bacteria.p__Firmicutes_A.c__Clostridia.o__Lachnospirales.f__Lachnospiraceae.g__Hungatella.s__Hungatella.sp005845265	1	Abx +/- probiotic	glm	relative abundance
221	0.153477	0.114586	1.3394	0.251481	d__Bacteria.p__Firmicutes_A.c__Clostridia.o__Lachnospirales.f__Lachnospiraceae.g__Lachnospira.s__Lachnospira.eligens	1	Abx +/- probiotic	glm	relative abundance
224	0.174723	0.0871329	2.00525	0.115423	d__Bacteria.p__Firmicutes_A.c__Clostridia.o__Lachnospirales.f__Lachnospiraceae.g__Lachnospira.s__Lachnospira.sp003451515	1	Abx +/- probiotic	glm	relative abundance
235	-1.02476	0.507888	-2.01768	0.113798	d__Bacteria.p__Firmicutes_A.c__Clostridia.o__Lachnospirales.f__Lachnospiraceae.g__Roseburia.s__Roseburia.hominis	1	Abx +/- probiotic	glm	relative abundance
238	-0.0413048	0.234112	-0.176432	0.868528	d__Bacteria.p__Firmicutes_A.c__Clostridia.o__Lachnospirales.f__Lachnospiraceae.g__Ruminococcus_B.s__Ruminococcus_B.gnavus	1	Abx +/- probiotic	glm	relative abundance
240	0.156605	0.351062	0.446088	0.678616	d__Bacteria.p__Firmicutes_A.c__Clostridia.o__Lachnospirales.f__Lachnospiraceae.g__Sellimonas.s__Sellimonas.intestinalis	1	Abx +/- probiotic	glm	relative abundance
242	-0.227605	0.29624	-0.768312	0.48515	d__Bacteria.p__Firmicutes_A.c__Clostridia.o__Lachnospirales.f__Lachnospiraceae.g__UBA4285.s__UBA4285.sp900545225	1	Abx +/- probiotic	glm	relative abundance
244	-0.258116	0.25841	-0.998865	0.374389	d__Bacteria.p__Firmicutes_A.c__Clostridia.o__Lachnospirales.f__Lachnospiraceae.g__UMGS1375.s__UMGS1375.sp905214675	1	Abx +/- probiotic	glm	relative abundance
246	-0.141728	0.36269	-0.39077	0.715887	d__Bacteria.p__Firmicutes_A.c__Clostridia.o__Oscillospirales.f__Acutalibacteraceae.g__Acutalibacter.s__Acutalibacter.ornithocaccae	1	Abx +/- probiotic	glm	relative abundance
247	0.199115	0.0987103	2.01717	0.113864	d__Bacteria.p__Firmicutes_A.c__Clostridia.o__Oscillospirales.f__Acutalibacteraceae.g__Anaeromassilibacillus.s__Anaeromassilibacillus.stercoravium	1	Abx +/- probiotic	glm	relative abundance
254	0.0498538	0.167806	0.297091	0.781186	d__Bacteria.p__Firmicutes_A.c__Clostridia.o__Oscillospirales.f__Acutalibacteraceae.g__UMGS1484.s__UMGS1484.sp900552285	1	Abx +/- probiotic	glm	relative abundance
255	-1.2349	0.720557	-1.71381	0.161718	d__Bacteria.p__Firmicutes_A.c__Clostridia.o__Oscillospirales.f__Butyricicoccaceae.g__Agathobaculum.s__Agathobaculum.butyriciproducens	1	Abx +/- probiotic	glm	relative abundance
256	0.238671	0.205888	1.15923	0.310851	d__Bacteria.p__Firmicutes_A.c__Clostridia.o__Oscillospirales.f__Butyricicoccaceae.g__Agathobaculum.s__Agathobaculum.sp003481705	1	Abx +/- probiotic	glm	relative abundance
257	-0.185773	0.245039	-0.758136	0.490582	d__Bacteria.p__Firmicutes_A.c__Clostridia.o__Oscillospirales.f__Butyricicoccaceae.g__Agathobaculum.s__Agathobaculum.sp900291975	1	Abx +/- probiotic	glm	relative abundance
258	0.0363576	0.17248	0.210793	0.843352	d__Bacteria.p__Firmicutes_A.c__Clostridia.o__Oscillospirales.f__CAG.272.g__UMGS1312.s__UMGS1312.sp900550625	1	Abx +/- probiotic	glm	relative abundance
259	0.519214	0.528321	0.982761	0.381366	d__Bacteria.p__Firmicutes_A.c__Clostridia.o__Oscillospirales.f__CAG.272.g__UMGS1696.s__UMGS1696.sp900753285	1	Abx +/- probiotic	glm	relative abundance
263	-0.220953	0.216531	-1.02042	0.365223	d__Bacteria.p__Firmicutes_A.c__Clostridia.o__Oscillospirales.f__Oscillospiraceae.g__CAG.170.s__CAG.170.sp002404795	1	Abx +/- probiotic	glm	relative abundance
264	-0.0984498	0.156965	-0.627208	0.564545	d__Bacteria.p__Firmicutes_A.c__Clostridia.o__Oscillospirales.f__Oscillospiraceae.g__CAG.170.s__CAG.170.sp003516765	1	Abx +/- probiotic	glm	relative abundance
266	-0.425284	0.244355	-1.74044	0.156758	d__Bacteria.p__Firmicutes_A.c__Clostridia.o__Oscillospirales.f__Oscillospiraceae.g__CAG.170.s__CAG.170.sp900553545	1	Abx +/- probiotic	glm	relative abundance
268	-0.973637	0.59933	-1.62454	0.179584	d__Bacteria.p__Firmicutes_A.c__Clostridia.o__Oscillospirales.f__Oscillospiraceae.g__CAG.170.s__CAG.170.sp902796245	1	Abx +/- probiotic	glm	relative abundance
269	-0.47148	0.425113	-1.10907	0.329588	d__Bacteria.p__Firmicutes_A.c__Clostridia.o__Oscillospirales.f__Oscillospiraceae.g__CAG.170.s__CAG.170.sp905214155	1	Abx +/- probiotic	glm	relative abundance
274	-0.198952	0.354164	-0.56175	0.60427	d__Bacteria.p__Firmicutes_A.c__Clostridia.o__Oscillospirales.f__Oscillospiraceae.g__CAG.83.s__CAG.83.sp900548615	1	Abx +/- probiotic	glm	relative abundance
275	0.106633	0.0735045	1.4507	0.220482	d__Bacteria.p__Firmicutes_A.c__Clostridia.o__Oscillospirales.f__Oscillospiraceae.g__CAG.83.s__CAG.83.sp900556015	1	Abx +/- probiotic	glm	relative abundance
279	0.076151	0.0986264	0.772116	0.483131	d__Bacteria.p__Firmicutes_A.c__Clostridia.o__Oscillospirales.f__Oscillospiraceae.g__ER4.s__ER4.sp000765235	1	Abx +/- probiotic	glm	relative abundance
280	0.00172991	0.0881519	0.0196242	0.985283	d__Bacteria.p__Firmicutes_A.c__Clostridia.o__Oscillospirales.f__Oscillospiraceae.g__Evtepia.s__Evtepia.sp004556345	1	Abx +/- probiotic	glm	relative abundance
281	-0.476279	0.37202	-1.28025	0.269659	d__Bacteria.p__Firmicutes_A.c__Clostridia.o__Oscillospirales.f__Oscillospiraceae.g__Faecousia.s__Faecousia.sp000434635	1	Abx +/- probiotic	glm	relative abundance
283	0.0769421	0.393747	0.19541	0.854597	d__Bacteria.p__Firmicutes_A.c__Clostridia.o__Oscillospirales.f__Oscillospiraceae.g__Galloscillospira_A.s__Galloscillospira_A.excrementavium	1	Abx +/- probiotic	glm	relative abundance
284	0.0468319	0.135564	0.345459	0.747152	d__Bacteria.p__Firmicutes_A.c__Clostridia.o__Oscillospirales.f__Oscillospiraceae.g__HGM13006.s__HGM13006.sp900756575	1	Abx +/- probiotic	glm	relative abundance
286	0.462576	0.217118	2.13053	0.100148	d__Bacteria.p__Firmicutes_A.c__Clostridia.o__Oscillospirales.f__Oscillospiraceae.g__Lawsonibacter.s__Lawsonibacter.asaccharolyticus	1	Abx +/- probiotic	glm	relative abundance
288	-0.0248029	0.0676831	-0.366456	0.732586	d__Bacteria.p__Firmicutes_A.c__Clostridia.o__Oscillospirales.f__Oscillospiraceae.g__Lawsonibacter.s__Lawsonibacter.sp900754605	1	Abx +/- probiotic	glm	relative abundance
289	0.214803	0.17093	1.25667	0.277253	d__Bacteria.p__Firmicutes_A.c__Clostridia.o__Oscillospirales.f__Oscillospiraceae.g__Lawsonibacter.s__Lawsonibacter.sp900766145	1	Abx +/- probiotic	glm	relative abundance
290	-0.441813	0.778529	-0.567497	0.600712	d__Bacteria.p__Firmicutes_A.c__Clostridia.o__Oscillospirales.f__Oscillospiraceae.g__Limivicinus.s__Limivicinus.faecipullorum	1	Abx +/- probiotic	glm	relative abundance
294	-0.535054	0.500082	-1.06993	0.344917	d__Bacteria.p__Firmicutes_A.c__Clostridia.o__Oscillospirales.f__Oscillospiraceae.g__Scatomorpha.s__Scatomorpha.intestinavium	1	Abx +/- probiotic	glm	relative abundance
295	0.296059	0.262783	1.12663	0.322913	d__Bacteria.p__Firmicutes_A.c__Clostridia.o__Oscillospirales.f__Oscillospiraceae.g__Scatomorpha.s__Scatomorpha.intestinigallinarum	1	Abx +/- probiotic	glm	relative abundance
303	-0.0462006	0.100164	-0.46125	0.668586	d__Bacteria.p__Firmicutes_A.c__Clostridia.o__Oscillospirales.f__Ruminococcaceae.g__Faecalibacterium.s__Faecalibacterium.prausnitzii_D	1	Abx +/- probiotic	glm	relative abundance
309	-0.303087	0.14867	-2.03866	0.111113	d__Bacteria.p__Firmicutes_A.c__Clostridia.o__Oscillospirales.f__Ruminococcaceae.g__Faecalibacterium.s__Faecalibacterium.prausnitzii_J	1	Abx +/- probiotic	glm	relative abundance
320	0.250216	0.156737	1.59641	0.185633	d__Bacteria.p__Firmicutes_A.c__Clostridia.o__Oscillospirales.f__Ruminococcaceae.g__Gemmiger.s__Gemmiger.sp900540595	1	Abx +/- probiotic	glm	relative abundance
323	0.841958	0.698598	1.20521	0.294545	d__Bacteria.p__Firmicutes_A.c__Clostridia.o__Oscillospirales.f__Ruminococcaceae.g__Ruminiclostridium_E.s__Ruminiclostridium_E.siraeum	1	Abx +/- probiotic	glm	relative abundance
324	0.353744	0.187874	1.88288	0.132839	d__Bacteria.p__Firmicutes_A.c__Clostridia.o__Oscillospirales.f__Ruminococcaceae.g__Ruminococcus_D.s__Ruminococcus_D.bicirculans	1	Abx +/- probiotic	glm	relative abundance
325	-0.291474	0.301078	-0.968103	0.387814	d__Bacteria.p__Firmicutes_A.c__Clostridia.o__Oscillospirales.f__Ruminococcaceae.g__Ruminococcus_D.s__Ruminococcus_D.sp900539095	1	Abx +/- probiotic	glm	relative abundance
327	-0.562943	0.358016	-1.5724	0.190962	d__Bacteria.p__Firmicutes_A.c__Clostridia.o__Oscillospirales.f__Ruminococcaceae.g__Ruthenibacterium.s__Ruthenibacterium.merdipullorum	1	Abx +/- probiotic	glm	relative abundance
328	-0.688174	0.325047	-2.11715	0.101667	d__Bacteria.p__Firmicutes_A.c__Clostridia.o__Oscillospirales.f__Ruminococcaceae.g__UBA866.s__UBA866.sp900543295	1	Abx +/- probiotic	glm	relative abundance
329	-0.310972	0.253069	-1.2288	0.286494	d__Bacteria.p__Firmicutes_A.c__Clostridia.o__Oscillospirales.f__UMGS1783.g__UMGS1783.s__UMGS1783.sp900555065	1	Abx +/- probiotic	glm	relative abundance
331	0.095335	0.513192	0.185769	0.861666	d__Bacteria.p__Firmicutes_A.c__Clostridia.o__Peptostreptococcales.f__Anaerovoracaceae.g__Fimisoma.s__Fimisoma.avicola	1	Abx +/- probiotic	glm	relative abundance
332	0.144959	0.461143	0.314347	0.76897	d__Bacteria.p__Firmicutes_A.c__Clostridia.o__Peptostreptococcales.f__Peptostreptococcaceae.g__Intestinibacter.s__Intestinibacter.bartlettii	1	Abx +/- probiotic	glm	relative abundance
333	-0.114573	0.130568	-0.877493	0.429763	d__Bacteria.p__Firmicutes_A.c__Clostridia.o__Peptostreptococcales.f__Peptostreptococcaceae.g__Intestinibacter.s__Intestinibacter.sp900540355	1	Abx +/- probiotic	glm	relative abundance
334	0.158499	0.180522	0.878001	0.429518	d__Bacteria.p__Firmicutes_A.c__Clostridia.o__Peptostreptococcales.f__Peptostreptococcaceae.g__Romboutsia.s__Romboutsia.timonensis	1	Abx +/- probiotic	glm	relative abundance
335	0.237838	0.34583	0.687731	0.529426	d__Bacteria.p__Firmicutes_A.c__Clostridia.o__Peptostreptococcales.f__Peptostreptococcaceae.g__Terrisporobacter.s__Terrisporobacter.sp900557165	1	Abx +/- probiotic	glm	relative abundance
336	-0.519944	0.770679	-0.674657	0.536879	d__Bacteria.p__Firmicutes_A.c__Clostridia.o__UBA1212.f__UBA1255.g__Egerieisoma.s__Egerieisoma.sp900543695	1	Abx +/- probiotic	glm	relative abundance
337	0.256964	0.412244	0.623331	0.566848	d__Bacteria.p__Firmicutes_A.c__Clostridia.o__UBA1381.f__UBA1381.g__CAG.41.s__CAG.41.sp900066215	1	Abx +/- probiotic	glm	relative abundance
338	-0.461518	0.695859	-0.663234	0.543451	d__Bacteria.p__Firmicutes_A.c__Clostridia.o__UBA1381.f__UBA9506.g__UBA9506.s__UBA9506.sp003506415	1	Abx +/- probiotic	glm	relative abundance
339	0.0695184	0.198167	0.350808	0.743429	d__Bacteria.p__Firmicutes_C.c__Negativicutes.o__Acidaminococcales.f__Acidaminococcaceae.g__CAG.266.s__CAG.266.sp000436095	1	Abx +/- probiotic	glm	relative abundance
345	-0.285879	0.151028	-1.89289	0.131311	d__Bacteria.p__Firmicutes_C.c__Negativicutes.o__Veillonellales.f__Veillonellaceae.g__Veillonella.s__Veillonella.parvula	1	Abx +/- probiotic	glm	relative abundance
346	-0.293099	0.136219	-2.15167	0.0977982	d__Bacteria.p__Firmicutes_C.c__Negativicutes.o__Veillonellales.f__Veillonellaceae.g__Veillonella.s__Veillonella.parvula_A	1	Abx +/- probiotic	glm	relative abundance
348	-0.291633	0.17082	-1.70725	0.162964	d__Bacteria.p__Firmicutes.c__Bacilli.o__Erysipelotrichales.f__Coprobacillaceae.g__Faecalibacillus.s__Faecalibacillus.faecis	1	Abx +/- probiotic	glm	relative abundance
[truncated: 183 more rows]

## Sheet: abx vok +or- treatment genus
	estimate	std.error	statistic	p.value	microbe	adjusted	comparison	method	transformation
[truncated: 282 more rows]

[truncated: 1 more sheets: abx vok +or- treatment family]
